# Supplementary material for: Single cell transcriptomics profiling of the stromal cells in the pathologic association of ribosomal proteins in the ischemic myocardium and epicardial fat
Source: Cell Tissue Res. 2024 Dec 6;399(2):173–92. doi: 10.1007/s00441-024-03933-3 (PMC11787193; doi:10.1007/s00441-024-03933-3)
Supplement: Supplementary file 1 — Supplementary file1 (XLSX 3708 KB) [file 441_2024_3933_MOESM1_ESM.xlsx]

## Sheet: LVSC RPS18 All
FeatureID	Genes	Cluster 1 FC	P-Value	Cluster 2 FC	P-Value	Cluster 3 FC	P-Value	Cluster 4 FC	P-Value
ENSSSCG00000017473	TOP2A	6.11793	1.63875e-113	-5.05073	2.6172e-29	-4.12457	4.61323e-32	-4.58691	5.03558e-27
ENSSSCG00000029326	CCNB1	6.1065	1.69052e-111	-4.38872	1.56365e-24	-4.03585	5.76192e-31	-5.62229	4.13449e-32
ENSSSCG00000004554	PCLAF	5.54131	4.53297e-110	-4.0414	3.62021e-25	-3.61537	2.89311e-30	-4.39392	1.29559e-28
ENSSSCG00000007423	UBE2C	5.73342	6.80452e-104	-4.48841	1.10526e-25	-3.74231	1.46973e-28	-4.42806	5.14387e-26
ENSSSCG00000015581	CENPF	5.68956	2.37464e-103	-3.8721	1.28361e-21	-3.75663	7.69658e-29	-5.08454	6.71922e-31
ENSSSCG00000009671	PBK	5.63222	5.00817e-98	-3.8787	1.39484e-20	-3.64751	9.58554e-27	-4.96166	3.38449e-27
ENSSSCG00000017022	HMMR	5.42659	1.46519e-94	-3.74622	4.4637e-20	-3.54021	3.91087e-26	-4.4042	9.85643e-25
ENSSSCG00000005056	DLGAP5	5.34067	1.51363e-94	-3.56669	2.43067e-19	-3.42638	1.32278e-25	-4.63155	3.93727e-27
ENSSSCG00000017904	ENO3	5.05866	6.95588e-83	-4.45052	1.56365e-24	-3.92812	2.23886e-29	-2.47629	3.98331e-11
ENSSSCG00000031741	ENSSSCG00000031741	4.91059	1.156e-78	-3.44259	3.52724e-17	-3.43927	4.10992e-24	-3.02342	8.57555e-15
ENSSSCG00000026748	PLK1	5.1413	3.83037e-78	-3.59032	9.41946e-17	-3.80469	1.99059e-25	-3.1051	3.31362e-14
ENSSSCG00000010471	KIF11	5.02589	1.98173e-75	-3.66646	4.90309e-17	-3.12157	1.94731e-19	-3.69731	1.45901e-17
ENSSSCG00000009448	DIAPH3	4.45643	7.54836e-74	-2.62585	6.80922e-13	-2.67356	2.01872e-18	-3.82937	2.4061e-22
ENSSSCG00000023296	CENPE	4.57741	1.34377e-72	-3.16982	7.37918e-16	-2.53161	7.39294e-16	-3.95758	1.70309e-21
ENSSSCG00000007235	TPX2	4.36755	3.87909e-70	-3.23941	3.13793e-17	-3.15939	2.46155e-23	-2.14924	1.03442e-09
ENSSSCG00000004969	KIF23	4.34859	3.19955e-69	-3.00997	1.89323e-15	-2.76031	6.34302e-19	-2.69027	1.67754e-13
ENSSSCG00000032795	IL1RL1	5.3635	2.71873e-68	-5.57996	1.28361e-21	-3.38574	6.23327e-18	-3.29255	1.20684e-12
ENSSSCG00000037120	TK1	4.27331	4.70823e-63	-2.66374	5.78669e-12	-3.35809	2.54979e-23	-2.13468	4.9672e-09
ENSSSCG00000038929	CEMIP	4.76502	6.8736e-63	-5.68217	1.70745e-24	-3.87198	1.50395e-23	-1.82946	4.8642e-06
ENSSSCG00000040486	BIRC5	4.07846	5.19827e-62	-2.25306	6.71087e-10	-2.31287	3.26177e-14	-3.61949	4.53956e-20
ENSSSCG00000003949	CDC20	4.39181	6.28364e-61	-2.61083	1.13284e-10	-2.3992	5.29841e-13	-4.51342	1.23377e-21
ENSSSCG00000007366	MYBL2	3.96298	1.9937e-60	-2.23907	4.83952e-10	-2.54752	4.07687e-17	-2.59366	4.30811e-13
ENSSSCG00000007493	ENSSSCG00000007493	4.21976	5.23693e-59	-2.85696	1.23641e-12	-2.72739	1.75461e-16	-2.46819	1.25058e-10
ENSSSCG00000017032	ENSSSCG00000017032	3.75619	2.21191e-56	-2.07397	3.4652e-09	-2.10509	6.33187e-13	-2.93281	2.39168e-16
ENSSSCG00000016092	SGO2	4.10097	3.06075e-56	-2.98944	2.13444e-13	-2.72978	1.90349e-16	-2.07492	2.77996e-08
ENSSSCG00000029005	KPNA2	3.58926	4.06575e-55	-2.58923	3.90989e-14	-2.25045	2.01357e-15	-1.68261	2.14077e-07
ENSSSCG00000000217	RACGAP1	3.78099	1.12493e-53	-2.5667	5.61593e-12	-2.85861	1.34131e-19	-1.54493	8.00904e-06
ENSSSCG00000008747	NCAPG	3.80918	1.1501e-51	-2.10289	2.8481e-08	-2.29073	4.15697e-13	-2.65875	2.58734e-12
ENSSSCG00000016658	ANLN	3.40023	3.0157e-50	-1.99069	3.27611e-09	-1.88471	1.95194e-11	-2.16401	4.57293e-11
ENSSSCG00000021161	CKS2	3.2945	2.68092e-47	-2.04548	8.91002e-10	-2.00819	6.22566e-13	-1.64118	3.04395e-07
ENSSSCG00000006333	NUF2	3.48001	5.48411e-47	-2.15449	2.65268e-09	-2.08124	4.53669e-12	-1.9121	3.30295e-08
ENSSSCG00000035544	ENSSSCG00000035544	3.34128	7.58385e-47	-1.86556	6.25092e-08	-1.7083	2.79285e-09	-2.46985	4.23824e-13
ENSSSCG00000010457	KIF20B	3.44304	1.46736e-45	-1.84117	4.08e-07	-1.66268	3.61215e-08	-3.10186	1.7672e-16
ENSSSCG00000040575	ISG15	-4.85359	1.45898e-41	1.20519	1.30338e-05	1.38028	9.97942e-09	-3.0121	4.39335e-20
ENSSSCG00000030681	MYBPH	-5.99326	1.61914e-39	0.616524	0.0673664	1.75835	5.95132e-13	-1.92756	1.20213e-08
ENSSSCG00000010452	IFIT1	-4.71627	1.93331e-38	0.989577	0.000728386	1.56027	3.56736e-11	-2.84996	8.57955e-18
ENSSSCG00000035297	ISG12(A)	-4.25673	1.72479e-37	1.06042	0.000132383	1.43911	5.11047e-10	-2.67402	1.33175e-17
ENSSSCG00000020785	DES	2.94374	8.20247e-37	-2.25125	9.99908e-12	-1.44559	3.16731e-07	-1.38894	1.13282e-05
ENSSSCG00000031538	RNASE4	-4.41248	4.26011e-36	0.195722	0.713009	0.484609	0.145699	0.815451	0.00209373
ENSSSCG00000037358	HPS5	-5.66348	2.1195e-34	0.994681	0.00679477	1.76877	6.72406e-10	-5.12007	7.36119e-29
ENSSSCG00000010190	ENSSSCG00000010190	3.96722	1.50907e-33	-3.24206	7.2924e-10	-1.65391	0.00015289	-3.98511	9.70814e-14
ENSSSCG00000005983	ATAD2	2.91822	5.54907e-33	-1.55482	2.47643e-05	-1.63558	6.50046e-08	-1.59599	3.72688e-06
ENSSSCG00000010923	UBE2T	2.79078	1.05573e-32	-1.70174	8.72472e-07	-1.49191	2.50521e-07	-1.34293	3.97307e-05
ENSSSCG00000009093	BBS7	2.78817	4.72874e-32	-1.64161	2.92244e-06	-1.43692	9.68537e-07	-1.46495	9.58411e-06
ENSSSCG00000034570	ENSSSCG00000034570	-3.7649	4.51196e-31	1.06577	0.000127174	1.43831	5.94338e-10	-2.9307	2.99185e-20
ENSSSCG00000012076	MX2	-4.45994	7.83087e-31	0.810631	0.0130961	1.8299	4.25694e-14	-3.79197	5.81614e-24
ENSSSCG00000033444	SPC24	2.61041	9.98765e-31	-1.06001	0.00240669	-1.58219	7.53852e-09	-1.43637	4.29177e-06
ENSSSCG00000006474	NES	2.77098	3.33305e-30	-1.09236	0.00423153	-1.15048	0.000252893	-2.95311	2.90272e-15
ENSSSCG00000009704	HMGB2	2.60274	4.18103e-30	-0.987252	0.00435059	-1.16356	3.65993e-05	-2.33233	4.76459e-13
ENSSSCG00000032996	SLC7A5	2.71155	5.23222e-30	-1.20653	0.00100809	-1.88339	1.31815e-10	-1.15628	0.000505893
ENSSSCG00000005047	CDKN3	2.65075	5.54697e-30	-1.31025	0.000198178	-1.25728	1.67777e-05	-1.74136	9.18745e-08
ENSSSCG00000010461	ANKRD1	2.62412	5.69491e-30	-1.75606	6.97192e-08	-1.00706	0.000645535	-1.65847	1.06543e-07
ENSSSCG00000009178	H2AFZ	2.51003	1.8488e-29	-1.41517	8.27527e-06	-1.48851	1.77999e-08	-0.966069	0.00127024
ENSSSCG00000014336	EGR1	-3.44401	2.24539e-27	0.416321	0.226715	1.06149	1.19808e-05	-0.247948	0.535264
ENSSSCG00000008729	LYAR	2.61716	4.34233e-27	-1.20367	0.00136972	-1.41741	2.69e-06	-1.49561	1.11299e-05
ENSSSCG00000012077	MX1	-3.52258	5.13167e-27	1.20554	6.46758e-06	0.962096	0.00016351	-1.5135	4.71043e-07
ENSSSCG00000011147	AKR1C2	-7.51748	2.52246e-25	-1.22118	0.0462069	-0.958276	0.0906175	2.95678	7.95244e-16
ENSSSCG00000011731	SMC4	2.38594	4.18132e-25	-1.48482	9.76759e-06	-1.14152	7.50752e-05	-1.05949	0.000813867
ENSSSCG00000035392	IGFBP2	-3.33761	4.2718e-25	-0.0272002	1	2.23078	2.29063e-23	-2.20982	1.47018e-12
ENSSSCG00000031262	TXNIP	-3.32867	7.37655e-25	-0.455526	0.239737	0.140224	0.883478	1.51959	3.72552e-10
ENSSSCG00000016718	NPY	-4.86395	8.26778e-25	-1.29042	0.00476053	-0.117595	1	2.25733	2.39271e-13
ENSSSCG00000010568	NPM3	2.38077	2.21468e-24	-1.85553	3.91638e-08	-1.92748	7.47246e-12	-0.133747	0.896011
ENSSSCG00000009881	OAS2	-3.37235	4.75444e-24	0.827414	0.00614811	1.53744	3.54886e-11	-2.40473	7.46897e-14
ENSSSCG00000011946	ALCAM	-3.50135	1.2062e-23	-0.129878	0.963668	1.12757	9.32574e-06	0.252633	0.456666
ENSSSCG00000035746	ECT2	2.38913	1.41324e-23	-1.59156	5.98607e-06	-1.48565	3.75744e-07	-0.6022	0.0875091
ENSSSCG00000036136	BHLHE40	-3.2388	2.52684e-23	-0.761268	0.032234	-0.508555	0.157819	2.21554	2.36407e-21
ENSSSCG00000010554	SCD	-3.41741	2.85877e-23	0.979259	0.000891984	0.831053	0.00277218	-0.708237	0.0307966
ENSSSCG00000002383	FOS	-3.3212	3.40035e-23	0.699941	0.0293124	0.329607	0.43285	0.399288	0.206578
ENSSSCG00000032436	ENSSSCG00000032436	-2.95376	1.44959e-21	1.30223	5.44292e-07	0.985569	9.14534e-05	-2.18339	8.65211e-13
ENSSSCG00000012027	ADAMTS5	-6.34891	3.09375e-21	-3.27099	2.06386e-09	-3.01003	1.04408e-11	5.18268	1.50023e-49
ENSSSCG00000008289	MTHFD2	2.18367	4.59681e-21	-1.43994	1.8177e-05	-1.51159	4.69799e-08	-0.328066	0.409588
ENSSSCG00000025822	SFRP1	-2.98726	5.83516e-21	-0.257229	0.624685	-0.0124267	1	1.49031	1.09633e-09
ENSSSCG00000000857	IGF1	-3.43362	6.46653e-21	-1.93093	6.92825e-08	-2.62549	3.99843e-18	4.08972	3.25576e-62
ENSSSCG00000037016	ID1	2.16824	1.18952e-20	-0.938178	0.00869727	-1.34754	9.72887e-07	-0.832446	0.00738962
ENSSSCG00000032580	MGST1	-3.05668	1.73784e-20	0.76138	0.014045	1.02247	6.19212e-05	-0.778916	0.0145314
ENSSSCG00000003789	CTH	2.1844	2.30877e-20	-0.647971	0.0953774	-1.57571	2.35463e-08	-0.926816	0.00424266
ENSSSCG00000027660	IFI44L	-2.93212	3.01844e-20	0.799025	0.00778255	1.1659	1.35459e-06	-1.22132	6.24617e-05
ENSSSCG00000036256	MAD2L1	2.1724	4.21767e-20	-1.19291	0.000802217	-1.28444	9.62338e-06	-0.678594	0.0433493
ENSSSCG00000037697	MGP	-3.13382	5.10279e-20	0.136811	0.883261	2.17596	1.39389e-19	-2.70497	2.86195e-15
ENSSSCG00000033453	BST2	-3.03751	7.40915e-20	0.977398	0.000930434	1.41989	3.3868e-09	-2.7593	1.67431e-16
ENSSSCG00000035908	ENSSSCG00000035908	2.15293	1.10578e-19	-0.952813	0.00937403	-0.953627	0.00199026	-1.30522	5.22887e-05
ENSSSCG00000021712	HERC6	-3.0504	4.3825e-19	1.06513	0.000190854	1.08828	2.35339e-05	-1.64478	3.19631e-07
ENSSSCG00000032094	DKK2	2.21679	9.34592e-19	-1.74344	1.57251e-06	-0.0924008	1	-3.01513	3.73629e-16
ENSSSCG00000017886	FBXO39	-2.88002	1.10095e-18	1.22919	5.7821e-06	1.08274	1.68163e-05	-2.34375	4.07866e-13
ENSSSCG00000001910	ISLR	-2.80808	1.89353e-18	-0.307708	0.510239	-0.218493	0.711489	1.67202	5.37949e-12
ENSSSCG00000016322	ACKR3	-2.83296	1.93747e-18	0.709294	0.0244419	0.802049	0.00371568	-0.353064	0.364391
ENSSSCG00000005287	PSAT1	1.99012	3.40213e-18	-0.217857	0.708276	-1.3421	4.92493e-07	-1.37146	4.22004e-06
ENSSSCG00000024388	BNIP3	-2.59165	3.56618e-18	0.108468	0.914294	0.269858	0.54499	0.897599	0.000428511
ENSSSCG00000028210	NT5C	2.08015	4.90796e-18	-0.805642	0.0357343	-1.36866	2.83581e-06	-0.750815	0.0259288
ENSSSCG00000004139	ADGRG6	2.00921	5.10905e-18	-1.00474	0.00409987	-0.638458	0.0580808	-1.43892	3.65858e-06
ENSSSCG00000021966	TOPBP1	2.06376	5.21031e-18	-1.8082	1.24813e-07	-1.39028	1.38978e-06	-0.0530892	1
ENSSSCG00000013659	DNMT1	2.01544	1.18838e-17	-0.814047	0.0273176	-1.03134	0.00049808	-1.01822	0.00137749
ENSSSCG00000028019	LRRC59	1.97517	1.86271e-17	-1.09592	0.0014562	-1.36106	7.53132e-07	-0.337044	0.395253
ENSSSCG00000015340	ASNS	1.95511	1.91492e-17	-0.566312	0.121908	-1.30339	1.20438e-06	-0.836793	0.00561889
ENSSSCG00000006051	CTHRC1	2.01488	3.24658e-17	-0.725397	0.0567143	-0.450223	0.269951	-2.51444	5.8525e-14
ENSSSCG00000030548	HERC5	-2.89792	5.31904e-17	1.37208	3.85866e-07	0.936123	0.000655365	-2.28237	1.54373e-11
ENSSSCG00000004651	GALK2	-2.62704	5.53876e-17	-0.958199	0.00584734	-0.951371	0.00127137	2.539	1.13788e-27
ENSSSCG00000028056	ZFP36	-2.63952	7.49383e-17	0.292408	0.492392	0.948215	0.00024375	-0.0872982	0.972079
ENSSSCG00000005981	FBXO32	-2.61732	9.86933e-17	-0.704669	0.0494809	0.257893	0.597254	1.44832	4.83277e-09
ENSSSCG00000031356	HES1	-2.58647	9.93719e-17	0.817425	0.00604537	1.03134	3.39501e-05	-1.06948	0.000471657
ENSSSCG00000036213	FGF2	-2.68915	1.01942e-16	-1.57869	1.64898e-06	0.103304	0.958341	1.96893	5.84254e-16
ENSSSCG00000005486	KIF12	-2.7468	1.19353e-16	-0.588069	0.132181	-0.220501	0.733522	1.83104	8.13725e-14
ENSSSCG00000040317	SOD2	-2.58876	1.21637e-16	0.305061	0.459424	1.20613	5.98905e-07	-0.541222	0.0941177
ENSSSCG00000007073	ISM1	-2.66336	1.61006e-16	0.298507	0.451086	0.656108	0.0289348	0.311828	0.326748
ENSSSCG00000030484	AHR	-2.52173	1.99784e-16	-0.214529	0.713009	0.505444	0.115592	0.885597	0.000633886
ENSSSCG00000005403	SMC2	1.89425	2.67028e-16	-1.2691	0.00012829	-0.88268	0.00244528	-0.560881	0.0776333
ENSSSCG00000016872	HMGCS1	-2.60645	2.76119e-16	1.15331	3.08393e-05	0.509962	0.124811	-0.639546	0.0443156
ENSSSCG00000006512	FDPS	-2.59648	4.50237e-16	1.55761	7.63511e-10	0.647664	0.0306059	-2.06356	7.78314e-11
ENSSSCG00000007541	PDGFA	1.92622	5.84431e-16	-0.360417	0.457902	-0.907667	0.00318085	-1.66021	2.195e-07
ENSSSCG00000029066	IDI1	-2.51947	5.84431e-16	1.47667	5.79261e-09	0.696665	0.0151795	-1.99674	1.33167e-10
ENSSSCG00000024018	SLC16A3	-2.48151	6.48094e-16	0.463437	0.171009	0.203831	0.705424	0.631764	0.0206773
ENSSSCG00000023379	UBE2L6	-2.53549	6.62457e-16	0.943484	0.00109274	0.810917	0.00277551	-0.856617	0.0060479
ENSSSCG00000038912	IFITM3	-2.38643	9.88344e-16	1.19679	4.81538e-06	1.02014	3.11078e-05	-2.31938	1.78645e-14
ENSSSCG00000015311	CYP51A1	-2.49355	1.54881e-15	1.07148	0.000120967	0.479444	0.154161	-0.481437	0.144054
ENSSSCG00000036383	LGALS3BP	-2.60062	1.95775e-15	1.20018	1.56652e-05	1.02256	8.40126e-05	-2.14271	4.60443e-11
ENSSSCG00000038308	RANBP1	1.82324	2.18426e-15	-0.875377	0.00940811	-0.873746	0.00241533	-0.763376	0.0112628
ENSSSCG00000015462	TPK1	1.86819	3.29784e-15	-0.377356	0.417014	-0.914708	0.00256418	-1.44012	5.15922e-06
ENSSSCG00000004822	ALDH1A3	1.88408	5.21423e-15	-0.845274	0.0232204	-0.843789	0.00789837	-0.957799	0.0030029
ENSSSCG00000035209	ENSSSCG00000035209	1.85212	5.55728e-15	-1.25454	0.00024238	-1.02022	0.00052706	-0.343598	0.389011
ENSSSCG00000020705	MAP3K8	-2.4384	6.60716e-15	0.436074	0.213628	1.35054	1.01057e-08	-1.11166	0.000313049
ENSSSCG00000012853	IRF7	-2.54956	6.67019e-15	0.943368	0.00158388	0.951618	0.000345628	-1.16367	0.000251355
ENSSSCG00000005055	LGALS3	-2.35251	7.20733e-15	-0.660138	0.0640654	-0.682726	0.0308875	2.1459	2.00263e-20
ENSSSCG00000008072	ASPN	-2.5433	9.21624e-15	-0.432193	0.308102	0.308947	0.499345	1.23272	2.81498e-06
ENSSSCG00000027157	SLC40A1	-2.31832	3.01166e-14	0.00117699	1	0.411847	0.245754	0.777356	0.0032994
ENSSSCG00000017146	ENSSSCG00000017146	-2.51366	3.92305e-14	0.903758	0.00268866	1.11687	1.48114e-05	-1.53222	2.22181e-06
ENSSSCG00000000916	LUM	-2.22339	5.09283e-14	0.322971	0.401046	0.49848	0.118102	0.367527	0.229284
ENSSSCG00000005423	ABCA1	-2.4367	1.34339e-13	-1.43484	3.46064e-05	-0.0849815	1	2.04123	1.18485e-16
ENSSSCG00000023784	SEMA3C	-2.21715	1.49672e-13	-0.786112	0.023542	-0.155638	0.869022	1.77476	6.73953e-14
ENSSSCG00000034147	DTYMK	1.78111	2.18046e-13	-0.93977	0.0102494	-1.04577	0.000485206	-0.420289	0.263146
ENSSSCG00000020870	ENSSSCG00000020870	1.78195	2.22347e-13	-1.23218	0.000438865	-1.15136	8.40126e-05	-0.122802	0.923668
ENSSSCG00000009565	GAS6	-2.28623	2.25964e-13	-0.338404	0.483396	0.533235	0.0982325	0.892295	0.000724542
ENSSSCG00000006002	CCN3	-2.84105	2.57497e-13	0.517437	0.216026	1.89242	6.19599e-12	-3.34042	2.14608e-16
ENSSSCG00000004049	ACAT2	-2.26876	3.12953e-13	1.71432	3.85076e-12	0.466533	0.17358	-2.27133	8.09754e-13
ENSSSCG00000004241	GJA1	-2.21808	5.56193e-13	-1.35628	3.78662e-05	-0.897049	0.00262952	2.59119	5.00181e-29
ENSSSCG00000016420	INSIG1	-2.28856	6.0617e-13	1.19099	1.46039e-05	0.602982	0.0531776	-1.02698	0.00110125
ENSSSCG00000010853	EPHX1	-2.37785	6.07445e-13	-0.216536	0.764978	-0.111166	0.981359	1.44965	1.71812e-08
ENSSSCG00000035430	YPEL3	-2.16296	8.05256e-13	0.438257	0.200594	0.684886	0.0152073	-0.0178136	1
ENSSSCG00000021588	DAPK2	1.7463	9.22606e-13	-1.04434	0.00423153	-0.437696	0.293968	-1.08748	0.000836597
ENSSSCG00000009240	ENSSSCG00000009240	-2.21169	1.1002e-12	0.808522	0.00778255	1.23403	3.38984e-07	-1.85042	2.97306e-09
ENSSSCG00000011928	CCDC80	-2.07002	1.32846e-12	0.178159	0.738813	-0.0316182	1	1.01467	4.95699e-05
ENSSSCG00000008496	EIF2AK2	-2.12039	1.69028e-12	0.275268	0.508264	0.806038	0.00235378	-0.0177552	1
ENSSSCG00000001565	CDKN1A	-2.12333	1.93447e-12	-1.0471	0.00181707	-0.584068	0.0830989	2.2131	1.4475e-21
ENSSSCG00000015301	STEAP1	-2.11687	1.96277e-12	0.576631	0.0701908	0.467143	0.158938	0.101023	0.877938
ENSSSCG00000006308	CREG1	-2.182	2.40375e-12	-0.457187	0.267467	1.15027	2.71246e-06	0.218934	0.570007
ENSSSCG00000008959	CXCL2	-2.35631	2.92329e-12	-0.0174602	1	1.72545	2.95853e-12	-1.20803	0.000236744
ENSSSCG00000006296	ATP1B1	1.6362	4.38223e-12	-1.24307	0.000177704	-1.02165	0.000271017	-0.0197594	1
ENSSSCG00000009111	SYNPO2	-2.14065	6.53397e-12	-0.0927733	1	0.315755	0.457724	0.907425	0.00062059
ENSSSCG00000008857	MSMO1	-2.05705	9.93833e-12	1.15126	1.80266e-05	0.754459	0.0060174	-1.45547	1.00593e-06
ENSSSCG00000008484	SRSF7	1.60212	1.11661e-11	-0.555346	0.128563	-0.622327	0.0554911	-1.01028	0.000946865
ENSSSCG00000027689	SRM	1.63992	1.4448e-11	-0.643155	0.0957402	-0.846497	0.00723706	-0.659237	0.0479036
ENSSSCG00000030642	PCNA	1.63848	1.71536e-11	-1.32782	0.000101038	-0.960971	0.00138815	-0.0279262	1
ENSSSCG00000034217	SKA2	1.59108	1.89114e-11	-0.526862	0.17304	-0.294779	0.537688	-1.701	2.95494e-08
ENSSSCG00000001952	NFKBIA	-2.11542	2.01052e-11	0.782847	0.0122324	1.41541	3.53368e-09	-2.6825	4.17086e-16
ENSSSCG00000025783	ENTPD3	1.62782	2.96254e-11	-0.688355	0.069444	-0.583372	0.103953	-0.961909	0.0026635
ENSSSCG00000011538	LMCD1	1.82381	3.094e-11	-3.29222	6.02162e-16	-2.72226	8.5139e-17	1.16504	5.97648e-05
ENSSSCG00000001912	PML	-2.04896	3.17579e-11	0.636413	0.0457024	0.629352	0.0352543	-0.225871	0.634653
ENSSSCG00000029160	ENSSSCG00000029160	-2.04059	3.26235e-11	-0.649619	0.079279	-0.137808	0.903072	1.6496	8.57877e-12
ENSSSCG00000015595	ATF3	-2.14002	3.40822e-11	0.498429	0.159558	0.773558	0.00794253	-0.231191	0.649332
ENSSSCG00000034905	MVD	-2.08879	3.81416e-11	1.51769	3.47964e-09	0.338001	0.410869	-1.30661	3.20418e-05
ENSSSCG00000017723	CCL2	-1.94093	4.08196e-11	0.444803	0.189761	1.38929	1.34866e-09	-1.5492	1.57165e-07
ENSSSCG00000029573	NASP	1.59969	4.09328e-11	-0.652187	0.0853825	-0.787024	0.0128767	-0.653524	0.0470489
ENSSSCG00000051054	ENSSSCG00000051054	-2.00633	4.23619e-11	-0.44138	0.281657	0.539111	0.0884668	0.880666	0.000763737
ENSSSCG00000038384	COX4I2	-2.03025	4.61156e-11	0.669732	0.0346219	1.08945	1.09768e-05	-1.1792	0.000129723
ENSSSCG00000013408	ADM	-2.00485	4.70549e-11	0.171114	0.771314	0.587678	0.0554859	0.341763	0.285212
ENSSSCG00000001095	GMNN	1.60628	4.90823e-11	-0.874986	0.0174945	-0.780974	0.0158759	-0.463172	0.201979
ENSSSCG00000000635	MAGOHB	1.55937	5.09365e-11	-0.642352	0.0811161	-0.53752	0.116798	-0.945323	0.00206622
ENSSSCG00000012000	GBE1	-2.00051	5.30962e-11	-0.382342	0.384552	0.19612	0.729894	1.18676	2.28904e-06
ENSSSCG00000031579	PCP4L1	-2.02212	5.87839e-11	0.799304	0.00845519	1.28057	8.6298e-08	-2.18254	5.35138e-12
ENSSSCG00000013776	DDX39A	1.60876	7.51483e-11	-0.967549	0.00790016	-0.943692	0.00223598	-0.221373	0.669342
ENSSSCG00000001564	SRSF3	1.53163	7.79497e-11	-0.855123	0.0112342	-0.75238	0.0121	-0.394679	0.243608
ENSSSCG00000012823	DKC1	1.56425	8.06339e-11	-0.757893	0.0378599	-0.957282	0.00114095	-0.301729	0.459128
ENSSSCG00000000033	TSPO	-1.88493	9.02152e-11	0.900989	0.00146494	1.09157	4.83681e-06	-1.94236	5.39296e-11
ENSSSCG00000032369	HSD3B7	-1.96663	9.27734e-11	0.248384	0.579945	0.639527	0.0292855	0.187678	0.636811
ENSSSCG00000000774	USP18	-2.02282	1.35732e-10	0.781654	0.0116298	0.98568	0.00014529	-1.16732	0.000203869
ENSSSCG00000016018	FRZB	-2.03317	1.97304e-10	-0.668878	0.0807674	1.44998	1.86973e-09	-0.0826557	1
ENSSSCG00000033684	CD79A	1.50819	2.07034e-10	-0.0513115	1	-0.544868	0.107423	-1.78325	4.89177e-09
ENSSSCG00000009405	SUCLA2	1.51036	2.83552e-10	-1.24372	0.000180495	-0.713557	0.0214019	-0.129212	0.852233
ENSSSCG00000007492	FAM210B	-1.89063	3.13521e-10	0.539504	0.0958556	0.818614	0.00199523	-0.468558	0.14908
ENSSSCG00000035249	GADD45G	-1.92454	4.08155e-10	0.53497	0.10882	1.15723	2.2621e-06	-1.13233	0.000254925
ENSSSCG00000015322	TFPI2	-1.88622	4.1939e-10	0.0146985	1	0.668574	0.020271	0.345886	0.274036
ENSSSCG00000011951	NFKBIZ	-1.86829	4.45916e-10	-0.146775	0.876078	0.888857	0.000561398	0.200367	0.603609
ENSSSCG00000029594	WBP1L	-1.90977	4.66357e-10	-0.0658936	1	0.51435	0.113631	0.607816	0.0296187
ENSSSCG00000027147	CENPH	1.52952	5.02977e-10	-0.728276	0.0517178	-0.842119	0.00715943	-0.388916	0.305185
ENSSSCG00000006337	HSD17B7	-1.9698	5.88252e-10	0.184034	0.716958	-0.131625	0.93663	1.07775	4.43288e-05
ENSSSCG00000022159	FNDC3A	-1.86228	6.57662e-10	-0.385272	0.349985	-0.26624	0.600325	1.55648	9.44501e-11
ENSSSCG00000002385	TGFB3	1.53106	7.43277e-10	-0.972251	0.00721506	-0.630007	0.072196	-0.440544	0.233633
ENSSSCG00000038918	CTSF	-1.84169	8.25439e-10	0.423658	0.219344	0.50334	0.116071	0.131341	0.796386
ENSSSCG00000032141	DUT	1.45257	9.03956e-10	-0.11303	0.953726	-0.598227	0.0648165	-1.36504	3.46818e-06
ENSSSCG00000003111	SAE1	1.50526	9.09175e-10	-0.852496	0.0194208	-0.849574	0.00619398	-0.240032	0.614198
ENSSSCG00000030277	ENDOV	-1.88747	1.04692e-09	0.180256	0.715797	0.886654	0.000812804	-0.113291	0.93831
ENSSSCG00000039283	SIX3	-1.84185	1.13793e-09	-0.119694	0.940129	0.578181	0.0601467	0.553654	0.049541
ENSSSCG00000035564	MCM6	1.50866	1.16369e-09	-1.40924	3.84224e-05	-1.1784	4.67097e-05	0.366208	0.238958
ENSSSCG00000003722	CDH2	1.43764	1.74784e-09	-0.413916	0.294791	-0.256385	0.614345	-1.52583	4.41709e-07
ENSSSCG00000003153	FTL	-1.74784	1.82156e-09	-0.405449	0.302642	-0.228404	0.687404	1.50294	2.32099e-10
ENSSSCG00000026044	FDFT1	-1.83773	1.85507e-09	0.974247	0.000655154	0.337646	0.397718	-0.357172	0.347831
ENSSSCG00000000915	DCN	-1.82353	2.28622e-09	0.0134032	1	-0.210249	0.727168	1.2321	9.63657e-07
ENSSSCG00000006578	S100A4	-1.86264	2.42876e-09	0.621994	0.0617854	-0.274801	0.609181	0.784712	0.00475137
ENSSSCG00000023956	NEDD9	-1.79817	2.62388e-09	0.287039	0.496915	1.31556	1.90087e-08	-1.11439	0.000254041
ENSSSCG00000017614	TRIM25	-1.83373	3.1184e-09	0.841769	0.00504848	0.647194	0.0298535	-0.668786	0.0384119
ENSSSCG00000012560	PRPS1	1.42602	3.93627e-09	-1.07279	0.00163934	-1.05601	0.000193702	0.203131	0.603606
ENSSSCG00000025281	ARL6IP1	1.4412	4.0876e-09	-1.10001	0.00140359	-0.712096	0.024424	-0.116434	0.891942
ENSSSCG00000031730	ENSSSCG00000031730	1.42599	4.34922e-09	-0.638064	0.0858582	-0.617587	0.0661385	-0.566763	0.0864773
ENSSSCG00000004531	C18orf54	1.45834	4.64774e-09	-0.887287	0.0148771	-0.507337	0.181241	-0.538321	0.119523
ENSSSCG00000040184	LMO7	-1.82077	4.7361e-09	-0.108914	1	1.29281	8.15481e-08	-0.465573	0.185388
ENSSSCG00000010756	MGMT	-1.68638	5.3269e-09	-0.0400428	1	0.0847012	0.986691	0.960582	0.000132104
ENSSSCG00000027121	ODC1	1.43599	5.6064e-09	-1.06838	0.0021893	-0.990265	0.000752419	0.133686	0.762039
ENSSSCG00000034321	TP53INP1	-1.77566	6.00587e-09	-0.819103	0.021585	0.178614	0.780663	1.38528	2.05769e-08
ENSSSCG00000003439	DHRS3	-1.95321	6.91303e-09	-0.364689	0.483411	0.0558815	1	1.29585	1.83886e-06
ENSSSCG00000039953	PNRC1	-1.67937	7.32142e-09	0.313758	0.41835	0.985173	6.17381e-05	-0.548483	0.0778143
ENSSSCG00000038521	CHAC1	1.44758	7.80027e-09	-0.558058	0.162758	-1.09454	0.00021028	-0.153277	0.84115
ENSSSCG00000008137	ENSSSCG00000008137	1.37917	9.84818e-09	-0.949416	0.00436134	-0.761568	0.0110262	-0.0754738	1
ENSSSCG00000038348	NME1	1.37084	9.91056e-09	-0.608388	0.0848434	-0.711871	0.0190686	-0.386653	0.253699
ENSSSCG00000025981	SLC38A5	1.40144	9.92042e-09	-0.369599	0.41798	-0.990907	0.000646496	-0.356993	0.35186
ENSSSCG00000005970	SQLE	-1.73223	1.1508e-08	1.08792	7.82959e-05	0.500373	0.125041	-0.908655	0.00321038
ENSSSCG00000016057	STAT1	-1.70254	1.23413e-08	0.497049	0.132762	0.968135	0.000110523	-0.785399	0.00891241
ENSSSCG00000023423	UBALD2	1.39351	1.38952e-08	-0.259912	0.652729	-0.494722	0.171656	-1.15584	0.000192897
ENSSSCG00000011575	ATG7	-1.78168	1.67299e-08	0.0889249	0.945585	0.109463	0.944823	0.871584	0.00130574
ENSSSCG00000021880	MXRA8	-1.67707	1.87846e-08	0.0257809	1	0.138324	0.883975	0.855745	0.000956348
ENSSSCG00000001849	ANPEP	-1.7992	1.932e-08	-1.09428	0.00224135	-0.325697	0.514266	1.95353	1.91091e-15
ENSSSCG00000014031	ENSSSCG00000014031	1.3488	1.95938e-08	-0.902673	0.00679868	-0.94901	0.000687425	0.110394	0.849427
ENSSSCG00000039194	KANK2	-1.68521	2.04138e-08	0.128712	0.878169	0.30481	0.466776	0.600239	0.0296075
ENSSSCG00000009746	ENSSSCG00000009746	1.33101	2.3744e-08	-0.734849	0.0313671	-0.789762	0.00671416	-0.134166	0.831367
ENSSSCG00000025176	NOTCH3	-1.77929	2.56289e-08	-1.38201	6.13079e-05	0.0556028	1	1.74229	2.83671e-12
ENSSSCG00000030510	FBL	1.35187	2.70557e-08	-0.179454	0.798867	-0.731397	0.0168412	-0.801486	0.00989333
ENSSSCG00000038991	ENSSSCG00000038991	-1.65268	2.81128e-08	0.513096	0.116667	0.275472	0.539089	0.244235	0.48358
ENSSSCG00000012623	SLC25A5	1.33687	2.85511e-08	-0.87751	0.00877937	-0.792499	0.00720463	-0.0337835	1
ENSSSCG00000000519	GLIPR1	-1.75722	2.90693e-08	0.484974	0.151896	1.37428	1.28633e-08	-1.76092	3.68519e-08
ENSSSCG00000011604	CHCHD4	1.38141	2.94855e-08	-0.843792	0.0203717	-0.652024	0.0543284	-0.26708	0.55011
ENSSSCG00000008686	ENSSSCG00000008686	-1.6456	3.0241e-08	0.206591	0.677694	0.633995	0.028507	0.110575	0.849829
ENSSSCG00000010332	PLAC9	-1.66898	3.0299e-08	-0.0223674	1	0.408221	0.25356	0.607737	0.0278573
ENSSSCG00000026719	ENSSSCG00000026719	1.37786	3.16326e-08	-1.1633	0.000904755	-0.759929	0.0188867	0.064958	0.956825
ENSSSCG00000034318	MRPS25	1.34045	3.37873e-08	-0.940937	0.00615112	-0.726935	0.0173726	-0.059168	1
ENSSSCG00000031661	ENSSSCG00000031661	-1.86516	3.76545e-08	-2.81061	1.34607e-14	-1.54056	2.84963e-07	3.34417	4.89257e-42
ENSSSCG00000014812	FOLR2	-1.68204	3.95632e-08	0.260688	0.52104	0.64167	0.0306327	0.06141	0.955705
ENSSSCG00000009668	CLU	-1.69449	4.36502e-08	-0.603789	0.103505	-0.427458	0.276949	1.76002	4.04502e-13
ENSSSCG00000035344	UBE2S	1.34467	4.68975e-08	-0.568514	0.137575	-0.769997	0.0116761	-0.312544	0.399496
ENSSSCG00000001991	DHRS1	-1.68603	4.69311e-08	-0.239542	0.700037	-0.112361	0.970896	1.28537	3.242e-07
ENSSSCG00000013448	MKNK2	1.35773	5.70115e-08	-0.336032	0.502329	-0.602733	0.084083	-0.789349	0.0140248
ENSSSCG00000004464	TENT5A	-1.64373	6.29774e-08	0.526394	0.112332	0.734389	0.00871385	-0.431463	0.200145
ENSSSCG00000003820	USP1	1.32374	6.67434e-08	-0.739446	0.040764	-0.803933	0.00720952	-0.102563	0.927191
ENSSSCG00000005455	SVEP1	-1.62402	6.89725e-08	0.021673	1	0.798627	0.00293967	0.0658407	0.982729
ENSSSCG00000008963	AREG	-2.11101	7.12186e-08	-3.06083	2.98199e-13	-2.27694	1.82544e-11	3.91445	3.75387e-45
ENSSSCG00000024696	CCNYL1	1.33264	7.27265e-08	-0.969781	0.00564183	-0.741204	0.0192286	-0.0122763	1
ENSSSCG00000016331	RAMP1	-1.63852	7.33239e-08	0.338005	0.384552	1.30722	3.30946e-08	-1.31883	1.1618e-05
ENSSSCG00000010340	PRXL2A	-1.59147	7.65831e-08	-0.750616	0.0316362	0.0381518	1	1.41804	5.61111e-09
ENSSSCG00000001770	CTSH	-1.56535	7.71654e-08	-0.542828	0.132816	0.248693	0.599197	1.09801	1.00603e-05
ENSSSCG00000032556	ALDOA	-1.62071	7.8892e-08	0.47942	0.154999	0.216202	0.691677	0.339665	0.286357
ENSSSCG00000036592	ENSSSCG00000036592	1.30036	7.91345e-08	-0.624581	0.0767295	-0.309966	0.489819	-0.796841	0.007644
ENSSSCG00000004425	LAMA4	-1.5979	7.92078e-08	-0.399572	0.317468	0.0692135	1	1.19317	1.36664e-06
ENSSSCG00000010016	MORC2	-1.66903	9.29403e-08	-0.317896	0.523697	0.475146	0.171449	0.760938	0.00559836
ENSSSCG00000008957	AMCF-II	-2.08648	9.36327e-08	-0.531808	0.31889	1.07095	0.000961339	0.347245	0.399496
ENSSSCG00000014016	SQSTM1	-1.57467	9.81422e-08	-0.758779	0.0291263	-0.301404	0.518125	1.70381	6.49456e-13
ENSSSCG00000024791	ENSSSCG00000024791	-1.72401	1.04255e-07	-1.72953	4.47091e-07	-0.811341	0.0124305	2.53193	1.75154e-26
ENSSSCG00000002254	NR2F2	-1.63699	1.07729e-07	0.381098	0.30715	0.421754	0.241785	0.201909	0.576397
ENSSSCG00000011047	FAM171A1	-1.66066	1.16103e-07	-0.83191	0.022599	-0.0836498	1	1.59246	1.38619e-10
ENSSSCG00000021591	ENSSSCG00000021591	1.26626	1.38659e-07	-0.341457	0.41835	-0.225045	0.691677	-1.25378	1.60898e-05
ENSSSCG00000026990	FAM162A	-1.52584	1.38958e-07	0.248206	0.564083	0.276901	0.527217	0.458659	0.109464
ENSSSCG00000006481	GPATCH4	1.31871	1.39829e-07	-0.880338	0.0141033	-0.655723	0.0515068	-0.141053	0.868626
ENSSSCG00000028549	ECM2	-1.57628	2.23297e-07	-0.107618	0.972097	-0.157498	0.867527	1.19642	1.97381e-06
ENSSSCG00000032176	SMURF2	1.27578	2.43798e-07	-0.820535	0.0208256	-0.450207	0.225633	-0.362699	0.333662
ENSSSCG00000030108	ZNFX1	-1.55751	2.63519e-07	-0.0386199	1	0.433595	0.213329	0.550332	0.0508878
ENSSSCG00000008340	ANTXR1	-1.56193	2.66749e-07	-0.432877	0.296117	0.278185	0.541544	1.00279	9.65703e-05
ENSSSCG00000013599	ANGPTL4	-1.87259	2.72611e-07	-1.28406	0.00133211	-0.776629	0.0399772	2.39417	1.32173e-19
ENSSSCG00000006538	FLAD1	1.2636	2.73567e-07	-0.711624	0.0417009	-0.625611	0.0529603	-0.22459	0.5992
ENSSSCG00000010876	DESI2	1.27274	2.89643e-07	-1.22958	0.000228477	-1.20231	1.39367e-05	0.580133	0.0387415
ENSSSCG00000029866	CCDC112	-1.59223	3.12872e-07	-0.351057	0.464494	0.40034	0.28572	0.836452	0.00192161
ENSSSCG00000011689	PLOD2	-1.47069	3.72164e-07	-0.129122	0.90659	0.382608	0.283355	0.642918	0.0157899
ENSSSCG00000024240	CCDC9	-1.52759	3.7798e-07	0.742942	0.0139781	0.898909	0.000468333	-1.23545	4.34862e-05
ENSSSCG00000023873	AZIN1	1.28165	3.97502e-07	-0.647746	0.0864964	-0.386766	0.369921	-0.610839	0.0664489
ENSSSCG00000005037	ERO1A	-1.52132	4.09652e-07	-0.276252	0.565601	0.335492	0.393651	0.824116	0.00163183
ENSSSCG00000035634	PLSCR1	-1.56136	4.44322e-07	0.570489	0.0736201	0.93487	0.000337081	-0.934467	0.00276833
ENSSSCG00000027607	IER3	-1.47845	4.58758e-07	0.768848	0.00977265	0.929671	0.000232973	-1.42997	1.21657e-06
ENSSSCG00000008480	MORN2	-1.53959	4.68498e-07	0.143321	0.808133	0.674419	0.0200228	0.0766643	0.912823
ENSSSCG00000027389	HERPUD2	-1.53239	4.70456e-07	-0.951503	0.00601056	-0.433248	0.256698	1.88726	1.32624e-15
ENSSSCG00000038594	ENSSSCG00000038594	-1.5474	5.11369e-07	0.252512	0.542706	0.995716	9.32535e-05	-0.552613	0.0978089
ENSSSCG00000039568	SNAI2	1.2758	5.62848e-07	-0.859321	0.0203136	-0.107896	0.985668	-0.833301	0.0105274
ENSSSCG00000028504	RFC2	1.24598	5.91189e-07	-0.431388	0.303588	-0.708831	0.0265662	-0.350217	0.363359
ENSSSCG00000005380	COL15A1	1.22038	5.95949e-07	-0.977216	0.00299759	-0.386564	0.322381	-0.238063	0.559246
ENSSSCG00000022126	EGFR	-1.54088	6.1334e-07	-0.801181	0.0264869	-0.036384	1	1.49612	1.31664e-09
ENSSSCG00000007748	PSPH	1.22869	6.23866e-07	-0.133905	0.900338	-0.523548	0.12719	-0.926631	0.00239254
ENSSSCG00000000377	ENSSSCG00000000377	1.22235	6.42746e-07	-0.656325	0.060913	-0.749993	0.0123993	-0.0757432	1
ENSSSCG00000011521	PDZRN3	-1.54149	6.59222e-07	-1.00524	0.00416956	-0.591304	0.0887108	2.03455	1.20937e-17
ENSSSCG00000007463	PTGIS	-1.51531	6.70002e-07	-0.514867	0.18757	0.0421296	1	1.26049	4.5709e-07
ENSSSCG00000007988	JMJD8	-1.51504	8.43088e-07	0.609637	0.0517178	0.504516	0.124655	-0.244687	0.593947
ENSSSCG00000017514	KPNB1	1.20003	8.43475e-07	-0.891381	0.00704504	-0.562065	0.0862575	-0.0671559	1
ENSSSCG00000017213	JPT1	1.20077	8.87762e-07	-0.488828	0.184238	-0.328495	0.438398	-0.726034	0.015041
ENSSSCG00000008799	LIMCH1	-1.43941	9.14037e-07	-0.128898	0.910611	1.02587	2.80354e-05	-0.208693	0.628362
ENSSSCG00000033733	ENSSSCG00000033733	1.18648	1.12273e-06	-0.617658	0.0765614	-0.536592	0.106555	-0.290428	0.423203
ENSSSCG00000032444	PLXDC2	-1.46067	1.14231e-06	-0.0689998	1	0.269459	0.554172	0.715279	0.00733575
ENSSSCG00000035863	PLIN2	1.22273	1.14705e-06	-0.725712	0.0466979	-0.571729	0.100105	-0.20964	0.681851
ENSSSCG00000015045	NCAM1	1.22271	1.29486e-06	-0.764743	0.0359996	-0.695738	0.032054	-0.0453646	1
ENSSSCG00000005997	COL14A1	-1.42752	1.34516e-06	1.0386	0.000168463	0.53864	0.0846426	-1.11672	0.000166575
ENSSSCG00000016261	SP110	-1.50305	1.42376e-06	0.795636	0.00940399	0.926482	0.000427002	-1.45499	3.27941e-06
ENSSSCG00000010576	NOLC1	1.20998	1.43404e-06	-1.00041	0.00381196	-1.00324	0.000492127	0.393266	0.201815
ENSSSCG00000028135	PRTFDC1	1.19626	1.73424e-06	-0.708378	0.0506355	-0.782649	0.0107202	0.0342652	1
ENSSSCG00000037277	RFK	1.17968	1.78577e-06	-0.891857	0.00767625	-0.517418	0.130177	-0.0862379	0.969276
ENSSSCG00000038359	ENSSSCG00000038359	1.16326	1.91522e-06	-0.577005	0.101606	-0.279778	0.552543	-0.636245	0.0346773
ENSSSCG00000017380	ARL4D	-1.81981	1.93623e-06	-3.04482	4.49014e-13	-2.75552	8.92894e-16	4.02084	1.50023e-49
ENSSSCG00000011602	XPC	-1.44742	2.06738e-06	-0.417991	0.322425	-0.279478	0.573703	1.45645	2.40104e-09
ENSSSCG00000031866	TIMP3	-1.80016	2.34728e-06	-1.81885	7.53296e-06	-1.46914	1.35115e-05	3.00965	6.08319e-28
ENSSSCG00000015769	SPCS3	1.16519	2.36821e-06	-0.534817	0.140113	-0.256655	0.609294	-0.719485	0.0164635
ENSSSCG00000004392	AMD1	1.19213	2.46767e-06	-0.897898	0.0110577	-0.652715	0.0489601	0.0468785	1
ENSSSCG00000002516	WARS1	1.16599	2.7583e-06	-0.348573	0.414315	-0.801377	0.00665878	-0.207479	0.633184
ENSSSCG00000031773	ENSSSCG00000031773	-1.35572	2.8298e-06	0.0369161	1	0.523632	0.0885211	0.285841	0.382078
ENSSSCG00000017626	SRSF1	1.18115	2.91424e-06	-0.625538	0.0938708	-0.290265	0.568287	-0.596955	0.0682979
ENSSSCG00000014924	CTSC	-1.55366	3.08702e-06	-1.03197	0.00626539	-1.13303	0.00020393	2.4112	2.94607e-22
ENSSSCG00000027428	ENHO	-1.41836	3.12684e-06	-0.157404	0.85033	0.388733	0.290927	0.638866	0.020098
ENSSSCG00000029944	FASN	-1.437	3.67259e-06	1.05376	0.000191097	0.279955	0.54499	-0.617725	0.060107
ENSSSCG00000000612	ATF7IP	1.17966	3.75567e-06	-0.737393	0.0445288	-0.604779	0.0780779	-0.0991373	0.979059
ENSSSCG00000012325	SMC1A	1.15639	3.88543e-06	-0.554177	0.143476	-0.418722	0.271343	-0.446353	0.175815
ENSSSCG00000013318	ENSSSCG00000013318	1.13262	4.1181e-06	-0.381905	0.339344	-0.493259	0.152199	-0.485263	0.125534
ENSSSCG00000003196	PTOV1	-1.40877	4.13138e-06	0.450193	0.192577	0.131813	0.894984	0.376123	0.227965
ENSSSCG00000024312	ID4	1.18563	4.73846e-06	-0.575021	0.143549	-0.366661	0.393138	-0.545725	0.113039
ENSSSCG00000033074	ZCCHC24	-1.38515	5.0209e-06	-0.856816	0.0122228	-0.44789	0.228308	1.80189	2.28957e-14
ENSSSCG00000028227	RPN2	1.15033	5.40475e-06	-0.599448	0.110767	-0.401528	0.307068	-0.414402	0.246812
ENSSSCG00000014997	ENSSSCG00000014997	-1.39182	5.45889e-06	0.162062	0.7607	0.688261	0.0164477	-0.0368872	1
ENSSSCG00000028512	LDLR	-1.42905	5.60805e-06	0.788015	0.00915792	0.567905	0.0766194	-0.674932	0.0395234
ENSSSCG00000013401	DKK3	-1.31578	6.8966e-06	-0.103008	0.977579	0.0725299	1	0.881017	0.000567453
ENSSSCG00000038772	IKBIP	-1.31175	6.94065e-06	0.21779	0.645758	0.427586	0.208465	0.210286	0.57019
ENSSSCG00000045712	OLFML3	1.1415	7.04926e-06	-0.36132	0.431682	-1.04716	0.000242696	0.0708115	0.971206
ENSSSCG00000007947	PAM16	1.13803	7.07793e-06	-0.23118	0.713315	-0.434132	0.266484	-0.749319	0.017379
ENSSSCG00000010204	BICC1	-1.34669	7.68256e-06	-0.46914	0.213335	0.773062	0.00421805	0.390167	0.197654
ENSSSCG00000025924	IGFBP5	-2.03178	7.7259e-06	-4.71802	2.5115e-19	-4.28732	6.07445e-24	4.93077	1.74837e-54
ENSSSCG00000013260	ENSSSCG00000013260	1.13051	8.85426e-06	-0.452682	0.243938	-0.561173	0.0992209	-0.323253	0.383113
ENSSSCG00000029226	UBC	-1.31215	8.93404e-06	-0.650529	0.0639398	-0.517563	0.131616	1.72099	2.31498e-13
ENSSSCG00000016090	SPATS2L	1.09852	9.95415e-06	-0.380568	0.344842	-0.414325	0.268156	-0.534947	0.0862442
ENSSSCG00000022288	STK38L	-1.29125	1.09167e-05	-0.046405	1	0.816466	0.00180972	-0.0606773	1
ENSSSCG00000003701	SNRPD1	1.09268	1.22422e-05	-0.513336	0.15912	-0.578271	0.0765951	-0.190668	0.676078
ENSSSCG00000012050	RCAN1	1.15502	1.23482e-05	-1.35989	8.25894e-05	-0.207382	0.751788	-0.115731	0.946158
ENSSSCG00000032914	MANF	1.09273	1.28693e-05	-0.467478	0.21157	-0.642402	0.0413845	-0.160163	0.764002
ENSSSCG00000032284	CCND3	-1.30425	1.33018e-05	-0.036615	1	0.159953	0.821347	0.737942	0.00503434
ENSSSCG00000008980	SCARB2	-1.30536	1.38427e-05	-0.493395	0.183173	0.0288588	1	1.17998	1.80846e-06
ENSSSCG00000005212	PLGRKT	1.10827	1.40242e-05	-0.907337	0.00935047	-0.637218	0.0543284	0.148413	0.715142
ENSSSCG00000000488	MDM2	-1.34785	1.41628e-05	-0.92941	0.00704504	-0.248563	0.654992	1.66536	7.46683e-12
ENSSSCG00000010073	ENSSSCG00000010073	1.0979	1.43482e-05	-0.932535	0.0067504	-0.770713	0.0102469	0.298485	0.368882
ENSSSCG00000034314	LSM4	1.10163	1.44606e-05	-0.876708	0.0120654	-0.466506	0.201285	-0.0402272	1
ENSSSCG00000011601	LSM3	1.10166	1.46507e-05	-0.542145	0.156503	-0.113634	0.946509	-0.82455	0.0078241
ENSSSCG00000009658	BNIP3L	-1.26956	1.47204e-05	-0.151728	0.857457	0.0795591	0.998642	0.890589	0.000483747
ENSSSCG00000016925	PLK2	-1.37728	1.50044e-05	0.287716	0.508457	0.0444136	1	0.613877	0.0330495
ENSSSCG00000013366	ENSSSCG00000013366	-1.25227	1.58692e-05	-0.0426975	1	0.386198	0.273048	0.471258	0.0949918
ENSSSCG00000028092	ENSSSCG00000028092	1.08342	1.60587e-05	-0.73836	0.0320744	-0.220491	0.691677	-0.429786	0.191098
ENSSSCG00000011810	BCL6	-1.32872	1.61223e-05	-0.482557	0.224971	0.129103	0.901502	1.09133	2.03382e-05
ENSSSCG00000009327	ENSSSCG00000009327	1.06922	1.63265e-05	-0.375842	0.349101	-0.228069	0.681333	-0.770621	0.00888616
ENSSSCG00000013072	FADS2	-1.33415	1.66856e-05	0.49147	0.134347	0.0992953	0.964542	0.335291	0.27641
ENSSSCG00000027872	MYBL1	1.11352	1.723e-05	-0.806153	0.0263537	0.494075	0.142007	-2.00573	2.38825e-10
ENSSSCG00000032655	ALYREF	1.07737	1.723e-05	-0.769814	0.0237875	-0.615543	0.0543284	0.0723699	0.960029
ENSSSCG00000034378	IFNGR2	-1.26011	1.72337e-05	0.489227	0.135235	0.676145	0.0156962	-0.515724	0.101248
ENSSSCG00000035299	SFRP4	-1.52937	1.77612e-05	0.352289	0.445927	0.539696	0.157819	0.028859	1
ENSSSCG00000043781	RHOB	-1.33123	1.78422e-05	-0.31181	0.508264	0.268646	0.571327	0.84208	0.00162604
ENSSSCG00000011620	RUVBL1	1.10417	1.78662e-05	-0.697096	0.0617854	-0.776366	0.0144042	0.146174	0.733946
ENSSSCG00000018069	ND2	-1.25693	1.80681e-05	-0.180773	0.787657	-0.499744	0.147711	1.40472	4.17255e-09
ENSSSCG00000016714	CYCS	1.06419	1.95417e-05	-0.56887	0.10847	-0.443239	0.21874	-0.258689	0.500717
ENSSSCG00000029649	IFT46	-1.32267	1.96061e-05	-0.317711	0.513432	-0.0595534	1	1.16035	5.20978e-06
ENSSSCG00000016275	NCL	1.07568	1.96454e-05	-0.307584	0.503493	-0.16257	0.844565	-0.986503	0.000839966
ENSSSCG00000023660	PARP1	1.09915	2.05128e-05	-0.380044	0.407246	-0.574727	0.1053	-0.322754	0.418206
ENSSSCG00000003485	RCC2	1.10582	2.11546e-05	-0.772426	0.0357849	-0.800897	0.0105596	0.21743	0.538676
ENSSSCG00000000890	NEDD1	1.0785	2.12868e-05	-0.714005	0.0466197	-0.06202	1	-0.684138	0.0298133
ENSSSCG00000006324	ENSSSCG00000006324	-1.3094	2.14492e-05	-0.581672	0.113799	-0.49152	0.175206	1.66479	5.03662e-12
ENSSSCG00000004687	B2M	-1.2347	2.27518e-05	0.434032	0.195817	0.699144	0.0107202	-0.494777	0.116529
ENSSSCG00000008687	MXD4	-1.29458	2.28351e-05	-0.010438	1	-0.0293308	1	0.90212	0.000528569
ENSSSCG00000010948	CTSL	-2.59582	2.54324e-05	-1.58427	0.0221926	-0.799508	0.276416	2.69352	1.23256e-10
ENSSSCG00000016998	NPM1	1.04803	2.63773e-05	-0.328519	0.446333	-0.487921	0.157407	-0.409941	0.211832
ENSSSCG00000005030	NID2	1.07478	2.67345e-05	-1.03418	0.00247064	-0.344316	0.418239	-0.0353586	1
ENSSSCG00000001041	PAK1IP1	1.0805	2.68172e-05	-0.520517	0.182041	-0.333171	0.447544	-0.46737	0.177385
ENSSSCG00000011775	KLHL24	-1.28966	2.70665e-05	-0.416667	0.32508	0.368807	0.335619	0.792882	0.00294155
ENSSSCG00000000895	SNRPF	1.05915	2.74564e-05	-0.0199651	1	-0.320594	0.461996	-1.09028	0.000294417
ENSSSCG00000016991	DUSP1	-1.23929	2.81348e-05	-0.457011	0.227012	0.231593	0.644792	0.935618	0.000251355
ENSSSCG00000005656	ENSSSCG00000005656	1.04625	2.91351e-05	-0.576725	0.102877	-0.493055	0.153449	-0.166186	0.744746
ENSSSCG00000003089	TOMM40	1.06966	3.20517e-05	-0.79329	0.0300125	-0.836847	0.0067108	0.307533	0.337442
ENSSSCG00000009361	POSTN	-1.25551	3.20517e-05	-0.285765	0.551645	-0.372123	0.369328	1.37356	2.51426e-08
ENSSSCG00000037066	GADD45A	1.05805	3.30296e-05	-0.398669	0.322905	-0.225629	0.691677	-0.724238	0.0170096
ENSSSCG00000018081	ATP6	-1.23419	3.43058e-05	-0.794444	0.0208154	-1.14021	2.72337e-05	2.17878	1.70309e-21
ENSSSCG00000023050	SEPTIN10	1.06585	3.56985e-05	-0.38968	0.377425	-0.579254	0.0936477	-0.259177	0.556308
ENSSSCG00000001379	TUBB	1.03446	3.67547e-05	-0.876627	0.00807649	-0.742778	0.0120929	0.315025	0.319894
ENSSSCG00000017671	RNFT1	1.0497	3.67547e-05	-0.573677	0.124356	-0.439178	0.235188	-0.234957	0.571376
ENSSSCG00000034197	EDEM1	-1.28013	3.69212e-05	-0.850987	0.0169068	-0.495306	0.181254	1.79702	7.22257e-14
ENSSSCG00000039307	H2AJ	-1.2535	3.7049e-05	0.018661	1	-0.0396296	1	0.870843	0.000811243
ENSSSCG00000000743	FKBP4	1.07686	3.76738e-05	-0.888901	0.0132062	-1.06262	0.000247021	0.532772	0.0594936
ENSSSCG00000022300	MAT2A	1.03767	3.96448e-05	-0.939577	0.00448735	-0.64026	0.0418437	0.257499	0.444799
ENSSSCG00000004610	CCPG1	-1.20268	4.24402e-05	-0.241246	0.644291	0.345782	0.364526	0.651999	0.0146873
ENSSSCG00000032749	PCDH18	1.05621	4.37446e-05	-0.892214	0.0111929	-0.336254	0.439655	-0.114968	0.935053
ENSSSCG00000010158	TOMM20	1.03524	4.38672e-05	-0.503642	0.171071	-0.439164	0.231495	-0.277083	0.460443
ENSSSCG00000010821	EPRS1	1.02996	4.48935e-05	-0.254427	0.612501	-0.553135	0.0948777	-0.376311	0.26698
ENSSSCG00000016077	HSPD1	1.02377	4.69046e-05	-0.447459	0.232765	-0.334904	0.42117	-0.450017	0.161807
ENSSSCG00000013232	ENSSSCG00000013232	1.03251	4.69746e-05	-0.941512	0.0045271	-0.684662	0.0263147	0.306363	0.345811
ENSSSCG00000008068	IARS1	1.02863	4.73865e-05	-0.698441	0.0430625	-0.782563	0.00780198	0.242653	0.484119
ENSSSCG00000032684	BOK	1.04027	4.84267e-05	-0.27591	0.567164	-0.226305	0.691677	-0.840416	0.0064397
ENSSSCG00000006835	SARS1	1.02242	5.31857e-05	-0.285801	0.535109	-0.853715	0.0028288	-0.0106454	1
ENSSSCG00000038514	DDAH2	-1.1887	5.31857e-05	0.270839	0.510968	0.0808811	0.995614	0.501727	0.0746155
ENSSSCG00000035495	KITLG	-1.28965	5.31857e-05	-0.910847	0.0122828	-0.924663	0.00246325	2.12851	9.52047e-19
ENSSSCG00000016738	ENSSSCG00000016738	1.01716	5.32845e-05	-0.431249	0.257942	-0.377618	0.334666	-0.398237	0.230906
ENSSSCG00000023142	GAMT	-1.24511	5.47888e-05	0.521364	0.11791	0.449071	0.193941	-0.200494	0.703839
ENSSSCG00000002039	MMP14	-1.23718	5.5539e-05	-0.440637	0.283732	-0.396362	0.31779	1.48324	1.04563e-09
ENSSSCG00000015839	NRG1	-1.25646	5.55899e-05	0.879191	0.00308429	0.869489	0.00110461	-1.80809	7.33513e-09
ENSSSCG00000016432	PRKAG2	1.04868	5.56585e-05	-0.516549	0.189478	-0.226021	0.710296	-0.569896	0.0863612
ENSSSCG00000010454	IFIT5	-1.22793	5.73092e-05	0.423512	0.222469	0.750625	0.00633114	-0.571799	0.078825
ENSSSCG00000038307	POLE4	1.01448	5.80166e-05	-0.341023	0.420615	-0.324935	0.444745	-0.561736	0.0683459
ENSSSCG00000014670	TRIM22	-1.22672	5.98678e-05	0.174342	0.761561	0.573075	0.0618326	0.0200989	1
ENSSSCG00000005437	KLF4	-1.23519	5.98812e-05	-0.582578	0.111706	-0.307374	0.510588	1.49268	9.0422e-10
ENSSSCG00000024736	ACP4	-1.21215	6.17975e-05	0.29399	0.47397	0.451879	0.179153	0.0463421	1
ENSSSCG00000029570	PXDN	1.03119	6.20773e-05	-0.825721	0.0195048	-0.544449	0.11068	0.10199	0.880949
ENSSSCG00000034896	HPRT1	1.03651	6.26274e-05	-0.428157	0.307713	-0.238211	0.674291	-0.627103	0.0523384
ENSSSCG00000005601	HSPA5	1.02558	6.3838e-05	-0.586782	0.103239	-1.00805	0.00030403	0.35629	0.253899
ENSSSCG00000023247	OPTN	-1.17403	6.57202e-05	-0.0399786	1	0.560252	0.0638011	0.218418	0.548542
ENSSSCG00000037209	TLNRD1	1.04577	6.73659e-05	-0.678308	0.0681946	-0.282396	0.594876	-0.332097	0.399496
ENSSSCG00000007472	BCAS4	1.02231	6.91932e-05	-0.493556	0.206869	-0.237155	0.670855	-0.535755	0.104913
ENSSSCG00000001710	RUNX2	-1.22514	8.37026e-05	-0.451803	0.274847	-0.135162	0.923643	1.2711	4.46407e-07
ENSSSCG00000006014	RAD21	1.00926	8.37444e-05	-0.855365	0.0139231	-0.342129	0.416324	-0.0700195	1
ENSSSCG00000010017	SMTN	-1.1652	8.64515e-05	-0.0351275	1	0.807739	0.00225729	-0.134908	0.832829
ENSSSCG00000009889	ALDH2	-1.24078	9.00446e-05	-0.167285	0.873992	-0.542235	0.135346	1.42623	1.30885e-08
ENSSSCG00000006556	TPM3	0.988408	9.14473e-05	-0.559626	0.114954	-0.523017	0.118133	-0.065572	1
ENSSSCG00000014411	LARS1	1.00462	9.51327e-05	-0.513257	0.182926	-0.449501	0.220584	-0.208872	0.630596
ENSSSCG00000004125	STX11	-1.2064	9.54063e-05	-0.00792857	1	1.14346	2.61416e-06	-0.708253	0.0257309
ENSSSCG00000001400	DDX39B	1.02178	9.78496e-05	-0.36381	0.432398	-0.472419	0.215282	-0.345384	0.376409
ENSSSCG00000016512	ZC3HAV1	-1.19507	0.000100221	-0.417377	0.320831	0.187323	0.75372	0.93724	0.000298512
ENSSSCG00000036724	CRYAB	-1.14579	0.000112239	-0.493263	0.182091	0.14035	0.876429	1.00606	6.48872e-05
ENSSSCG00000002004	PSME2	-1.14983	0.000113515	0.739413	0.0140401	0.73991	0.00696216	-1.18962	5.43895e-05
ENSSSCG00000000466	XPOT	1.00924	0.00011571	-0.684503	0.0625709	-0.716588	0.024856	0.201311	0.577845
ENSSSCG00000000576	ENSSSCG00000000576	0.975731	0.000117202	0.127634	0.871347	-0.427499	0.242519	-0.965261	0.000929201
ENSSSCG00000038001	RBKS	-1.22331	0.000119414	-0.538256	0.177425	-0.369776	0.389331	1.51418	1.39077e-09
ENSSSCG00000034156	GTF2F2	1.00567	0.000127413	-0.882544	0.0126526	-0.944143	0.00134048	0.521225	0.0623314
ENSSSCG00000012965	DRAP1	0.971033	0.000128074	-0.254681	0.608297	-0.393653	0.301309	-0.489535	0.120996
ENSSSCG00000025092	CDK4	0.991134	0.000132518	-0.676594	0.0629685	-0.756	0.0125189	0.252226	0.470334
ENSSSCG00000033613	FOXS1	-1.18022	0.000137415	0.429187	0.219564	-0.00993108	1	0.441793	0.138724
ENSSSCG00000032164	PEA15	0.97064	0.000151743	-0.508698	0.164238	-0.203262	0.730069	-0.486163	0.127253
ENSSSCG00000015302	CFAP69	-1.14981	0.000152092	0.133867	0.860733	0.277782	0.532781	0.390509	0.195469
ENSSSCG00000014976	ARHGAP42	-1.16187	0.000162746	-0.325896	0.503227	-0.093993	0.990819	1.12809	8.00904e-06
ENSSSCG00000004912	SEC11C	0.969964	0.000178406	-0.967681	0.0044983	-0.432078	0.246072	0.155663	0.727943
ENSSSCG00000029230	ECM1	-1.14254	0.0001794	0.0880778	0.975812	0.167158	0.80384	0.551686	0.0479175
ENSSSCG00000015896	FAP	-1.17271	0.000184925	0.212858	0.645758	-0.120803	0.93663	0.753434	0.00550617
ENSSSCG00000022404	SLC3A2	0.967752	0.000186171	-0.466028	0.21682	-0.910091	0.00139078	0.260119	0.444799
ENSSSCG00000006395	ENSSSCG00000006395	0.949439	0.000197381	-0.0905453	1	-0.414286	0.264732	-0.620967	0.0398543
ENSSSCG00000004945	RPL4	0.946981	0.000198441	-0.30344	0.502329	-0.604244	0.0567314	-0.145431	0.799873
ENSSSCG00000038094	GPX7	0.971372	0.000215129	-0.378022	0.405327	-0.561073	0.113018	-0.150746	0.838416
ENSSSCG00000012916	ENSSSCG00000012916	-1.13246	0.000224173	0.213708	0.667793	-0.0136142	1	0.62658	0.0220153
ENSSSCG00000008877	ETFDH	0.963396	0.000230183	-0.608214	0.101869	-0.476199	0.187206	-0.039822	1
ENSSSCG00000028197	PFKL	-1.12929	0.000231209	0.173441	0.762041	0.0480666	1	0.597521	0.0302537
ENSSSCG00000024043	ADAMTS2	-1.17245	0.000239901	-1.1133	0.00145836	-1.06579	0.000262482	2.26254	1.68546e-21
ENSSSCG00000010247	DDX21	0.947827	0.000249837	-0.284812	0.540145	-0.409005	0.281604	-0.396933	0.238368
ENSSSCG00000023326	PNRC2	0.943244	0.000250726	-0.459313	0.219183	-0.449364	0.214008	-0.170455	0.734828
ENSSSCG00000013336	CCDC34	0.952051	0.000256818	-0.625575	0.0874631	-0.301739	0.513772	-0.215781	0.614359
ENSSSCG00000010345	GHITM	0.944172	0.000259752	-0.771552	0.0236672	-0.59828	0.0640952	0.226235	0.529283
ENSSSCG00000001848	MESP2	-1.14421	0.000260654	0.221472	0.656976	0.232984	0.658427	0.358631	0.262412
ENSSSCG00000021084	S100A6	-1.07343	0.000266548	0.23033	0.609212	-0.0769289	1	0.643172	0.0153051
ENSSSCG00000018065	ND1	-1.07944	0.000272234	-0.172552	0.806092	-0.557305	0.0906175	1.36819	1.11425e-08
ENSSSCG00000017506	FBXL20	-1.13222	0.000285137	-0.621739	0.0958331	0.115312	0.931335	1.10399	1.58028e-05
ENSSSCG00000014338	HSPA9	0.947214	0.000294277	-1.17317	0.000401641	-1.05926	0.00012482	0.813532	0.00193179
ENSSSCG00000034814	MRTO4	0.958446	0.000305316	-0.304218	0.546485	-0.451382	0.243443	-0.335377	0.395454
ENSSSCG00000039244	PHYH	-1.12953	0.000319114	0.642126	0.0445288	0.292433	0.51325	-0.204369	0.694074
ENSSSCG00000040186	C12orf57	-1.07196	0.000320342	0.617062	0.047389	0.245106	0.607901	-0.1454	0.805104
ENSSSCG00000005608	ANGPTL2	-1.14507	0.000328335	-1.44063	1.73336e-05	-1.23244	1.32241e-05	2.48175	2.54873e-26
ENSSSCG00000009567	RASA3	-1.09908	0.000344893	0.304401	0.450732	0.288524	0.508135	0.181921	0.649422
ENSSSCG00000015952	HAT1	0.952922	0.000347503	-0.642237	0.08563	-0.319109	0.50471	-0.178312	0.764002
ENSSSCG00000040854	ENSSSCG00000040854	0.921644	0.000348787	-0.655739	0.0576237	-0.26627	0.587802	-0.193262	0.665861
ENSSSCG00000026454	PMAIP1	-1.10887	0.000380917	0.36483	0.330735	0.869031	0.000993977	-0.801688	0.0104187
ENSSSCG00000031503	PRRX1	-1.06495	0.000389429	-0.607453	0.0866681	-0.510895	0.139289	1.59229	1.88994e-11
ENSSSCG00000005273	OSTF1	0.913191	0.000397242	-0.251525	0.616157	0.00118322	1	-1.03981	0.000355302
ENSSSCG00000011973	COL8A1	-1.0463	0.000400978	-0.12391	0.918621	0.595266	0.0413845	0.176106	0.654326
ENSSSCG00000016186	ENSSSCG00000016186	-1.09428	0.00040427	-0.408987	0.333886	-0.179057	0.804694	1.22532	8.34533e-07
ENSSSCG00000006717	PHGDH	0.926435	0.0004083	-0.0274633	1	-0.724377	0.0175094	-0.265914	0.492982
ENSSSCG00000013838	AKAP8L	-1.12158	0.000413565	-0.235054	0.710181	-0.202845	0.771742	1.14838	5.5031e-06
ENSSSCG00000010928	KDM5B	-1.10011	0.000418691	-0.559455	0.14286	-0.0418021	1	1.19832	1.92824e-06
ENSSSCG00000011226	TGFBR2	-1.08344	0.000424126	-0.660896	0.0603795	-0.0497364	1	1.25361	3.65217e-07
ENSSSCG00000008629	ROCK2	0.921281	0.000450246	-0.667321	0.0650254	-0.421427	0.265169	0.000976174	1
ENSSSCG00000031898	CALHM5	-1.09414	0.000453384	-0.61518	0.0986691	0.0786797	1	1.11702	1.1168e-05
ENSSSCG00000003402	PGD	-1.09309	0.00045897	0.176527	0.758709	-0.186073	0.786651	0.807693	0.00231837
ENSSSCG00000000261	ENSSSCG00000000261	0.948286	0.000460812	0.16771	0.756786	-0.877905	0.00421805	-0.357045	0.362913
ENSSSCG00000000849	HSP90B1	0.903201	0.000498052	-0.672076	0.0512178	-0.150757	0.873461	-0.304162	0.399496
ENSSSCG00000015770	VEGFC	-1.04317	0.000499436	-0.450146	0.233756	0.421206	0.221207	0.639723	0.0174515
ENSSSCG00000004024	ENSSSCG00000004024	-1.07817	0.000510167	0.232828	0.622065	0.420326	0.232929	0.0777864	0.909924
ENSSSCG00000014170	CAST	-1.03045	0.000512203	0.364612	0.30897	0.329266	0.392606	0.020072	1
ENSSSCG00000018078	COX2	-1.02897	0.000519025	-0.0453616	1	-0.229694	0.678155	0.989005	7.32994e-05
ENSSSCG00000037360	CST3	-1.02122	0.000553905	0.433384	0.194724	0.482112	0.127869	-0.289948	0.421061
ENSSSCG00000005751	COL5A1	0.892007	0.000575043	-0.690528	0.0438221	-0.36968	0.349021	-0.0031457	1
ENSSSCG00000009742	ULK1	-1.10826	0.00057612	-0.808355	0.0281576	-0.4262	0.298041	1.65572	2.23617e-11
ENSSSCG00000007052	FERMT1	0.93263	0.000586381	-0.00464728	1	0.373036	0.338537	-3.05584	2.61206e-19
ENSSSCG00000033860	ZMAT3	-1.02837	0.000595672	-0.59911	0.0896662	-0.0629822	1	1.20508	8.79245e-07
ENSSSCG00000020970	IL6	-1.19864	0.000595672	-0.979847	0.012241	-0.485832	0.259863	1.818	5.17921e-12
ENSSSCG00000017907	PFN1	0.887403	0.000597625	-0.27799	0.546485	-0.0383179	1	-0.874919	0.0026843
ENSSSCG00000007609	ENSSSCG00000007609	0.893814	0.000598487	-0.271463	0.567027	-0.467239	0.187133	-0.256768	0.50809
ENSSSCG00000016857	DAB2	-1.02584	0.000617529	0.154593	0.803602	0.602607	0.0405381	-0.127415	0.851176
ENSSSCG00000035281	ZNF292	-1.06487	0.000669893	-0.295184	0.560052	0.176523	0.785148	0.805891	0.00242741
ENSSSCG00000004058	EZR	0.893394	0.000672318	-0.62389	0.0766549	-0.492436	0.158938	0.0796652	0.939218
ENSSSCG00000027646	TIPARP	-1.05365	0.000687982	0.415516	0.234889	0.882047	0.000665945	-0.96747	0.00152177
ENSSSCG00000032213	DBI	-1.01017	0.000687982	0.691903	0.0215454	0.380704	0.286781	-0.504648	0.107937
ENSSSCG00000024009	ENSSSCG00000024009	-1.05335	0.000688205	0.241999	0.596076	0.451605	0.183273	0.00979225	1
ENSSSCG00000033608	LOXL2	-1.01039	0.000729804	-0.144473	0.876985	-0.0799102	1	0.917858	0.000298184
ENSSSCG00000015541	IER5	-1.06606	0.000729804	-0.635127	0.0883657	0.00180557	1	1.18669	2.88786e-06
ENSSSCG00000007968	RHBDF1	-1.04729	0.000748986	-0.0806933	1	0.231187	0.653942	0.577267	0.0382805
ENSSSCG00000005899	MFSD3	-1.04036	0.000779133	0.355008	0.34144	0.517521	0.103481	-0.226162	0.592914
ENSSSCG00000035673	HBP1	-1.0283	0.000840984	-0.176922	0.799579	0.0715923	1	0.806274	0.00197427
ENSSSCG00000025534	CSE1L	0.898662	0.000850833	-0.967836	0.00549051	-0.609367	0.0725655	0.414308	0.155711
ENSSSCG00000012703	RBMX	0.884812	0.000874936	-0.715105	0.0462665	-0.542277	0.110439	0.207742	0.586758
ENSSSCG00000023323	ENSSSCG00000023323	0.8855	0.000891706	-0.901921	0.00915458	-0.964562	0.00063188	0.676768	0.0123578
ENSSSCG00000005373	NANS	0.866226	0.000905226	-0.109224	0.959286	-0.33675	0.415506	-0.567842	0.0637415
ENSSSCG00000032060	ENSSSCG00000032060	0.887827	0.000935631	-0.497012	0.205907	-0.393891	0.32157	-0.121665	0.913705
ENSSSCG00000028355	ACTG1	0.858638	0.000949714	-0.329485	0.439444	-0.460809	0.189254	-0.15942	0.760392
ENSSSCG00000009440	ELF1	-1.03217	0.00099407	-0.145453	0.908804	0.208208	0.699585	0.646003	0.0186335
ENSSSCG00000021328	PCSK1N	-0.98801	0.00105079	0.267606	0.51968	0.703699	0.0109616	-0.452094	0.162711
ENSSSCG00000021652	LSM8	0.866091	0.00106042	-0.599322	0.0901159	-0.312417	0.480436	-0.104619	0.916787
ENSSSCG00000016677	GARS1	0.858118	0.00106042	0.113918	0.900259	-0.476179	0.172922	-0.646337	0.0317182
ENSSSCG00000039873	DCXR	-1.02698	0.00106166	0.676254	0.0304487	0.659311	0.0230151	-0.991	0.0012378
ENSSSCG00000000685	TPI1	-0.971908	0.00107388	0.253535	0.543989	0.300754	0.456642	0.14138	0.756548
ENSSSCG00000011798	ENSSSCG00000011798	0.884303	0.00108733	-0.708758	0.0519942	-0.649029	0.0500322	0.307386	0.331087
ENSSSCG00000037979	ENSSSCG00000037979	0.880386	0.00108817	-0.189213	0.81074	-0.729188	0.0208051	-0.0268897	1
ENSSSCG00000002873	GPI	-0.98287	0.00111738	0.410804	0.233649	-0.0792899	1	0.428297	0.143329
ENSSSCG00000007281	MAP1LC3A	-0.970604	0.00117006	0.427479	0.204525	0.456031	0.163467	-0.277885	0.450955
ENSSSCG00000027323	NCBP2	0.880598	0.00118126	-0.744939	0.0408593	-0.566672	0.104343	0.259283	0.427723
ENSSSCG00000016982	ENSSSCG00000016982	0.867842	0.00118887	-0.61969	0.0993984	-0.341471	0.449121	-0.051815	1
ENSSSCG00000012857	CARS1	0.869056	0.00120736	-0.112468	0.987938	-0.505533	0.15075	-0.339086	0.377671
ENSSSCG00000025486	MDH2	0.86153	0.00122358	-0.654806	0.0701908	-0.701778	0.0221541	0.342766	0.274574
ENSSSCG00000023351	PLA2G4A	0.86401	0.00123632	-0.30632	0.508264	-0.0555557	1	-0.759881	0.014348
ENSSSCG00000004624	MAPK6	0.860348	0.00124358	-0.812706	0.0201076	-0.394854	0.310242	0.153455	0.733271
ENSSSCG00000015892	PSMD14	0.85663	0.00129225	-0.616445	0.0811895	-0.66616	0.0325853	0.289593	0.384353
ENSSSCG00000009775	CDK2AP1	0.84579	0.00131216	-0.650601	0.0594794	-0.351976	0.382747	0.00753061	1
ENSSSCG00000051794	CHRNB1	-1.01312	0.00132264	-0.544388	0.156441	-0.239893	0.670553	1.32139	9.59149e-08
ENSSSCG00000006325	MGST3	-0.967526	0.00132567	0.552365	0.0819918	0.460322	0.161204	-0.459597	0.152757
ENSSSCG00000014014	TBC1D9B	-0.99669	0.00140927	-0.249941	0.665466	0.201342	0.713694	0.712685	0.00773752
ENSSSCG00000034261	TMEM59	-0.955167	0.00148407	-0.036777	1	0.394944	0.261362	0.297283	0.358387
ENSSSCG00000010261	PPA1	0.84547	0.00151061	-0.0771196	1	-0.13381	0.904258	-0.899193	0.00233824
ENSSSCG00000005650	CERCAM	-0.99184	0.00154148	0.224067	0.641755	0.410917	0.24639	0.0457963	1
ENSSSCG00000012440	PGK1	-0.945702	0.00157651	0.293621	0.459479	0.421482	0.213031	-0.0805988	0.980935
ENSSSCG00000016750	YKT6	0.838436	0.00157651	-0.341757	0.42028	-0.546256	0.0999581	-0.0239409	1
ENSSSCG00000010329	ZMIZ1	-0.997063	0.00161126	-1.02743	0.00267584	-0.563961	0.0972545	1.80981	2.37342e-14
ENSSSCG00000015973	ATP5MC3	0.83032	0.00164527	-0.361158	0.37726	-0.286468	0.538477	-0.30224	0.399496
ENSSSCG00000040188	TNFSF12	-0.994639	0.00168409	0.742101	0.0150328	0.516844	0.108327	-0.847795	0.00629759
ENSSSCG00000031981	SHISA4	-0.951983	0.00168546	0.794246	0.00679868	0.0763875	1	-0.233856	0.569398
ENSSSCG00000040735	DDAH1	0.828708	0.00176205	-0.642268	0.0636011	-0.357748	0.376908	0.0297558	1
ENSSSCG00000013263	CREB3L1	0.836529	0.00177079	-0.475427	0.203091	-0.519032	0.127913	0.063697	0.98554
ENSSSCG00000039701	DCAF5	-0.996701	0.00178167	-0.71142	0.0517178	0.274425	0.558162	0.937068	0.000359376
ENSSSCG00000029519	CIAPIN1	0.852556	0.00179553	-0.802739	0.0251123	-0.292424	0.563686	0.0470582	0.999248
ENSSSCG00000031518	STARD4	-0.990252	0.00180739	0.317181	0.429966	1.10333	6.8564e-06	-1.38986	5.8133e-06
ENSSSCG00000009397	CAB39L	-0.989262	0.00184044	-0.552136	0.150583	-0.082895	1	1.17984	3.02454e-06
ENSSSCG00000009622	POLR3D	0.85306	0.00184209	-0.514197	0.191941	-0.469357	0.216755	0.0250943	1
ENSSSCG00000033025	C21orf91	-0.970352	0.00186601	-0.200306	0.740225	0.316488	0.433613	0.536096	0.0557746
ENSSSCG00000039635	ENSSSCG00000039635	0.844915	0.00187532	-0.231348	0.710727	-0.48039	0.195631	-0.207479	0.679598
ENSSSCG00000011729	ENSSSCG00000011729	-0.990136	0.00191554	-0.932873	0.00775139	0.198203	0.729393	1.12362	1.08202e-05
ENSSSCG00000015987	NFE2L2	-0.933091	0.00197129	-0.233485	0.659486	0.292493	0.483706	0.566329	0.037584
ENSSSCG00000020963	EPDR1	-0.995785	0.00199801	-0.180009	0.839788	0.410088	0.266198	0.428586	0.162042
ENSSSCG00000036643	RBSN	0.843213	0.00201137	-1.08368	0.00145836	-0.0966291	0.986726	0.0135897	1
ENSSSCG00000004834	NDN	-0.986929	0.00203965	-0.0330102	1	0.0120239	1	0.737458	0.00530831
ENSSSCG00000012583	ACSL4	-0.943671	0.00206119	-0.527496	0.150352	-0.0954159	0.986671	1.15219	3.62693e-06
ENSSSCG00000016267	ITM2C	-0.959602	0.00206604	-0.165223	0.827754	0.0160198	1	0.817486	0.00166656
ENSSSCG00000017605	MMD	-0.991883	0.00208702	-0.764858	0.0359996	-0.43549	0.274861	1.58629	2.18356e-10
ENSSSCG00000013747	RAD23A	0.830865	0.00211757	-0.547028	0.148874	-0.309356	0.49596	-0.10227	0.925894
ENSSSCG00000011893	COX17	0.842747	0.00213009	-0.338735	0.482736	-0.299636	0.546365	-0.319951	0.412899
ENSSSCG00000030295	NUTF2	0.822661	0.00217053	-0.651035	0.0622209	-0.491941	0.158785	0.1873	0.628813
ENSSSCG00000038616	ENSSSCG00000038616	-0.964709	0.00218105	1.11329	6.03748e-05	0.371776	0.334926	-1.37208	9.51003e-06
ENSSSCG00000040439	TMED5	0.82248	0.00220013	-1.07763	0.000894771	-0.60255	0.0621775	0.549627	0.0474945
ENSSSCG00000006267	PCMTD1	-0.964812	0.00223192	-0.433036	0.291954	0.287495	0.515945	0.734552	0.00606676
ENSSSCG00000005680	PRRX2	0.815366	0.00224865	0.138551	0.845517	-0.118553	0.934247	-1.22623	2.55418e-05
ENSSSCG00000035604	FAM89B	-0.964205	0.00228152	0.260543	0.548644	0.177636	0.779966	0.283957	0.399496
ENSSSCG00000008232	RNF181	-0.920537	0.00230272	0.286644	0.479784	0.32429	0.40374	0.0433125	1
ENSSSCG00000030177	EBNA1BP2	0.833105	0.00231221	-0.25563	0.658795	-0.743295	0.0175094	0.107877	0.829468
ENSSSCG00000028623	RARRES1	-0.983009	0.00233515	0.00257031	1	1.58783	7.09879e-12	-2.27525	1.22591e-12
ENSSSCG00000021628	TMEM70	-0.948292	0.00241167	0.326913	0.395034	0.614377	0.0366035	-0.412161	0.2173
ENSSSCG00000015880	TANC1	-0.967195	0.00242659	-0.437797	0.290507	0.0401924	1	0.987202	0.000140679
ENSSSCG00000008035	ENSSSCG00000008035	0.83368	0.00242659	-0.54248	0.160954	-0.572094	0.0996541	0.176677	0.633587
ENSSSCG00000025326	TMEM243	-0.960666	0.00243792	0.205704	0.655576	0.376644	0.314569	0.0916554	0.867715
ENSSSCG00000009256	ANTXR2	-0.958137	0.00247756	-0.752295	0.0359996	-0.252121	0.634004	1.41923	6.11645e-09
ENSSSCG00000040793	CTSD	-0.916638	0.00255344	-0.0287301	1	0.102163	0.946418	0.600426	0.0268266
ENSSSCG00000014075	NSA2	0.811642	0.00255716	0.140255	0.844001	-0.136707	0.896267	-1.18089	8.0396e-05
ENSSSCG00000022447	F3	0.831247	0.00269459	-0.41442	0.310291	0.269428	0.567475	-1.19652	7.76741e-05
ENSSSCG00000032985	GOT2	0.824071	0.00276128	-0.60931	0.103946	-0.721816	0.0229101	0.374446	0.210966
ENSSSCG00000031860	MRPS12	0.814517	0.00280436	-0.458104	0.254647	-0.352912	0.395262	-0.104405	0.920883
ENSSSCG00000024126	CCT5	0.804552	0.00281736	-0.457794	0.222161	-0.693263	0.0233115	0.258979	0.442509
ENSSSCG00000007431	CTSA	-0.91039	0.00286835	-0.0741912	1	0.167081	0.799703	0.56556	0.0398147
ENSSSCG00000010802	UCHL5	0.805794	0.00293749	-0.723577	0.0419877	-0.390219	0.317817	0.154678	0.729117
ENSSSCG00000014264	HINT1	0.790955	0.00297754	-0.345216	0.406765	-0.3888	0.307187	-0.135444	0.826531
ENSSSCG00000015444	LAMB1	-0.908875	0.00302269	-0.171252	0.811603	-0.156074	0.862936	0.957452	0.0001655
ENSSSCG00000004142	CITED2	-0.916088	0.00308371	-0.0571921	1	0.192565	0.734337	0.527106	0.0623545
ENSSSCG00000014157	NR2F1	-0.950455	0.00311079	-0.111517	0.99403	0.711148	0.0128767	-0.0505609	1
ENSSSCG00000002852	PLEKHF1	-0.938758	0.00312229	-0.0435976	1	0.231028	0.65545	0.487661	0.0929966
ENSSSCG00000037158	MTURN	-0.907099	0.00313274	0.195663	0.706057	0.492028	0.125928	-0.093408	0.948603
ENSSSCG00000003178	IRF3	-0.936061	0.00315357	0.449429	0.189761	0.289782	0.509154	-0.0849285	1
ENSSSCG00000026064	ENSSSCG00000026064	0.793224	0.0031934	-0.482247	0.191142	-0.138342	0.894984	-0.328331	0.355186
ENSSSCG00000027676	NOP56	0.810745	0.00326396	-0.710815	0.0502691	-0.708339	0.0259025	0.443924	0.136057
ENSSSCG00000031147	ACAP2	-0.900932	0.00331826	-0.262714	0.59529	0.53188	0.0871404	0.290789	0.380201
ENSSSCG00000013746	CALR	0.786503	0.00333333	-0.91036	0.00560384	-0.0505373	1	-0.0872362	0.963935
ENSSSCG00000003433	PLOD1	-0.924628	0.00333336	-0.279863	0.554975	-0.187607	0.77755	1.06943	2.12927e-05
ENSSSCG00000004535	TCF4	-0.939144	0.00335115	-0.0860533	1	-0.0116744	1	0.776475	0.00366747
ENSSSCG00000016564	UBE2H	-0.922389	0.00335115	-0.505047	0.171963	0.0896611	0.978238	0.957554	0.000177856
ENSSSCG00000013256	ARHGAP1	-0.922935	0.00338492	-0.161989	0.837465	-0.123405	0.927327	0.928946	0.00029518
ENSSSCG00000024418	RHOU	0.815776	0.00338492	-0.927043	0.00845519	-0.042034	1	-0.120003	0.922053
ENSSSCG00000023377	EMP3	-0.885628	0.00343252	0.496323	0.124225	0.192322	0.722538	-0.0490768	1
ENSSSCG00000001927	ENSSSCG00000001927	-0.920174	0.00347789	-0.0045022	1	0.0520546	1	0.6359	0.0191506
ENSSSCG00000017104	NSUN2	0.799595	0.00350628	-0.950797	0.00675948	-0.84418	0.00554662	0.706197	0.00826157
ENSSSCG00000022343	ENO1	-0.879684	0.00355183	0.14196	0.831089	-0.0137639	1	0.553659	0.0412615
ENSSSCG00000038992	TUBB6	0.786298	0.00355183	-0.205245	0.721911	-0.17076	0.818212	-0.565327	0.0668886
ENSSSCG00000022398	NUCKS1	0.779784	0.00357765	-0.614809	0.0766549	-0.37851	0.329549	0.0929694	0.894002
ENSSSCG00000003798	SERBP1	0.779516	0.00358285	-0.250618	0.615927	-0.279982	0.549687	-0.348986	0.310087
ENSSSCG00000001701	HSP90AB1	0.777729	0.00361452	0.180588	0.726778	-0.313444	0.466142	-0.853474	0.00338273
ENSSSCG00000022742	PRDX6	-0.951633	0.00362458	0.0433934	1	-0.165446	0.873361	0.828749	0.00216022
ENSSSCG00000026606	PAIP2	-0.882447	0.00377843	-0.0241269	1	0.435096	0.195728	0.191148	0.614359
ENSSSCG00000024563	CEP83	0.809425	0.00378561	-1.00992	0.00378248	-0.638419	0.0573062	0.561715	0.0429973
ENSSSCG00000004237	SERINC1	-0.91488	0.00379372	-0.782467	0.0265024	0.0309133	1	1.16717	2.78055e-06
ENSSSCG00000040337	AK4	-0.918596	0.00379872	-0.79895	0.0236269	-0.172679	0.821641	1.35768	2.92453e-08
ENSSSCG00000032223	EIF1AX	0.777455	0.00386155	-0.615369	0.0773086	-0.376324	0.336046	0.0944443	0.891569
ENSSSCG00000036723	EMP1	0.782875	0.00394071	-0.75769	0.0266291	-0.693334	0.023503	0.488802	0.0856502
ENSSSCG00000000288	HNRNPA1	0.775511	0.00396826	-0.0333696	1	-0.0460821	1	-0.993426	0.000650496
ENSSSCG00000008316	NAGK	-0.912794	0.00403809	0.124965	0.888914	0.19514	0.729333	0.363454	0.243463
ENSSSCG00000033844	CYP1B1	-0.920583	0.00403809	-0.145125	0.888914	0.232002	0.666289	0.557475	0.0532352
ENSSSCG00000038401	TRAM2	-0.951696	0.0040969	-0.968933	0.00704504	-0.51594	0.168853	1.73186	9.76206e-13
ENSSSCG00000008443	EPAS1	-0.908937	0.00419002	0.0883721	0.97709	0.774928	0.00421354	-0.402285	0.259888
ENSSSCG00000036804	TCEA2	-0.906262	0.0042355	0.0239204	1	0.421318	0.227699	0.180349	0.655104
ENSSSCG00000002452	LGMN	0.775232	0.00425556	-0.806589	0.016628	-0.228613	0.686044	0.071344	0.96259
ENSSSCG00000011848	TFRC	-0.933593	0.00428772	-0.434832	0.305778	-0.163064	0.876766	1.15553	4.92056e-06
ENSSSCG00000002723	AARS1	0.785841	0.00430742	-0.805718	0.022599	-0.878471	0.00236217	0.664008	0.014291
ENSSSCG00000035048	C1QBP	0.773304	0.00430941	-0.2427	0.639211	-0.543038	0.102487	-0.0325446	1
ENSSSCG00000001930	ENSSSCG00000001930	-0.863835	0.00431643	0.134111	0.84928	-0.0445961	1	0.583181	0.0300462
ENSSSCG00000028513	VKORC1L1	0.784591	0.0043606	-0.89629	0.00958737	-0.00651942	1	-0.148438	0.800762
ENSSSCG00000033175	SASH1	-0.881552	0.00439353	-0.530173	0.147467	0.297368	0.48218	0.741942	0.00500015
ENSSSCG00000035686	CS	0.776352	0.00439353	-0.528816	0.146195	-0.392221	0.311733	0.0475935	1
ENSSSCG00000037127	CDKN2AIPNL	0.771026	0.00442473	-0.476855	0.197183	-0.0565357	1	-0.416221	0.205814
ENSSSCG00000033332	PSMA7	0.766862	0.00442473	-0.414962	0.280438	-0.385971	0.3146	-0.0436639	1
ENSSSCG00000033135	VAMP5	-0.874163	0.00445122	-0.0397044	1	0.191872	0.729894	0.489061	0.0852842
ENSSSCG00000003566	NUDC	0.770395	0.00457147	-0.463643	0.213703	-0.479965	0.171449	0.095837	0.890014
ENSSSCG00000026710	CARHSP1	0.770056	0.00463782	-0.331184	0.44606	-0.443374	0.222345	-0.0562791	1
ENSSSCG00000029059	SSRP1	0.772157	0.00465055	-0.426086	0.271901	-0.499653	0.150221	0.084185	0.927074
ENSSSCG00000025206	RNF19B	-0.942127	0.00468022	-0.484284	0.242655	0.759379	0.00863604	0.203996	0.579239
ENSSSCG00000027270	ENSSSCG00000027270	0.786969	0.00469146	-0.0352655	1	-0.537208	0.129621	-0.264796	0.541836
ENSSSCG00000035676	G3BP1	0.771624	0.00470357	-0.522932	0.151898	-0.437493	0.233683	0.0975115	0.888216
ENSSSCG00000014540	ENSSSCG00000014540	-0.855617	0.00473485	0.198443	0.685817	0.275208	0.52321	0.156302	0.711942
ENSSSCG00000011683	PAQR9	-0.902957	0.00475846	-0.955763	0.00553416	-0.377795	0.352592	1.59321	3.45772e-11
ENSSSCG00000036350	HNRNPA2B1	0.761233	0.00480068	-0.590391	0.0917146	-0.596381	0.0615692	0.315863	0.316655
ENSSSCG00000035653	PGAP2	-0.903274	0.00486204	0.0417144	1	0.476658	0.154161	0.0904838	0.873442
ENSSSCG00000032083	MRPL37	0.767618	0.00492248	-0.403701	0.306906	-0.514009	0.132586	0.0865219	0.920883
ENSSSCG00000009043	ABCE1	0.775916	0.00492248	-0.82802	0.0184561	-0.605686	0.0636849	0.465144	0.111211
ENSSSCG00000011811	LPP	0.77769	0.00500484	-0.431337	0.29652	-0.347485	0.409022	-0.0844239	1
ENSSSCG00000010292	P4HA1	-0.857378	0.00501667	0.126475	0.875826	0.515218	0.0976118	-0.0862897	0.966204
ENSSSCG00000014292	HSPA4	0.763446	0.00509803	-0.594214	0.0927113	-0.601721	0.0615683	0.321957	0.310437
ENSSSCG00000025049	CYBRD1	-0.868196	0.00517717	-0.57253	0.112332	0.0405841	1	1.01733	5.85508e-05
ENSSSCG00000007732	SBDS	0.776839	0.00524459	-0.703988	0.052144	-0.1453	0.894984	-0.101735	0.968152
ENSSSCG00000033450	PDAP1	0.763317	0.00531672	-0.267427	0.582535	-0.375226	0.347007	-0.185725	0.692426
ENSSSCG00000024669	ENSSSCG00000024669	-0.885585	0.00535915	0.171199	0.766837	0.501134	0.119119	-0.093396	0.950123
ENSSSCG00000032728	EFNB1	-0.912014	0.00540715	-0.283926	0.599015	-0.337943	0.46377	1.19695	2.91123e-06
ENSSSCG00000020808	CCT6A	0.753786	0.00578242	-0.881089	0.00808768	-0.617908	0.0524593	0.529144	0.0568805
ENSSSCG00000009560	TFDP1	0.770398	0.00587542	-0.621501	0.0957078	-0.438948	0.259898	0.178029	0.627912
ENSSSCG00000016885	ITGA1	-0.891198	0.00591294	-0.158956	0.886792	0.515667	0.112763	0.219462	0.523463
ENSSSCG00000028553	ILF2	0.755768	0.00591649	-0.490156	0.185707	-0.580249	0.0765951	0.235557	0.507098
ENSSSCG00000003351	MMP23B	-0.845909	0.00594486	0.65892	0.0316449	0.181057	0.758056	-0.273251	0.466352
ENSSSCG00000016646	ENSSSCG00000016646	0.777627	0.00606111	-0.935546	0.00824657	-0.836509	0.00651203	0.713312	0.00941648
ENSSSCG00000032265	TLE5	-0.846039	0.00611846	-0.0822064	1	0.138362	0.881977	0.566279	0.0393824
ENSSSCG00000040203	ENSSSCG00000040203	0.761192	0.00619985	-0.0709705	1	-0.328616	0.450803	-0.452527	0.189826
ENSSSCG00000002366	NPC2	-0.84093	0.00622489	0.276125	0.507646	0.520804	0.0936477	-0.282028	0.444257
ENSSSCG00000012173	SAT1	-0.857989	0.00625199	-0.19223	0.764978	0.434765	0.21041	0.32587	0.313367
ENSSSCG00000015631	GRB10	0.759051	0.00634142	-0.526425	0.171191	-0.665637	0.0350987	0.339068	0.287195
ENSSSCG00000000908	UBE2NL	0.745822	0.00634735	-0.594875	0.0908134	-0.310284	0.481492	0.0460432	1
ENSSSCG00000032768	ENSSSCG00000032768	-0.890101	0.00634827	1.25646	2.35087e-06	0.122733	0.911577	-1.21929	8.01282e-05
ENSSSCG00000016734	CCM2	0.756456	0.00637564	-0.287553	0.573598	-0.488652	0.168694	-0.025928	1
ENSSSCG00000015129	ARHGEF12	-0.911848	0.00647633	-1.01507	0.00455841	-0.820743	0.00945676	1.94852	4.55495e-16
ENSSSCG00000001679	XPO5	0.764935	0.00647633	-0.940766	0.00700009	-0.791001	0.0102985	0.694791	0.0108652
ENSSSCG00000016233	SERPINE2	0.766645	0.00650727	-1.38301	1.83678e-05	-0.972072	0.000712922	1.02267	7.55943e-05
ENSSSCG00000012277	TIMP1	-0.85416	0.00654203	0.0013238	1	0.285	0.519511	0.333089	0.296645
ENSSSCG00000034465	LRP10	-0.869733	0.00655628	-0.150781	0.86615	-0.107422	0.961012	0.878801	0.00071825
ENSSSCG00000037381	GET1	0.760153	0.00657272	-0.495234	0.208154	0.0325598	1	-0.511619	0.128174
ENSSSCG00000020758	NQO2	-0.86139	0.00663945	0.296406	0.466571	0.034752	1	0.348215	0.265136
ENSSSCG00000018084	ND3	-0.836684	0.00663945	-0.152204	0.856404	-0.417453	0.26377	1.13003	4.66402e-06
ENSSSCG00000015453	PDIA4	0.749725	0.00675695	-0.731778	0.0401759	-0.179666	0.798215	-0.00556389	1
ENSSSCG00000009106	PDE5A	0.754376	0.00682117	-0.736164	0.0404282	-0.414227	0.281235	0.250737	0.474977
ENSSSCG00000007026	VDAC3	-0.830012	0.00682466	-0.109352	0.959246	0.116922	0.914314	0.600547	0.0259199
ENSSSCG00000006646	ARNT	-0.839209	0.00684435	-0.72047	0.0371861	0.151612	0.844383	0.979499	0.000108193
ENSSSCG00000037245	HNRNPDL	0.739522	0.00690555	-0.335432	0.433744	-0.396891	0.299082	-0.0655323	1
ENSSSCG00000023603	UBALD1	-0.875962	0.00704209	-0.131103	0.946884	-0.0844165	1	0.847673	0.00139332
ENSSSCG00000010863	AHCTF1	0.75736	0.00712157	-1.49062	8.87865e-06	-1.19563	2.77461e-05	1.21644	1.4869e-06
ENSSSCG00000011101	ITGB1	0.729937	0.00719193	-0.397667	0.307502	-0.0548225	1	-0.437707	0.172541
ENSSSCG00000000753	WNK1	-0.873612	0.00721115	-0.828952	0.0201288	-0.513391	0.157993	1.62373	2.07654e-11
ENSSSCG00000003268	TSEN34	-0.867819	0.00733908	0.157587	0.77414	0.0408211	1	0.479826	0.0892676
ENSSSCG00000010067	MIF	-0.817301	0.00743211	0.26079	0.525322	0.31766	0.414826	0.00910922	1
ENSSSCG00000004570	TPM1	0.726812	0.00753987	-0.000316471	1	0.279305	0.514226	-1.7367	2.29184e-09
ENSSSCG00000021306	GJC1	0.752262	0.00781748	-0.26638	0.637314	0.061078	1	-0.80945	0.0100509
ENSSSCG00000013911	TMEM59L	-0.849186	0.00802758	-0.487703	0.192597	-0.0147925	1	1.00842	7.16466e-05
ENSSSCG00000011074	ARHGAP21	0.737848	0.00809045	-1.01678	0.00267409	-0.645866	0.0420524	0.644738	0.0174857
ENSSSCG00000023924	PDE1A	-0.865862	0.00812703	0.503992	0.122397	0.894643	0.000659782	-1.38958	6.9253e-06
ENSSSCG00000004961	ITGA11	-0.888052	0.00821404	-0.46285	0.274092	-0.511135	0.176631	1.43387	8.31372e-09
ENSSSCG00000030186	KIF2A	0.728811	0.00835836	-0.275108	0.561023	-0.315628	0.471395	-0.203982	0.638709
ENSSSCG00000033272	DNAJB6	0.724018	0.00835836	-0.676111	0.0491869	-0.20263	0.729024	0.0109554	1
ENSSSCG00000001075	DEK	0.721578	0.00840679	-0.142334	0.880391	0.0845577	0.986691	-0.97556	0.000806882
ENSSSCG00000036423	CCDC50	-0.841015	0.00841825	-0.183354	0.784849	0.0315839	1	0.752536	0.00428457
ENSSSCG00000006163	PKIA	0.738891	0.00858006	-0.148004	0.903772	-0.0972567	0.984062	-0.667719	0.0357719
ENSSSCG00000015958	PDK1	-0.840082	0.00892231	-0.0341696	1	0.527695	0.0943289	0.0532537	1
ENSSSCG00000038404	SERPINB6	-0.8338	0.00894859	0.225864	0.632547	0.24598	0.607929	0.152627	0.73407
ENSSSCG00000023984	RSL1D1	0.721839	0.00909993	-0.435249	0.254928	-0.334112	0.426038	-0.0260895	1
ENSSSCG00000014072	ENC1	0.752688	0.0091912	-1.3047	0.000125984	-1.2177	1.72677e-05	1.16087	6.94499e-06
ENSSSCG00000031493	CYBA	-0.803816	0.009211	0.383388	0.275445	0.268984	0.544406	-0.0746074	1
ENSSSCG00000029236	ZBTB7A	-0.846348	0.00929627	-0.258477	0.649434	-0.139811	0.896008	0.973882	0.00016874
ENSSSCG00000039191	CBX5	0.729731	0.0092987	-0.04961	1	-0.550725	0.103491	-0.155638	0.821728
ENSSSCG00000014802	NUMA1	-0.843758	0.00930506	-0.593533	0.112994	-0.326227	0.460106	1.33972	5.30976e-08
ENSSSCG00000030211	NBR1	-0.841043	0.00938017	-0.630793	0.0863229	0.0160724	1	1.06168	3.00571e-05
ENSSSCG00000026931	SERTAD1	-0.833927	0.00956094	0.132333	0.867926	0.207669	0.693769	0.292952	0.380554
ENSSSCG00000004558	CSNK1G1	-0.852934	0.00965413	-0.886266	0.0126217	-0.274583	0.608804	1.45607	4.17119e-09
ENSSSCG00000015106	HYOU1	0.737373	0.00973921	-1.29553	0.000168463	-1.11606	0.000127611	1.11272	1.49982e-05
ENSSSCG00000007032	PLAT	-0.892892	0.00977848	0.0451917	1	-0.547481	0.150383	1.12294	2.0949e-05
ENSSSCG00000016916	IL6ST	-0.805679	0.00993662	-0.543858	0.132612	-0.102844	0.969277	1.09913	1.01342e-05
ENSSSCG00000037508	GSN	-0.801361	0.0100394	-0.328979	0.450479	0.154819	0.833208	0.709981	0.00710655
ENSSSCG00000033627	YIPF3	-0.80356	0.0100737	0.0897103	0.970644	-0.116702	0.936916	0.660909	0.0136401
ENSSSCG00000035364	VKORC1	-0.800614	0.0101532	0.472518	0.154154	0.272492	0.541544	-0.190859	0.675171
ENSSSCG00000017098	C5orf49	-0.855638	0.0101961	-1.0015	0.00457897	0.0419897	1	1.23927	1.30386e-06
ENSSSCG00000035658	VPS36	0.713756	0.0102605	-0.609786	0.0833009	-0.897818	0.00148747	0.633329	0.0186651
ENSSSCG00000011357	SHISA5	-0.82102	0.0105624	0.236788	0.604324	0.393801	0.271633	-0.0623014	1
ENSSSCG00000049524	ENSSSCG00000049524	-0.846146	0.0105889	-0.283165	0.600574	0.0744986	1	0.787407	0.00358818
ENSSSCG00000002655	MAP1LC3B	-0.791969	0.0106166	-0.229453	0.670231	-0.00644787	1	0.795182	0.00202871
ENSSSCG00000003219	FAM71E1	-0.825963	0.0106396	0.0495788	1	0.111277	0.934691	0.473982	0.102992
ENSSSCG00000040904	CLDN1	-0.847052	0.0107193	-0.0972923	0.996082	1.45248	6.79573e-10	-1.73152	3.04436e-08
ENSSSCG00000008841	PDGFRA	-0.855678	0.0109159	-0.10837	1	-0.404393	0.338459	1.10221	2.47209e-05
ENSSSCG00000026951	PSMB8	-0.825889	0.011243	0.789077	0.00845278	0.427802	0.220688	-0.925787	0.00256207
ENSSSCG00000035058	PID1	0.72328	0.0113479	-0.942447	0.00693529	-1.06614	0.00017694	0.931826	0.000359435
ENSSSCG00000039397	ETNK1	-0.825905	0.0115274	-0.270788	0.622148	0.207091	0.703903	0.629933	0.0227153
ENSSSCG00000013655	ICAM1	-0.833084	0.0115968	0.193905	0.687001	0.642229	0.0313454	-0.374081	0.318845
ENSSSCG00000023920	P3H1	-0.786318	0.011742	-0.0608352	1	0.183848	0.751361	0.46285	0.106375
ENSSSCG00000015603	LPGAT1	0.715079	0.0117745	-0.602388	0.106138	-0.389111	0.329831	0.177446	0.626369
ENSSSCG00000027256	CNIH1	0.702359	0.0118135	-0.589282	0.0958246	-0.352481	0.386656	0.141715	0.763674
ENSSSCG00000026612	TIMM50	0.721013	0.0118135	-0.398022	0.362086	-0.753283	0.0165304	0.365862	0.225887
ENSSSCG00000003943	MED8	0.710939	0.0119063	-0.226527	0.715597	-0.204871	0.732819	-0.371103	0.314811
ENSSSCG00000003818	DOCK7	0.712904	0.011957	-0.540677	0.156503	-0.271882	0.588078	0.00368656	1
ENSSSCG00000005318	CREB3	-0.811852	0.0119828	0.019154	1	0.237031	0.633198	0.350174	0.264796
ENSSSCG00000038888	C1orf122	-0.814467	0.0120557	0.126554	0.848138	0.261724	0.577493	0.222259	0.550201
ENSSSCG00000027846	RRP15	0.713092	0.0121686	-0.72606	0.0445288	-0.245787	0.650274	0.114005	0.811556
ENSSSCG00000030067	GINM1	-0.779056	0.0121949	0.0031185	1	0.761184	0.00421805	-0.38594	0.249166
ENSSSCG00000029761	ENSSSCG00000029761	-0.815505	0.0122009	0.205587	0.686198	0.335744	0.395288	0.0476175	1
ENSSSCG00000028485	YBX1	0.688702	0.0125389	-0.369403	0.358718	-0.374879	0.334502	0.00371173	1
ENSSSCG00000034207	CEBPB	-0.779999	0.0126214	-0.180411	0.788337	0.0599694	1	0.685793	0.00964486
ENSSSCG00000037734	UBE2M	0.692144	0.0127348	-0.693613	0.0429822	-0.630502	0.0440336	0.492141	0.0796524
ENSSSCG00000037398	NTAN1	-0.775292	0.0127477	0.0772832	0.994246	0.290748	0.48938	0.205552	0.580438
ENSSSCG00000013622	TMEM205	-0.809525	0.012984	0.254102	0.564073	0.237008	0.637587	0.119424	0.831803
ENSSSCG00000038994	CLIC4	-0.768288	0.0131109	-0.0740013	1	0.420714	0.213329	0.179467	0.641579
ENSSSCG00000012841	PNPLA2	-0.807459	0.0133496	-0.16941	0.854151	-0.0814626	1	0.834992	0.00147773
ENSSSCG00000015776	RWDD4	0.701852	0.0134021	-0.841083	0.0161194	-0.464486	0.20186	0.425465	0.152985
ENSSSCG00000030225	TRA2B	0.694353	0.0134038	-0.345241	0.416456	-0.102519	0.969906	-0.366887	0.285096
ENSSSCG00000040731	TMEM65	0.700622	0.0135471	-0.676	0.0616861	-0.62544	0.0528717	0.469497	0.106613
ENSSSCG00000002953	ENSSSCG00000002953	-0.779428	0.0135604	0.504525	0.124237	0.434777	0.204855	-0.503631	0.114498
ENSSSCG00000023318	MARS1	0.697731	0.0137213	-0.618618	0.100621	-1.03564	0.000327867	0.75741	0.00502013
ENSSSCG00000004658	FBN1	-0.777919	0.0138024	-0.0179248	1	0.451042	0.18009	0.0957955	0.892952
ENSSSCG00000015845	GTF2E2	0.689569	0.0138024	-0.782091	0.0209781	-0.280494	0.555213	0.215794	0.556308
ENSSSCG00000039071	ENSSSCG00000039071	0.683899	0.0138056	-0.0624409	1	0.0166745	1	-0.890979	0.00225289
ENSSSCG00000017744	SUZ12	0.707632	0.0140072	-0.79309	0.0274005	-0.426796	0.280784	0.355135	0.242209
ENSSSCG00000034723	PYCR1	0.689852	0.0145654	0.154513	0.807889	-0.343898	0.408217	-0.609667	0.0470832
ENSSSCG00000033374	MRPL20	0.67906	0.0149421	-0.53799	0.13239	-0.281675	0.547825	0.0514227	1
ENSSSCG00000031381	ENSSSCG00000031381	0.680052	0.0150767	-0.0738055	1	0.0187815	1	-0.870503	0.00298632
ENSSSCG00000013312	HIPK3	-0.822459	0.0152195	-0.82475	0.0246014	-0.388561	0.368307	1.50399	9.80667e-10
ENSSSCG00000010493	PDLIM1	-0.794256	0.0154911	0.0420716	1	0.742789	0.0073926	-0.385701	0.288919
ENSSSCG00000030668	C7H6orf125	0.677714	0.0154911	-0.576235	0.102948	-0.34076	0.406603	0.147926	0.741865
ENSSSCG00000024912	WDR5	0.690884	0.0155576	-0.280267	0.597174	-0.446367	0.227822	0.00498861	1
ENSSSCG00000023298	SRXN1	-0.789491	0.0155604	-0.995216	0.00436118	-0.807595	0.00804329	1.86713	5.62066e-15
ENSSSCG00000037274	ENSSSCG00000037274	0.671991	0.0156407	-0.351637	0.392436	-0.175237	0.799662	-0.232449	0.564798
ENSSSCG00000030369	YARS1	0.686913	0.0156817	0.123803	0.862913	-0.17836	0.831559	-0.817872	0.00939941
ENSSSCG00000001512	CUTA	-0.759582	0.015731	0.186207	0.719693	0.258541	0.573812	0.126859	0.805115
ENSSSCG00000002368	LTBP2	-0.752595	0.0157547	-0.0425235	1	0.423132	0.210425	0.136333	0.769348
ENSSSCG00000004691	EIF3J	0.680348	0.0158104	-0.756438	0.0266291	-0.435932	0.234413	0.367514	0.228486
ENSSSCG00000013315	EIF3M	0.673986	0.0158116	-0.107359	0.964342	-0.122431	0.924016	-0.576403	0.0588093
ENSSSCG00000011933	NECTIN3	0.677239	0.015909	-0.65444	0.0587381	-0.431404	0.239808	0.298343	0.358154
ENSSSCG00000001692	MRPS18A	-0.788053	0.016184	-0.0662117	1	-0.202506	0.739711	0.859623	0.00100201
ENSSSCG00000006260	LYPLA1	0.684408	0.0162568	-0.791221	0.0246014	-0.557333	0.0965574	0.498483	0.0812673
ENSSSCG00000011363	PRKAR2A	0.68827	0.0163201	-0.784555	0.0273176	-0.642062	0.0455008	0.564817	0.0436708
ENSSSCG00000037481	SYF2	-0.785113	0.016429	0.100949	0.944743	0.166143	0.80999	0.340895	0.282913
ENSSSCG00000036381	RBMS3	-0.759419	0.016674	-0.152128	0.85913	0.494749	0.123753	0.151275	0.738605
ENSSSCG00000013445	CSNK1G2	-0.787672	0.016674	0.196639	0.676332	-0.102522	0.974002	0.545932	0.0536638
ENSSSCG00000035120	ALKBH5	-0.789228	0.0167875	-0.357451	0.435499	-0.389554	0.34665	1.22298	1.03677e-06
ENSSSCG00000029857	ENSSSCG00000029857	0.690701	0.0167976	-0.108475	0.999091	-0.2315	0.691677	-0.434386	0.219552
ENSSSCG00000027378	SH3PXD2B	-0.802017	0.0168231	-1.0528	0.00245179	-0.19681	0.78302	1.44344	6.50551e-09
ENSSSCG00000029082	KMT2E	-0.751927	0.0170234	-0.0817846	1	0.177122	0.770936	0.466709	0.102869
ENSSSCG00000021067	BLVRB	-0.785263	0.0170766	-0.00581374	1	0.442771	0.200134	0.101668	0.882203
ENSSSCG00000012961	ENSSSCG00000012961	0.66573	0.0172359	-0.413008	0.282333	-0.273127	0.565891	-0.0460192	1
ENSSSCG00000004412	MICAL1	0.69031	0.0173096	-0.718751	0.0485813	-0.690398	0.0324988	0.564525	0.0402558
ENSSSCG00000015270	FMOD	-0.754097	0.0173096	-1.00274	0.002262	-0.648313	0.0389871	1.7415	8.45576e-14
ENSSSCG00000039472	SLC30A1	-0.797392	0.0173096	-0.764241	0.0362432	-0.219134	0.726582	1.32101	1.41957e-07
ENSSSCG00000003904	LRRC41	-0.784666	0.0173265	-0.78382	0.0281153	-0.310979	0.499187	1.39945	1.12228e-08
ENSSSCG00000014361	ENSSSCG00000014361	-0.751175	0.0174272	-0.181564	0.786019	0.171908	0.785064	0.553045	0.0449452
ENSSSCG00000000018	KIAA0930	0.681634	0.0176828	-1.36733	2.59401e-05	-0.611283	0.0615692	0.835313	0.00144984
ENSSSCG00000015735	PTPN18	-0.772523	0.017717	0.551006	0.0859333	0.323428	0.416271	-0.395045	0.242117
ENSSSCG00000004973	UACA	0.676288	0.0178674	-0.430707	0.306335	-0.123447	0.944823	-0.225322	0.638259
ENSSSCG00000010368	GLUD1	0.668456	0.0179349	-0.316586	0.477108	-0.548913	0.0977582	0.168241	0.681916
ENSSSCG00000030653	GANAB	0.684346	0.0180344	-1.07136	0.00166694	-0.890017	0.00260797	0.912961	0.000465648
ENSSSCG00000008638	YWHAQ	0.664443	0.0181558	-0.697034	0.0417254	-0.397749	0.293987	0.307912	0.334769
ENSSSCG00000032383	ENSSSCG00000032383	0.689772	0.0182721	-0.433168	0.304425	-0.371069	0.389331	0.0570201	0.970355
ENSSSCG00000017308	CDC27	0.6828	0.0183663	-0.650988	0.0773873	-0.461056	0.223	0.32209	0.297537
ENSSSCG00000001834	MFGE8	-0.7459	0.0184299	0.267089	0.520437	0.512537	0.103296	-0.334095	0.345977
ENSSSCG00000036411	ACOT13	-0.772333	0.0185069	0.458	0.177234	0.419762	0.231007	-0.416577	0.237936
ENSSSCG00000016436	CHPF2	-0.797061	0.0186075	-0.557872	0.15455	-0.50951	0.172544	1.44233	8.22246e-09
ENSSSCG00000015734	IMP4	0.681225	0.0187264	-0.0698543	1	-0.328036	0.478001	-0.334305	0.394311
ENSSSCG00000004542	NARS1	0.663037	0.0187798	-0.523809	0.147248	-0.47369	0.177505	0.262876	0.428455
ENSSSCG00000039021	LSM2	0.674649	0.0190437	-0.310345	0.522355	-0.438056	0.240897	0.0432346	1
ENSSSCG00000002795	CDH11	-0.741716	0.0190441	0.286763	0.483411	0.668004	0.0175094	-0.630879	0.0377624
ENSSSCG00000017957	EIF4A1	0.657031	0.0191212	-0.255442	0.603937	-0.430612	0.234535	0.00376876	1
ENSSSCG00000004223	HEY2	0.675964	0.0193637	-0.212307	0.753957	-0.225914	0.691677	-0.307163	0.437734
ENSSSCG00000013427	DAZAP1	0.658872	0.019417	-0.368723	0.364263	-0.341253	0.405066	0.00354965	1
ENSSSCG00000009334	HSPH1	0.671735	0.019417	-1.07919	0.001798	-0.683708	0.0370194	0.775666	0.0041276
ENSSSCG00000016056	GLS	-0.737522	0.0196573	-0.269585	0.572853	0.0828095	0.991091	0.704539	0.00757389
ENSSSCG00000016535	CALD1	-0.730767	0.019684	0.0231661	1	0.705694	0.00941117	-0.360258	0.288698
ENSSSCG00000010569	OGA	-0.765936	0.019866	-0.580483	0.120153	-0.180593	0.79851	1.16937	2.85907e-06
ENSSSCG00000032498	IDH3A	0.674918	0.019866	-0.925746	0.00775139	-0.722853	0.0215541	0.724466	0.00716836
ENSSSCG00000029179	HIGD2A	-0.731542	0.0199922	0.29041	0.471076	0.173654	0.777174	0.103122	0.866256
ENSSSCG00000006996	ENSSSCG00000006996	-0.773402	0.0201529	-0.0624951	1	-0.199382	0.774518	0.846884	0.00136173
ENSSSCG00000002006	PSME1	-0.766822	0.0201634	1.04003	0.000172131	0.547725	0.0792902	-2.00838	8.06223e-11
ENSSSCG00000004647	DTWD1	-0.777095	0.0203583	-0.802455	0.0257352	-0.63	0.0609706	1.64842	1.0526e-11
ENSSSCG00000036595	ENSSSCG00000036595	-0.737378	0.0205454	0.15201	0.811357	0.651512	0.0224222	-0.422093	0.201564
ENSSSCG00000037264	RAB31	-0.765312	0.0208487	-0.0113841	1	0.11592	0.926589	0.485208	0.095466
ENSSSCG00000031602	DNAJC5	0.658047	0.0210285	0.0267981	1	-0.448921	0.215536	-0.261704	0.49801
ENSSSCG00000012088	ENSSSCG00000012088	-0.760197	0.0212923	0.440873	0.200441	0.16121	0.824343	-0.0274768	1
ENSSSCG00000004499	ATP5F1A	0.648583	0.0213482	-0.374317	0.350615	-0.32558	0.438035	0.00285425	1
ENSSSCG00000003139	BCAT2	-0.759935	0.0213707	0.486074	0.147468	0.1725	0.791526	-0.0972147	0.979059
ENSSSCG00000007317	DLGAP4	-0.753359	0.0213925	-0.187124	0.77414	-0.088995	0.999635	0.823695	0.00155276
ENSSSCG00000025582	ENSSSCG00000025582	0.659719	0.0214262	-0.329225	0.454758	-0.363921	0.372968	-0.00479984	1
ENSSSCG00000001960	EAPP	-0.760056	0.0218338	0.261977	0.512806	0.2522	0.602136	0.0577729	0.966451
ENSSSCG00000027294	CDV3	0.64808	0.0218477	-0.415305	0.280127	-0.172676	0.8095	-0.143448	0.806366
ENSSSCG00000013297	CD44	-0.727978	0.0218854	-0.523275	0.149585	0.500741	0.113631	0.417979	0.154084
ENSSSCG00000010726	BUB3	0.661599	0.0218854	-0.490141	0.209626	-0.407139	0.290927	0.173959	0.674636
ENSSSCG00000036988	PSMG4	0.652557	0.0219563	-0.181302	0.786019	-0.209403	0.715158	-0.331291	0.350335
ENSSSCG00000036293	SRSF10	0.653776	0.0226932	-0.190409	0.76374	-0.067623	1	-0.526091	0.0955678
ENSSSCG00000032067	ENSSSCG00000032067	0.6642	0.0228803	-0.581861	0.12335	-0.201917	0.745839	0.0165783	1
ENSSSCG00000038919	RP9	0.661633	0.0230041	-0.133777	0.940085	-0.259528	0.612935	-0.3258	0.399496
ENSSSCG00000001229	ENSSSCG00000001229	-0.718159	0.0230345	0.232399	0.605143	0.175175	0.772956	0.152686	0.726296
ENSSSCG00000035973	LSM6	0.664201	0.0230832	-0.371172	0.409412	-0.090171	1	-0.311105	0.429573
ENSSSCG00000016520	CREB3L2	-0.754408	0.0230832	-0.127506	0.955117	0.0203777	1	0.673111	0.0132849
ENSSSCG00000006220	ARMC1	0.654501	0.0231259	-0.779294	0.0269385	-0.214778	0.705872	0.184468	0.640944
ENSSSCG00000011317	FYCO1	-0.772133	0.0231393	-0.916732	0.0101769	-0.331944	0.477346	1.47746	2.95286e-09
ENSSSCG00000003211	NR1H2	-0.756864	0.0231503	0.0384023	1	-0.231492	0.691677	0.78752	0.00307894
ENSSSCG00000017355	GRN	-0.725288	0.0232507	-0.202637	0.730636	0.019474	1	0.712525	0.00716585
ENSSSCG00000017705	CCL5	-3.82982	0.0233758	-0.303771	1	2.49026	0.00747775	-2.12137	0.215278
ENSSSCG00000011752	FNDC3B	-0.720457	0.0234787	-0.785047	0.0203703	-0.03045	1	1.1227	5.47073e-06
ENSSSCG00000013909	CRLF1	-0.722624	0.0235106	0.124722	0.883453	0.211804	0.691677	0.220499	0.544229
ENSSSCG00000012366	LAS1L	0.662588	0.0235262	-0.523656	0.178306	-0.501753	0.169816	0.29404	0.355771
ENSSSCG00000021750	MEX3D	-0.722379	0.0235543	-0.153959	0.852206	0.40833	0.242815	0.237609	0.499302
ENSSSCG00000008614	SMC6	0.651167	0.0235834	-0.579498	0.105396	-0.178849	0.799396	0.00105899	1
ENSSSCG00000023255	MOSPD3	-0.758777	0.0236687	-0.0554913	1	-0.248591	0.667114	0.878382	0.000687062
ENSSSCG00000017202	ENSSSCG00000017202	0.639549	0.023669	-0.290561	0.516709	-0.258483	0.601281	-0.141454	0.811535
ENSSSCG00000015235	ETS1	0.657837	0.0237775	-0.535694	0.162496	-0.309293	0.499402	0.109421	0.858768
ENSSSCG00000029313	ITGB1BP1	0.661408	0.0238291	-0.652817	0.0770822	-0.570505	0.0987033	0.449458	0.117064
ENSSSCG00000010275	PCBD1	-0.742968	0.0239765	0.091351	0.9688	0.32926	0.405021	0.123308	0.820714
ENSSSCG00000010686	BAG3	-0.754266	0.0239765	-0.730907	0.0433976	-0.332958	0.447601	1.37436	2.48261e-08
ENSSSCG00000003795	WLS	-0.756011	0.0243917	-0.603248	0.109566	-0.0261415	1	1.04059	5.52442e-05
ENSSSCG00000028458	METTL5	-0.75532	0.0245338	-0.0933136	1	-0.0239229	1	0.693081	0.00939451
ENSSSCG00000012981	RELA	-0.741015	0.0246054	-0.379025	0.38378	-0.0319899	1	0.896666	0.000518843
ENSSSCG00000039243	CD81	-0.707851	0.0246835	0.466084	0.154999	0.449742	0.169816	-0.540351	0.079171
ENSSSCG00000034357	DAG1	-0.737514	0.0248374	-0.316489	0.482732	-0.0381307	1	0.857785	0.000916728
ENSSSCG00000001398	ENSSSCG00000001398	-0.713242	0.0252528	0.286039	0.485503	0.139627	0.877771	0.137663	0.771024
ENSSSCG00000011943	BBX	-0.716519	0.0253139	-0.60183	0.0888475	-0.0941061	0.986892	1.07774	1.60898e-05
ENSSSCG00000004550	OAZ2	-0.737404	0.0253462	-0.46016	0.224521	0.653903	0.0230199	0.187401	0.632503
ENSSSCG00000037102	FSTL3	0.649742	0.0255492	0.0800654	0.994133	0.0295402	1	-1.07022	0.000453534
ENSSSCG00000017544	ATP5MC1	0.633665	0.0257332	-0.517409	0.151129	-0.379921	0.327545	0.196083	0.603692
ENSSSCG00000008740	FBXL5	-0.740305	0.0261424	-0.469228	0.236661	0.420075	0.234229	0.485117	0.0952537
ENSSSCG00000017403	STAT3	-0.74282	0.0263172	-0.56831	0.13353	-0.283997	0.561833	1.23885	6.99481e-07
ENSSSCG00000005382	TGFBR1	-0.745806	0.0267894	-0.396456	0.36321	-0.0855713	1	0.962898	0.000225269
ENSSSCG00000038132	IRF2BP2	-0.738664	0.0274734	-0.452857	0.267806	-0.0503169	1	0.961463	0.000211715
ENSSSCG00000028178	FH	0.639939	0.0276173	-0.0500082	1	-0.35804	0.382316	-0.261548	0.541147
ENSSSCG00000038947	ENSSSCG00000038947	0.632213	0.0278594	-0.644491	0.0640654	-0.352291	0.386391	0.262795	0.431623
ENSSSCG00000013629	SMARCA4	0.638052	0.0279347	-0.659503	0.0680672	-0.263766	0.601122	0.174329	0.670769
ENSSSCG00000015504	CACYBP	0.633868	0.0283199	-0.553587	0.124225	-0.360569	0.377965	0.2045	0.589438
ENSSSCG00000008374	B3GNT2	-0.738183	0.0285939	-0.0563597	1	0.744867	0.00784161	-0.31942	0.411943
ENSSSCG00000004048	TCP1	0.627254	0.0286633	-0.297491	0.508264	-0.43437	0.233154	0.0827277	0.927865
ENSSSCG00000021042	BRWD1	0.634622	0.0288409	-0.672163	0.0616172	-0.575465	0.0811791	0.492726	0.0849001
ENSSSCG00000026914	PLAAT3	-0.739789	0.0288409	-0.0652168	1	-0.185951	0.811593	0.818016	0.00171849
ENSSSCG00000010083	PPIL2	-0.741094	0.0289376	-0.149815	0.901434	-0.229904	0.698289	0.922209	0.00035636
ENSSSCG00000032674	TCEA3	-0.72279	0.0291515	0.0384348	1	0.209108	0.691677	0.306893	0.347504
ENSSSCG00000002646	ENSSSCG00000002646	-0.694705	0.0291991	0.124455	0.881428	0.318444	0.41771	0.0667806	0.974098
ENSSSCG00000021746	MRPL35	0.640125	0.0293419	-0.448244	0.271271	-0.672704	0.0370111	0.420787	0.161672
ENSSSCG00000008352	PNO1	0.630656	0.0295281	-0.580855	0.103513	-0.305318	0.499345	0.17002	0.680985
ENSSSCG00000026414	ENSSSCG00000026414	-0.695624	0.0296427	0.18068	0.732265	0.432552	0.201285	-0.150002	0.788891
ENSSSCG00000031698	GFUS	0.630252	0.0297187	-0.115554	0.945925	-0.27142	0.580453	-0.288107	0.435676
ENSSSCG00000006580	S100A2	0.706343	0.030191	-1.97202	4.5091e-08	-1.36895	6.87255e-06	1.503	3.1028e-08
ENSSSCG00000012604	LAMP2	-0.696138	0.0307213	-0.500815	0.173384	-0.16414	0.83957	1.06878	1.88295e-05
ENSSSCG00000016349	NDUFA10	0.625693	0.0307711	-0.0755606	1	-0.343418	0.406603	-0.233584	0.57058
ENSSSCG00000014022	HNRNPH1	0.621718	0.0314116	-0.138378	0.888914	-0.0426735	1	-0.578338	0.059946
ENSSSCG00000007085	DSTN	0.613789	0.0316505	-0.284333	0.52982	-0.17709	0.79383	-0.216298	0.605236
ENSSSCG00000027357	CSTB	-0.682612	0.0320439	0.0413372	1	0.43659	0.189254	-0.0156074	1
ENSSSCG00000015067	ZPR1	0.625188	0.0320669	-0.75617	0.0377202	-0.772031	0.0131976	0.718742	0.00699227
ENSSSCG00000017428	JUP	-0.726952	0.032548	-0.629652	0.0921532	-0.514747	0.157407	1.44883	4.18699e-09
ENSSSCG00000017089	ANXA6	0.617852	0.0327628	-0.551437	0.123597	-0.610423	0.0562939	0.460065	0.10899
ENSSSCG00000037575	FKBP14	0.624938	0.0327799	-0.543229	0.151244	-0.215141	0.705604	0.0477431	1
ENSSSCG00000031169	ENSSSCG00000031169	0.628845	0.0327926	-0.691614	0.0560544	-0.568942	0.0897227	0.50643	0.0777529
ENSSSCG00000008336	ANXA4	-0.714941	0.0330655	-0.417195	0.317393	0.037587	1	0.840695	0.00134194
ENSSSCG00000018091	ND5	-0.68184	0.0332339	0.044658	1	-0.304273	0.495153	0.800998	0.00185285
ENSSSCG00000013573	TRAPPC5	-0.677235	0.0335913	0.190321	0.709279	0.0340733	1	0.332234	0.28168
ENSSSCG00000011435	TWF2	-0.721663	0.0336045	0.212574	0.644579	-0.262149	0.630118	0.648783	0.0158199
ENSSSCG00000006304	MPC2	-0.68556	0.0336502	-0.343881	0.41798	-0.0536229	1	0.860749	0.000813867
ENSSSCG00000006063	ENSSSCG00000006063	0.619371	0.033965	-0.0240053	1	-0.45713	0.207742	-0.144169	0.810799
ENSSSCG00000000769	ENSSSCG00000000769	0.630876	0.033965	0.037405	1	0.139175	0.889588	-1.18997	0.000109991
ENSSSCG00000004751	CHP1	0.623106	0.0340573	-0.536218	0.158785	-0.38245	0.338459	0.228087	0.53275
ENSSSCG00000008510	LTBP1	-0.681652	0.0341557	-0.530283	0.142384	0.400698	0.25356	0.510115	0.0682891
ENSSSCG00000010132	COMT	-0.710878	0.0343883	-0.211719	0.748894	-0.487886	0.172113	1.16337	3.45795e-06
ENSSSCG00000011237	ENSSSCG00000011237	-0.681757	0.0349148	-0.781932	0.0213177	-0.304155	0.499402	1.33665	3.04436e-08
ENSSSCG00000001757	WDR61	0.618816	0.0349231	-0.4986	0.197059	-0.460683	0.204955	0.283007	0.399496
ENSSSCG00000009018	SH3D19	-0.717107	0.035114	-0.207489	0.763819	-0.0322145	1	0.765557	0.00358064
ENSSSCG00000023724	ZBTB1	-0.710059	0.0351896	-0.225791	0.716513	0.24562	0.613236	0.482709	0.097003
ENSSSCG00000025164	TSC22D4	-0.715548	0.0355149	-0.0686936	1	-0.160881	0.878622	0.783108	0.00274913
ENSSSCG00000000579	GOLT1B	0.616422	0.0357877	-0.392293	0.360414	-0.284058	0.552946	0.0134955	1
ENSSSCG00000020725	ERBB3	0.603702	0.0359686	0.467276	0.153933	-0.0118647	1	-1.70017	4.81522e-09
ENSSSCG00000017748	NF1	-0.707	0.0362064	-0.841581	0.0166783	-0.546421	0.110452	1.57021	7.06046e-11
ENSSSCG00000008974	SDAD1	0.613315	0.0364831	-0.124873	0.965154	-0.352404	0.423055	-0.150586	0.838197
ENSSSCG00000007312	SCAND1	-0.678937	0.0365113	0.0329406	1	-0.0214974	1	0.537742	0.0535234
ENSSSCG00000008987	CCNI	-0.674387	0.0370959	-0.0467878	1	0.108808	0.935358	0.463466	0.10624
ENSSSCG00000033335	AKIP1	0.621383	0.0371731	-0.100892	1	-0.179968	0.824543	-0.412691	0.248748
ENSSSCG00000012166	SMS	0.615411	0.0373775	-0.132861	0.940453	0.0767549	1	-0.772957	0.0127396
ENSSSCG00000014020	CANX	0.603809	0.0375404	-0.961263	0.00332288	-0.691904	0.0224369	0.785358	0.00236728
ENSSSCG00000035357	BCL2L1	-0.725295	0.0376014	-0.756046	0.0417009	-0.426809	0.294283	1.44941	4.37318e-09
ENSSSCG00000014307	MACROH2A1	0.613007	0.0376225	-0.517653	0.177317	-0.617578	0.0562939	0.449576	0.125552
ENSSSCG00000037376	ENSSSCG00000037376	0.617206	0.0377268	-0.531155	0.166578	-0.322166	0.467769	0.167896	0.69599
ENSSSCG00000003682	ANKRD12	-0.670403	0.0378741	0.0330546	1	0.202172	0.70049	0.283363	0.392678
ENSSSCG00000008559	TMEM214	0.619104	0.0380252	-0.645652	0.0803899	-0.44348	0.250507	0.372023	0.212823
ENSSSCG00000007942	HMOX2	-0.705981	0.0383503	-0.123162	0.968866	-0.0412741	1	0.704144	0.00806842
ENSSSCG00000000146	MYH11	-0.688452	0.0384694	-0.138272	0.897648	1.22919	2.87466e-07	-1.23908	3.6381e-05
ENSSSCG00000002505	PAPOLA	0.604909	0.0384694	-0.625839	0.0738332	-0.41017	0.276527	0.338589	0.277226
ENSSSCG00000003766	DNAJB4	-0.667573	0.0387247	-0.21112	0.71275	0.935111	0.000168409	-0.53457	0.0859424
ENSSSCG00000000886	SLC25A3	0.595688	0.0388119	0.00767219	1	-0.207735	0.712402	-0.471255	0.134698
ENSSSCG00000035505	YTHDC1	0.611941	0.0393218	-0.696323	0.0538188	-0.470815	0.193636	0.437596	0.139686
ENSSSCG00000014989	DCUN1D5	0.608534	0.0394484	-0.760829	0.032049	-0.248505	0.637181	0.261513	0.442648
ENSSSCG00000032234	TMEM165	0.600102	0.0395259	-0.192529	0.754165	-0.106534	0.958655	-0.387212	0.248646
ENSSSCG00000009192	PDLIM5	-0.662909	0.0399034	-0.492795	0.177279	0.236439	0.620707	0.654186	0.0137102
ENSSSCG00000023158	ENSSSCG00000023158	-0.659214	0.0404022	-0.14804	0.863749	-0.092198	0.987557	0.740274	0.00425298
ENSSSCG00000039867	UCK2	-0.693307	0.0406651	-0.646528	0.0771045	0.121459	0.910244	0.888372	0.000639874
ENSSSCG00000028855	GMPS	0.606613	0.0408572	-0.241169	0.683514	-0.448507	0.222345	0.075236	0.956468
ENSSSCG00000039591	SERINC3	-0.687982	0.0408572	-0.568595	0.115479	-0.225811	0.691677	1.15909	3.20105e-06
ENSSSCG00000038804	HBQ1	-0.697851	0.0412372	0.103378	0.940984	0.664814	0.0224912	-0.413877	0.249143
ENSSSCG00000033690	DERL1	0.597268	0.0414859	-0.425727	0.269508	-0.267139	0.587802	0.0442574	1
ENSSSCG00000002829	MMP2	-0.668618	0.0415868	-0.905729	0.00684172	-0.576845	0.0804716	1.60136	1.45784e-11
ENSSSCG00000015271	PRELP	-0.688735	0.0417039	-1.85508	5.03375e-09	-1.37966	4.07145e-07	2.47485	9.78931e-27
ENSSSCG00000022048	REEP5	-0.659004	0.0417183	-0.304137	0.503329	-0.195082	0.749696	0.948299	0.000166561
ENSSSCG00000016034	COL3A1	-0.656875	0.0417183	-0.161807	0.830599	0.318312	0.416157	0.307625	0.333404
ENSSSCG00000011825	ATP13A3	0.60915	0.0421898	-1.52244	2.38172e-06	-0.594973	0.0736871	0.952048	0.000237039
ENSSSCG00000011859	ENSSSCG00000011859	-0.696326	0.0422237	-0.229503	0.715597	0.0607978	1	0.676251	0.0113896
ENSSSCG00000012999	CAPN1	-0.696937	0.0426694	-0.124021	0.967591	-0.0847298	1	0.742183	0.00496143
ENSSSCG00000028431	HSD17B4	-0.686932	0.0428025	-0.59639	0.109328	0.208264	0.696427	0.767468	0.00383843
ENSSSCG00000008247	SUCLG1	0.592992	0.0428025	-0.0148978	1	-0.0548052	1	-0.671357	0.0254953
ENSSSCG00000040608	AKR1B1	0.622762	0.0428025	-0.544416	0.184155	-0.632602	0.0755946	0.47328	0.114022
ENSSSCG00000035432	HDGFL3	0.594102	0.0431738	-0.347803	0.409413	-0.100303	0.974069	-0.227014	0.584949
ENSSSCG00000010070	SMARCB1	0.606259	0.0434402	-0.00972588	1	-0.535785	0.129441	-0.0514762	1
ENSSSCG00000002144	CCNB1IP1	0.60535	0.0435863	0.216679	0.630793	0.0623003	1	-1.2983	2.16012e-05
ENSSSCG00000013905	FKBP8	-0.656958	0.0444209	-0.199048	0.740031	-0.207886	0.718821	0.886199	0.000537078
ENSSSCG00000007098	DTD1	0.59541	0.0448252	-0.00764621	1	-0.166558	0.833611	-0.508175	0.125695
ENSSSCG00000032269	LIMA1	-0.652299	0.0448768	0.125602	0.878169	0.683488	0.0136969	-0.520348	0.0964723
ENSSSCG00000036081	TBC1D20	-0.65532	0.0455395	-0.521852	0.15265	-0.196143	0.751361	1.08678	1.29074e-05
ENSSSCG00000012258	FUNDC1	-0.681603	0.0457723	0.234725	0.616163	0.685559	0.0161781	-0.643007	0.0436505
ENSSSCG00000001655	MEA1	-0.653688	0.0459467	0.0843591	0.982541	-0.0512061	1	0.507987	0.0713499
ENSSSCG00000036476	REEP3	-0.647	0.0460864	-0.395128	0.314851	0.38167	0.283636	0.412661	0.157133
ENSSSCG00000033655	TUBB2B	0.584799	0.0462851	-0.582829	0.0981524	-0.425965	0.24594	0.344842	0.263172
ENSSSCG00000008829	OCIAD2	-0.681694	0.0465151	-0.429166	0.302642	-0.0981451	0.98285	0.958522	0.000218818
ENSSSCG00000010517	PGAM1	-0.642882	0.0469924	-0.148028	0.863613	0.113984	0.920969	0.51982	0.0593311
ENSSSCG00000016158	LANCL1	-0.681822	0.0470633	0.0259212	1	-0.0727045	1	0.600324	0.0314552
ENSSSCG00000008171	NPAS2	-0.685165	0.0471042	-0.476141	0.236323	-0.281609	0.589554	1.15253	6.10622e-06
ENSSSCG00000013538	KHSRP	0.586414	0.0471068	-0.90056	0.0103775	-0.359579	0.405236	0.485342	0.0860469
ENSSSCG00000032645	CHIC2	-0.649466	0.0471227	0.0219226	1	0.56141	0.0636849	-0.198704	0.653689
ENSSSCG00000000116	POLR2F	0.581834	0.0471498	-0.307727	0.493208	-0.116459	0.93663	-0.229009	0.576204
ENSSSCG00000014082	POLK	-0.687392	0.0472417	-0.661066	0.0752386	-0.220465	0.721684	1.20932	1.93411e-06
ENSSSCG00000012850	DEAF1	-0.672163	0.0474553	0.305271	0.448434	0.166414	0.807039	0.0551305	1
ENSSSCG00000016578	FLNC	0.598997	0.0475766	-1.03378	0.002577	-0.235962	0.680621	0.424162	0.159722
ENSSSCG00000002860	PDCD5	0.58067	0.0479109	-0.0131628	1	-0.156933	0.854882	-0.495734	0.115646
ENSSSCG00000006301	TIPRL	0.597045	0.047925	-0.557867	0.143558	-0.325353	0.481117	0.215451	0.536
ENSSSCG00000044700	ENSSSCG00000044700	0.578995	0.0496572	-1.16495	0.00024238	-0.662097	0.0319747	0.883959	0.000515897
ENSSSCG00000035077	INHBA	-0.675926	0.0496572	0.558379	0.086254	0.586472	0.0557129	-0.988993	0.00130272
ENSSSCG00000016958	PIK3R1	-0.689577	0.0502863	-0.835669	0.0214471	-0.740487	0.0213788	1.69782	4.31614e-12
ENSSSCG00000009799	DIABLO	0.583754	0.0509575	-0.563194	0.131822	-0.404032	0.293015	0.312634	0.335519
ENSSSCG00000010682	PRDX3	0.579088	0.0514909	-0.66612	0.0551894	-0.239974	0.655088	0.219927	0.547101
ENSSSCG00000015808	ADAM9	0.579289	0.0514997	-0.664613	0.055935	-0.216266	0.698394	0.192762	0.614359
ENSSSCG00000016893	NDUFS4	-0.633983	0.0518049	-0.0499706	1	0.0154622	1	0.539025	0.0493786
ENSSSCG00000032073	ENSSSCG00000032073	0.575786	0.0519605	-0.0570255	1	-0.515651	0.127865	0.00879545	1
ENSSSCG00000014416	TCERG1	0.587025	0.0519905	-0.711118	0.0485688	-0.413967	0.281753	0.420394	0.161288
ENSSSCG00000009592	NFIL3	-0.673914	0.0522702	0.42122	0.215341	0.630789	0.0350255	-0.834523	0.00772887
ENSSSCG00000027459	RNF13	-0.643183	0.0526468	-0.684576	0.0496569	0.416062	0.234372	0.570147	0.0396356
ENSSSCG00000004387	ENSSSCG00000004387	-0.679837	0.0526657	-0.507187	0.202984	-0.186145	0.815002	1.08712	1.89892e-05
ENSSSCG00000013638	ILF3	0.583477	0.0529091	-0.618019	0.0941178	-0.535399	0.116992	0.47574	0.101453
ENSSSCG00000003253	ENSSSCG00000003253	-0.634897	0.0530142	-0.236353	0.654617	0.09942	0.9529	0.599763	0.02684
ENSSSCG00000010312	PLAU	-0.648951	0.0530142	-0.41686	0.29638	-0.157958	0.864286	0.984768	0.000127512
ENSSSCG00000037803	MARCKS	0.570761	0.0530326	-0.575306	0.102902	-0.351227	0.383276	0.280116	0.39681
ENSSSCG00000026969	KRAS	0.578871	0.0530599	-0.319715	0.476126	-0.202786	0.734451	-0.101198	0.927191
ENSSSCG00000017472	IGFBP4	-0.666295	0.0531193	0.150238	0.825622	0.31112	0.456642	0.0309191	1
ENSSSCG00000026617	EIF2S2	0.569718	0.0532235	-0.0544029	1	-0.322875	0.445889	-0.208804	0.619291
ENSSSCG00000017024	CCNG1	-0.630643	0.0535238	-0.221559	0.685817	0.136555	0.882625	0.545782	0.0462339
ENSSSCG00000035618	PGAM5	0.575309	0.0536343	-0.373522	0.404543	-0.412418	0.303652	0.188492	0.607427
ENSSSCG00000001852	IDH2	0.574117	0.0536756	0.0140304	1	-0.116678	0.93663	-0.57998	0.0595044
ENSSSCG00000009509	IPO5	0.57136	0.0537804	-0.380818	0.343205	0.0508276	1	-0.375786	0.265819
ENSSSCG00000010759	GLRX3	0.566676	0.0557499	-0.200218	0.731513	-0.25858	0.603242	-0.133264	0.832735
ENSSSCG00000011695	AGTR1	-0.637653	0.0560161	-0.0686699	1	0.72949	0.00830311	-0.370838	0.283716
ENSSSCG00000024800	DSC2	-0.670876	0.0562422	0.0223481	1	0.827347	0.0024187	-0.61907	0.0594771
ENSSSCG00000034086	ATP5F1C	0.564639	0.0564545	-0.288165	0.523558	-0.29261	0.522378	-0.00750227	1
ENSSSCG00000022784	PLEKHO1	-0.659221	0.0565799	-0.223056	0.723855	-0.0382749	1	0.746457	0.00524485
ENSSSCG00000016791	ENSSSCG00000016791	0.579841	0.0566126	-0.0822677	1	-0.268369	0.609294	-0.256229	0.56079
ENSSSCG00000006469	MRPL24	0.572729	0.0566823	-0.195432	0.751329	-0.406047	0.288293	0.0277931	1
ENSSSCG00000017727	TMEM98	-0.629396	0.0567077	-0.305727	0.50359	-0.148922	0.879681	0.890828	0.000490364
ENSSSCG00000014811	INPPL1	-0.655809	0.0568295	-0.44246	0.277095	-0.239208	0.667598	1.07784	2.10354e-05
ENSSSCG00000039962	HSPB1	-0.622581	0.056832	0.289924	0.469863	0.234344	0.625033	-0.0579072	1
ENSSSCG00000017371	TMEM101	0.580482	0.0568531	-0.0316491	1	-0.234687	0.691677	-0.358406	0.342597
ENSSSCG00000009341	ENSSSCG00000009341	-0.655045	0.0580164	-0.0413949	1	0.124129	0.907942	0.431573	0.148453
ENSSSCG00000005596	ARPC5L	0.571522	0.0580911	-0.779746	0.0269385	-0.63626	0.0459771	0.674261	0.0121682
ENSSSCG00000008423	PPP1R21	-0.627838	0.0583493	-0.565327	0.114926	0.0196143	1	0.899364	0.000436623
ENSSSCG00000038856	TRIM8	-0.650455	0.0586822	-0.162902	0.836834	0.52312	0.0993057	0.0458715	1
ENSSSCG00000002650	APRT	0.56506	0.059038	-0.136631	0.894657	-0.0737139	1	-0.446353	0.16837
ENSSSCG00000002307	ERH	0.561218	0.0594359	-0.585628	0.0958246	-0.279911	0.553087	0.224374	0.529111
ENSSSCG00000000891	LTA4H	0.578899	0.0594359	-0.138483	0.927439	-0.106661	0.966222	-0.412521	0.253343
ENSSSCG00000000759	WNT5B	0.578812	0.0594942	0.246237	0.555674	0.312756	0.457548	-2.0367	9.79077e-11
ENSSSCG00000025499	ENSSSCG00000025499	0.571938	0.0595518	-0.109336	0.99457	-0.246268	0.645448	-0.246098	0.583085
ENSSSCG00000038646	ENAH	0.56045	0.0596742	-0.671439	0.0507401	-0.185676	0.776519	0.183918	0.631667
ENSSSCG00000016912	PLPP1	-0.631803	0.0597836	-0.849749	0.0124666	-0.596878	0.0689546	1.56972	5.2199e-11
ENSSSCG00000005965	MYC	0.582243	0.0600247	-0.14819	0.906097	-0.148234	0.893033	-0.347605	0.373509
ENSSSCG00000008756	DHX15	0.575418	0.0600832	-0.634455	0.0858582	-0.380145	0.366096	0.34961	0.247568
ENSSSCG00000014146	RASA1	0.563155	0.0605003	-0.639378	0.0668326	-0.377179	0.340691	0.360297	0.240279
ENSSSCG00000022173	ANKRD50	-0.659498	0.0605134	-0.995359	0.00434475	0.0307849	1	1.14138	8.21033e-06
ENSSSCG00000027946	MVP	-0.623042	0.0607331	-0.00481467	1	-0.130066	0.907942	0.643632	0.0167042
ENSSSCG00000016035	COL5A2	-0.614317	0.0608058	-0.355917	0.385014	0.162398	0.806615	0.607167	0.0231666
ENSSSCG00000013883	COLGALT1	0.568751	0.0610748	-0.505057	0.191941	-0.407997	0.289097	0.291596	0.385035
ENSSSCG00000010172	ENSSSCG00000010172	-0.622662	0.0615779	-0.262621	0.595869	0.128092	0.894984	0.582659	0.0339234
ENSSSCG00000023760	CLEC14A	-0.653099	0.0616199	0.553231	0.0908134	0.753431	0.00673586	-1.4203	3.72932e-06
ENSSSCG00000036783	CCDC127	-0.646571	0.0626225	-0.219656	0.729404	-0.110802	0.953792	0.807281	0.00227082
ENSSSCG00000030567	SSR3	0.556638	0.0627352	-0.297069	0.508264	-0.2535	0.613003	-0.0347766	1
ENSSSCG00000025701	NCK1	-0.620772	0.0627812	-0.21377	0.711357	0.256381	0.583929	0.401318	0.179971
ENSSSCG00000017385	PSME3	0.562425	0.0628115	-0.979426	0.0051808	-0.777022	0.0128614	0.902965	0.00048776
ENSSSCG00000034014	MRPL40	0.558264	0.0630894	-0.508757	0.163114	-0.406981	0.281604	0.303041	0.349897
ENSSSCG00000011732	ENSSSCG00000011732	0.558894	0.0635972	-0.505704	0.199347	0.320295	0.439445	-0.657736	0.0408123
ENSSSCG00000022714	OSER1	-0.663053	0.0637697	-0.555488	0.157379	-0.328887	0.493336	1.22773	1.14394e-06
ENSSSCG00000030089	RBM18	0.564468	0.0645965	-0.65107	0.0738332	-0.258235	0.613034	0.247076	0.483562
ENSSSCG00000040857	ENSSSCG00000040857	0.56075	0.0647651	-0.136158	0.897648	-0.614266	0.0571032	0.201651	0.60024
ENSSSCG00000015326	COL1A2	0.547406	0.0652127	-0.390142	0.319277	-0.12434	0.917489	-0.0980768	0.929353
ENSSSCG00000028886	IPO7	0.55935	0.0652603	-0.850436	0.0140221	-0.432361	0.244202	0.550018	0.0481485
ENSSSCG00000007845	UQCRC2	0.556009	0.0656175	-0.0788555	1	-0.337057	0.421191	-0.145775	0.804023
ENSSSCG00000004123	UTRN	-0.611482	0.066218	-0.22554	0.680891	0.22344	0.66445	0.44115	0.128008
ENSSSCG00000010574	LDB1	-0.639039	0.066262	-0.134384	0.937398	0.384533	0.29806	0.193902	0.588128
ENSSSCG00000007585	ACTB	0.54936	0.0664912	0.0175056	1	-0.153019	0.866676	-0.493222	0.117782
ENSSSCG00000004150	ENSSSCG00000004150	-0.608798	0.0664916	0.15985	0.790926	0.110618	0.931483	0.227128	0.523239
ENSSSCG00000030486	TBC1D23	-0.639023	0.0665463	-0.279934	0.59723	0.275021	0.547825	0.446746	0.11794
ENSSSCG00000036488	KLF3	-0.637826	0.0666813	0.040971	1	0.375004	0.31594	0.0381028	1
ENSSSCG00000006821	GSTM3	-0.649196	0.0668614	0.474796	0.168891	1.03527	4.07349e-05	-2.17681	8.27978e-12
ENSSSCG00000001563	STK38	-0.65443	0.0670198	-0.6702	0.0739664	-0.297584	0.562999	1.26157	4.75393e-07
ENSSSCG00000033944	CYB5B	0.562915	0.0674336	-0.500025	0.20098	-0.384439	0.355339	0.271505	0.399496
ENSSSCG00000024983	RSL24D1	0.553144	0.0675594	-0.479643	0.197002	-0.336827	0.421817	0.215427	0.560246
ENSSSCG00000011917	NAA50	0.563018	0.0676225	-1.08558	0.00136312	-0.601229	0.0746213	0.816735	0.00199602
ENSSSCG00000021934	OTUD5	-0.648589	0.0681414	-0.644561	0.086469	-0.460407	0.233683	1.37458	4.00042e-08
ENSSSCG00000000611	ENSSSCG00000000611	0.559186	0.0681414	-0.871236	0.0124196	-0.410457	0.286781	0.542936	0.0539586
ENSSSCG00000009140	CASP6	-0.63081	0.0682898	-0.419976	0.309823	-0.0379471	1	0.865665	0.00086162
ENSSSCG00000007088	ENSSSCG00000007088	0.550515	0.0694924	-0.171407	0.81074	-0.490651	0.159928	0.121409	0.821728
ENSSSCG00000038086	ECHS1	-0.599109	0.0696026	0.449251	0.174282	0.147604	0.849035	-0.149415	0.787153
ENSSSCG00000016900	ESM1	-0.65794	0.0697446	-0.178976	0.826211	0.571283	0.0877381	-0.000733523	1
ENSSSCG00000000633	YBX3	0.542464	0.069762	-0.147465	0.865372	-0.359622	0.36802	-0.0356952	1
ENSSSCG00000025955	SSBP4	-0.636806	0.0698863	0.0492123	1	0.0352857	1	0.438567	0.127592
ENSSSCG00000005959	ENSSSCG00000005959	0.556042	0.0702062	-0.620794	0.0921433	-0.171045	0.824543	0.13896	0.77615
ENSSSCG00000006755	DENND2C	-0.627495	0.0704258	0.00574588	1	-0.113458	0.944823	0.622203	0.0227155
ENSSSCG00000022828	PNN	0.548512	0.0707536	-0.532045	0.143007	-0.405567	0.286809	0.329243	0.297581
ENSSSCG00000011107	CCNY	0.550052	0.071116	-0.606284	0.0981524	-0.308266	0.495043	0.283008	0.399496
ENSSSCG00000032364	SELENOH	0.544795	0.0717818	-0.25121	0.620131	-0.104445	0.964542	-0.250821	0.523255
ENSSSCG00000012459	APOOL	0.550246	0.0718216	-0.498593	0.197151	-0.181964	0.791028	0.0635567	0.989026
ENSSSCG00000015901	GRB14	0.549322	0.0728081	-0.176577	0.847897	0.16616	0.820832	-0.760007	0.0171207
ENSSSCG00000010401	ENSSSCG00000010401	-0.627861	0.0732913	-0.700337	0.0529877	-0.350492	0.405066	1.30426	1.31917e-07
ENSSSCG00000001917	CD276	-0.638125	0.073359	-0.518209	0.18867	-0.49748	0.181181	1.32601	1.24139e-07
ENSSSCG00000008571	HADHA	0.549334	0.0735484	-0.301308	0.50843	-0.578212	0.0808314	0.320014	0.323043
ENSSSCG00000005267	ANXA1	-0.592241	0.0739163	0.181791	0.724144	0.448132	0.172554	-0.262427	0.487979
ENSSSCG00000029855	LHFPL6	-0.594745	0.0739538	-0.349515	0.401942	0.0287294	1	0.728709	0.00521141
ENSSSCG00000003679	PPP4R1	-0.631335	0.0739949	-0.671747	0.0675678	-0.539346	0.127651	1.43883	4.94455e-09
ENSSSCG00000014625	TRIM3	-0.626776	0.0741471	-0.0810129	1	-0.33565	0.45502	0.897275	0.000583981
ENSSSCG00000012968	CCDC85B	-0.629026	0.0741745	-0.473444	0.236651	-0.746962	0.0167725	1.47479	1.45855e-09
ENSSSCG00000011444	NT5DC2	0.552616	0.0742619	-0.540995	0.157327	-0.50064	0.168389	0.424828	0.15717
ENSSSCG00000006079	RIDA	0.539736	0.0747855	-0.225035	0.681027	0.111944	0.928635	-0.595288	0.0513096
ENSSSCG00000033359	CUEDC2	-0.616736	0.0753196	0.346671	0.354753	0.116089	0.922422	0.030566	1
ENSSSCG00000025751	MDH1	0.542107	0.0755297	-0.374608	0.360359	-0.226486	0.691677	0.0212349	1
ENSSSCG00000003532	LUZP1	-0.593278	0.075694	-0.255904	0.607271	0.417475	0.223145	0.222032	0.537275
ENSSSCG00000016724	MRPS24	0.545844	0.0760746	-0.218124	0.732265	-0.233564	0.679829	-0.117074	0.923749
ENSSSCG00000024125	KPNA3	0.546483	0.0761766	-0.892563	0.0099267	-0.575361	0.0833817	0.712193	0.00784708
ENSSSCG00000040118	ENSSSCG00000040118	-0.588093	0.0761766	0.527948	0.0958246	0.603118	0.0368104	-1.08105	0.000188831
ENSSSCG00000027287	PEDS1	-0.592254	0.0766015	-0.22901	0.670378	-0.101197	0.971594	0.76894	0.00306771
ENSSSCG00000029518	RIOK3	-0.589759	0.076771	-0.210209	0.713028	0.193826	0.721369	0.447165	0.119823
ENSSSCG00000016616	FAM3C	0.538581	0.0769341	-0.710934	0.0392208	-0.252357	0.619416	0.308529	0.339486
ENSSSCG00000016954	ERBIN	-0.591934	0.0770668	-0.346478	0.410847	0.19907	0.710968	0.547616	0.046889
ENSSSCG00000001697	TMEM63B	-0.624978	0.0779122	-1.01545	0.00337944	-0.434208	0.268769	1.52393	4.51724e-10
ENSSSCG00000010625	SMC3	0.534042	0.0786518	-0.5051	0.16625	-0.21357	0.702631	0.122094	0.819286
ENSSSCG00000028420	EIF4E	0.537373	0.078915	-0.644898	0.0653347	-0.204508	0.729393	0.213566	0.566657
ENSSSCG00000037973	KCNAB3	-0.588401	0.0791959	0.222496	0.635327	0.100482	0.950797	0.161353	0.704134
ENSSSCG00000006508	ASH1L	-0.588382	0.0793834	-0.408254	0.296435	0.153834	0.836697	0.63784	0.0173211
ENSSSCG00000006740	ATP1A1	0.541046	0.0793834	-1.08538	0.00122832	-1.0368	0.000181181	1.14846	4.35722e-06
ENSSSCG00000005343	RNF38	-0.619406	0.079626	-0.508233	0.193461	0.0239671	1	0.857612	0.00117866
ENSSSCG00000030578	MRPL15	0.537972	0.0809399	-0.479048	0.219344	-0.235689	0.672738	0.123961	0.820714
ENSSSCG00000034798	JKAMP	-0.613306	0.0809765	-0.221087	0.727504	0.285626	0.522518	0.370151	0.236305
ENSSSCG00000015846	RBPMS	-0.58353	0.0810847	-0.112673	0.950922	0.0149361	1	0.558192	0.041096
ENSSSCG00000001061	JARID2	0.532222	0.0815394	-0.435811	0.295279	0.133345	0.894984	-0.383544	0.29916
ENSSSCG00000006388	DCAF8	-0.614431	0.0815874	-0.44616	0.275839	-0.487334	0.184985	1.26065	4.04708e-07
ENSSSCG00000008294	ACTG2	0.538042	0.0823613	0.169278	0.770832	0.413556	0.242401	-2.05779	1.0526e-11
ENSSSCG00000016793	ZNF622	-0.612557	0.0825339	-0.264151	0.635638	-0.225021	0.691677	0.923081	0.000372886
ENSSSCG00000017772	SDF2	-0.585934	0.0825616	-0.139061	0.888914	-0.0566174	1	0.654644	0.0146174
ENSSSCG00000007692	ENSSSCG00000007692	0.527267	0.0835021	-0.783286	0.0203296	-0.300034	0.506812	0.414999	0.156289
ENSSSCG00000005678	NTMT1	0.528469	0.0850713	-0.685827	0.0615748	-0.592843	0.0823978	0.626709	0.0205442
ENSSSCG00000014578	DENND5A	-0.617012	0.0852999	-0.768712	0.0351362	-0.0649306	1	1.09198	1.61159e-05
ENSSSCG00000037637	GGH	0.535118	0.0859024	-0.146982	0.905367	0.367831	0.33109	-1.1957	8.40964e-05
ENSSSCG00000032059	ENSSSCG00000032059	-0.578186	0.085929	0.135433	0.851262	0.168517	0.792202	0.159281	0.710019
ENSSSCG00000003488	UBR4	-0.610607	0.0863936	-1.16829	0.000525885	-0.895901	0.00246568	1.90731	7.34898e-16
ENSSSCG00000015056	REXO2	-0.571392	0.0868307	-0.0631923	1	0.327035	0.393129	0.147454	0.73897
ENSSSCG00000023245	NONO	0.523488	0.0869422	-0.455983	0.221894	-0.31457	0.470659	0.206217	0.580618
ENSSSCG00000010954	ENSSSCG00000010954	-0.574313	0.0869422	-0.181171	0.783569	0.100969	0.947507	0.515562	0.0629344
ENSSSCG00000038967	ENSSSCG00000038967	-0.581708	0.0871807	-0.219017	0.700037	-0.110023	0.952161	0.764594	0.00357678
ENSSSCG00000025108	G6PD	-0.600137	0.0875943	-0.247697	0.635658	-0.432167	0.247509	1.08024	1.77941e-05
ENSSSCG00000006901	EVI5	0.524453	0.0881695	-0.636266	0.0684864	-0.178784	0.797145	0.192923	0.614359
ENSSSCG00000004294	SYNCRIP	0.520039	0.0883784	-0.657158	0.0567752	-0.368769	0.351182	0.408972	0.16274
ENSSSCG00000011371	NDUFAF3	-0.602759	0.0885432	0.190928	0.718795	-0.052191	1	0.37934	0.219917
ENSSSCG00000039390	EIF3B	0.531308	0.0887911	-0.786818	0.0266291	-0.844928	0.00456917	0.878845	0.000741818
ENSSSCG00000006237	SDCBP	-0.571834	0.0888397	-0.158133	0.840463	0.299532	0.463954	0.268175	0.412899
ENSSSCG00000001341	ENSSSCG00000001341	-0.576073	0.0888397	0.683971	0.0245368	0.504531	0.110721	-1.18819	4.80957e-05
ENSSSCG00000000190	TUBA1B	0.516049	0.0888397	-0.121677	0.923088	-0.0237206	1	-0.46919	0.137546
ENSSSCG00000030798	FUS	0.531984	0.0888973	-0.243869	0.681781	-0.804757	0.00805584	0.490996	0.0901464
ENSSSCG00000035666	C20orf27	0.528594	0.0895398	-0.35815	0.429151	-0.316386	0.477505	0.125917	0.816349
ENSSSCG00000044051	ENSSSCG00000044051	0.519708	0.0897607	-0.0519383	1	0.037383	1	-0.658242	0.0291662
ENSSSCG00000028609	SLC12A4	-0.608438	0.0899468	-0.924291	0.00848335	-0.66335	0.0435559	1.64287	1.28106e-11
ENSSSCG00000007715	ABHD11	0.518415	0.0904956	-0.264603	0.635557	-0.497411	0.174262	0.248142	0.44887
ENSSSCG00000005073	ARID4A	-0.601827	0.0905136	0.0543361	1	0.450488	0.189733	-0.108092	0.952997
ENSSSCG00000012856	NAP1L4	0.524595	0.0914716	-0.286463	0.539426	-0.360697	0.378102	0.116911	0.835614
ENSSSCG00000015650	MAPKAPK2	-0.596038	0.0915386	0.0525159	1	0.301773	0.475198	0.0902605	0.913858
ENSSSCG00000040642	LASP1	0.516761	0.0915386	-0.66059	0.0556745	0.229254	0.644114	-0.30336	0.399496
ENSSSCG00000021612	ARHGAP28	-0.602339	0.0924251	-0.297328	0.559659	-0.252667	0.636863	0.964044	0.000208463
ENSSSCG00000034771	CCNDBP1	-0.598898	0.092823	-0.45022	0.270827	-0.149653	0.886977	0.971016	0.000177856
ENSSSCG00000037920	TRIM28	0.522618	0.0928737	-0.79188	0.0242859	-0.913113	0.00132238	0.937214	0.000254109
ENSSSCG00000011704	WWTR1	-0.590706	0.0931169	-0.348987	0.413311	0.314355	0.439445	0.420387	0.156664
ENSSSCG00000025571	POLR2G	0.518013	0.0931169	-0.045083	1	0.00326598	1	-0.605855	0.0475418
ENSSSCG00000022553	TNRC18	-0.607208	0.0934794	-0.80051	0.0270131	-0.313988	0.51836	1.31747	1.6675e-07
ENSSSCG00000016272	PSMD1	0.519006	0.0935419	-0.667162	0.0553188	-0.533128	0.114328	0.570001	0.0384831
ENSSSCG00000012879	ENSSSCG00000012879	0.518178	0.09395	0.0832235	0.983487	-0.117001	0.93663	-0.583447	0.0586974
ENSSSCG00000010253	HK1	-0.56312	0.0941461	0.0964176	0.946884	0.109787	0.931531	0.255891	0.442509
ENSSSCG00000004460	IBTK	0.524166	0.0949217	-0.365787	0.415606	-0.114714	0.944823	-0.0982324	0.977532
ENSSSCG00000016078	HSPE1	0.509477	0.0949217	0.0350718	1	-0.0655181	1	-0.589285	0.0516962
ENSSSCG00000006502	ARHGEF2	0.515804	0.0949217	-0.591017	0.0952982	-0.15094	0.875425	0.138006	0.770783
ENSSSCG00000039468	SERPINH1	0.512411	0.0950965	0.0928654	0.958869	-0.450021	0.21041	-0.142695	0.810607
ENSSSCG00000028225	DICER1	0.521583	0.0957078	-0.201729	0.77616	0.0372037	1	-0.472496	0.164061
ENSSSCG00000011373	QRICH1	0.514405	0.0958948	0.079039	0.992051	-0.291685	0.531539	-0.323771	0.366976
ENSSSCG00000016884	PELO	-0.56784	0.0967714	-0.219252	0.699494	-0.190838	0.766776	0.831828	0.00134771
ENSSSCG00000010058	ENSSSCG00000010058	0.50961	0.0973471	-0.345693	0.410233	-0.277762	0.559082	0.0919134	0.899064
ENSSSCG00000007982	ENSSSCG00000007982	-0.565427	0.0976679	0.0692782	1	0.153355	0.840771	0.233947	0.511641
ENSSSCG00000009569	PSPC1	0.517917	0.0976679	-0.636652	0.0815184	-0.517537	0.133783	0.538714	0.0552487
ENSSSCG00000020976	CSRP1	-0.558531	0.0976679	0.315301	0.409787	0.168063	0.790197	-0.0497714	1
ENSSSCG00000028304	ZFP36L1	-0.56052	0.0977332	-0.269242	0.571402	0.287526	0.497339	0.366162	0.226153
ENSSSCG00000016721	DBNL	0.520469	0.0979657	-0.460118	0.25168	-0.510894	0.154497	0.410234	0.174521
ENSSSCG00000011495	PRICKLE2	-0.588464	0.0981851	-0.993294	0.00369351	0.070596	1	1.06124	2.99981e-05
ENSSSCG00000013592	ELAVL1	0.510806	0.0984874	-0.492752	0.180249	-0.272445	0.574998	0.204129	0.588432
ENSSSCG00000032477	NRAS	0.509204	0.0985156	-0.304628	0.50359	-0.142156	0.894691	-0.104147	0.916179
ENSSSCG00000007272	CHMP4B	-0.556965	0.0989703	0.0637401	1	0.411887	0.229535	-0.104279	0.914033
ENSSSCG00000039295	ENSSSCG00000039295	-0.593654	0.100058	-0.765015	0.0351216	-0.636634	0.0566923	1.53813	3.12983e-10
ENSSSCG00000003643	SF3A3	0.514398	0.100177	-0.459695	0.247681	-0.226286	0.691677	0.125065	0.817337
ENSSSCG00000010470	IDE	0.507688	0.100202	-0.971885	0.0051613	-0.587436	0.086016	0.802308	0.00260763
ENSSSCG00000016094	BZW1	0.503691	0.100539	-0.308503	0.489391	-0.0779453	1	-0.176875	0.712079
ENSSSCG00000011642	RYK	-0.558881	0.100624	0.193164	0.708276	0.291087	0.492707	-0.0753696	0.999395
ENSSSCG00000041202	SREK1IP1	-0.585411	0.100681	-0.116246	0.982541	-0.0540114	1	0.635695	0.0206773
ENSSSCG00000026812	EMG1	0.509908	0.101284	-0.293685	0.519114	-0.292937	0.530251	0.0650605	0.982729
ENSSSCG00000014296	VDAC1	0.502886	0.101661	-0.319013	0.466495	-0.394791	0.29806	0.202606	0.586758
ENSSSCG00000011171	CTSV	-0.554215	0.10181	0.309613	0.423399	0.224636	0.655741	-0.12291	0.859488
ENSSSCG00000034491	PRICKLE1	-0.589075	0.102459	-1.00004	0.00390233	-0.448422	0.234372	1.50755	6.86098e-10
ENSSSCG00000010437	PAPSS2	0.517137	0.102718	-0.777112	0.0303287	-0.583353	0.0812536	0.682375	0.0121922
ENSSSCG00000034406	MRPL58	0.516877	0.103093	-0.342647	0.469103	-0.586118	0.0859343	0.395778	0.177749
ENSSSCG00000004620	MYO5A	0.501143	0.103191	-0.709636	0.0375109	-0.269211	0.577493	0.363784	0.228302
ENSSSCG00000027556	RSRC1	0.514562	0.10366	-0.0446403	1	-0.0441746	1	-0.523027	0.117566
ENSSSCG00000011882	GOLGB1	-0.554975	0.104031	-0.0863871	1	0.26543	0.557018	0.23445	0.506213
ENSSSCG00000015423	DNAJC2	0.513025	0.104031	-0.433584	0.291952	-0.308019	0.50117	0.195801	0.614359
ENSSSCG00000040494	RPL3	0.496881	0.104526	0.325682	0.382365	-0.145489	0.882627	-0.867074	0.00281975
ENSSSCG00000018051	COPS3	0.506005	0.104676	-0.207861	0.718785	-0.30797	0.493336	0.00916129	1
ENSSSCG00000024564	IMMT	0.511866	0.105292	-0.247515	0.670231	-0.340072	0.424856	0.076395	0.912823
ENSSSCG00000040706	DBN1	-0.556634	0.105403	-0.59368	0.0950893	-0.370836	0.35589	1.21958	6.93175e-07
ENSSSCG00000009505	MBNL2	-0.581559	0.105506	-0.580777	0.123267	-0.060299	1	0.959042	0.000218265
ENSSSCG00000015435	NAMPT	-0.577715	0.105819	0.16121	0.797996	0.550847	0.076917	-0.408361	0.251713
ENSSSCG00000038151	CMTM3	-0.581088	0.106571	0.073264	0.982541	-0.14165	0.907942	0.56494	0.0390322
ENSSSCG00000022689	GADD45B	-0.581627	0.106851	0.604247	0.0590919	0.604538	0.045879	-1.24684	4.62686e-05
ENSSSCG00000023409	TIA1	0.508435	0.106879	-0.598627	0.106808	-0.0789055	1	0.0703072	0.971058
ENSSSCG00000013038	ENSSSCG00000013038	-0.551722	0.10778	0.215743	0.654617	0.0880268	0.981359	0.15628	0.722256
ENSSSCG00000022906	ENSSSCG00000022906	-0.570811	0.10787	0.402108	0.253161	0.378993	0.300883	-0.455834	0.18078
ENSSSCG00000001038	ENSSSCG00000001038	-0.547224	0.108114	-0.0728171	1	0.127161	0.894984	0.378687	0.206301
ENSSSCG00000026113	ZBTB20	-0.578547	0.108486	-0.612649	0.100349	-0.342073	0.440841	1.2217	1.08534e-06
ENSSSCG00000006175	LY96	-0.551871	0.108636	0.291752	0.47641	0.558502	0.0670866	-0.62761	0.0399803
ENSSSCG00000015579	PTGS2	-0.55777	0.108967	-0.0296726	1	0.859499	0.00102528	-0.734464	0.0156042
ENSSSCG00000036049	PEG10	0.495153	0.109401	-0.665142	0.0533024	0.343801	0.364121	-0.448155	0.163032
ENSSSCG00000004528	MBD2	0.501032	0.109544	-0.47357	0.205034	-0.286175	0.54499	0.215458	0.561538
ENSSSCG00000000600	EPS8	0.50626	0.109556	-0.885248	0.0108383	-0.292455	0.540674	0.492638	0.0876011
ENSSSCG00000001973	SCFD1	-0.573311	0.109947	-0.106594	1	0.183264	0.763744	0.365054	0.243321
ENSSSCG00000018087	ND4	-0.54269	0.110009	-0.133499	0.897648	-0.379702	0.327173	0.919457	0.000257309
ENSSSCG00000007031	POLB	0.501964	0.110073	-0.45901	0.247002	-0.289492	0.541544	0.207399	0.584949
ENSSSCG00000005040	GNPNAT1	0.509783	0.11011	-0.333123	0.491382	-0.0825502	1	-0.15051	0.835756
ENSSSCG00000015360	ANKMY2	-0.573409	0.11011	-0.383891	0.380154	-0.0962106	0.986726	0.862873	0.00098151
ENSSSCG00000029050	MRPL55	0.501593	0.110508	-0.257677	0.609596	-0.236433	0.668532	-0.0221963	1
ENSSSCG00000008368	UGP2	-0.546739	0.112391	-0.29092	0.524345	0.108369	0.93663	0.57466	0.0363843
ENSSSCG00000033653	ENSSSCG00000033653	0.49242	0.112771	-0.126919	0.911705	-0.36939	0.350636	0.0167573	1
ENSSSCG00000036614	PGP	-0.546102	0.113177	-0.0428241	1	-0.231947	0.678817	0.722456	0.00621943
ENSSSCG00000016438	NUB1	-0.566464	0.113328	0.0729424	1	0.186309	0.751361	0.192067	0.619291
ENSSSCG00000003651	RHBDL2	-0.57099	0.11334	-0.0991213	1	0.135621	0.894984	0.411848	0.155767
ENSSSCG00000040162	NUPR1	-0.65887	0.113347	-0.158762	0.903834	0.901509	0.00494225	-0.544112	0.164387
ENSSSCG00000030005	LGALSL	0.500049	0.113641	-1.005	0.00426171	-0.737573	0.021435	0.943627	0.000277048
ENSSSCG00000009872	PLBD2	-0.578607	0.113739	-0.893166	0.0119615	-0.352002	0.428196	1.37711	3.31992e-08
ENSSSCG00000000068	EP300	-0.567204	0.113818	-0.843874	0.0155778	-0.352015	0.397806	1.34468	3.80671e-08
ENSSSCG00000003612	EIF3I	0.49206	0.114252	-0.260862	0.594912	-0.51909	0.123868	0.291256	0.373396
ENSSSCG00000022225	NOP58	0.494921	0.114252	-0.264919	0.587823	-0.0370952	1	-0.261808	0.497677
ENSSSCG00000004785	SRP14	0.48873	0.115143	-0.771381	0.0219429	-0.301464	0.499345	0.448235	0.117723
ENSSSCG00000030502	CEP170	0.492985	0.116956	-0.421225	0.278343	-0.383535	0.329463	0.28494	0.393925
ENSSSCG00000022162	RAB11FIP5	-0.586248	0.117503	-1.18996	0.000676477	-1.05819	0.000357712	2.00795	4.87798e-17
ENSSSCG00000010952	TUT7	-0.569397	0.117678	-0.301231	0.546982	-0.0906418	1	0.799569	0.00270937
ENSSSCG00000034151	RNPEP	-0.542174	0.117818	-0.139333	0.888914	-0.000561006	1	0.569554	0.0391534
ENSSSCG00000022961	CLMP	-0.574642	0.118572	-0.596331	0.118887	-0.369469	0.395196	1.23385	1.25873e-06
ENSSSCG00000024180	ACBD3	-0.5368	0.118918	0.0916751	0.963844	0.265621	0.555539	0.0494134	1
ENSSSCG00000011137	GDI2	0.487105	0.119122	-0.622291	0.0740435	-0.572029	0.0789389	0.605986	0.0247419
ENSSSCG00000015013	RDX	0.486538	0.119472	-0.290078	0.522043	-0.023826	1	-0.244826	0.537155
ENSSSCG00000037077	SHMT2	0.498839	0.119579	-0.0200317	1	-0.481184	0.19414	0.0305152	1
ENSSSCG00000009141	MCUB	0.488164	0.120016	-0.136929	0.893405	-0.122739	0.925882	-0.269387	0.476913
ENSSSCG00000011004	TOPORS	-0.557594	0.120352	-0.212126	0.715597	-0.0116744	1	0.647924	0.0168677
ENSSSCG00000008678	TMEM129	0.490395	0.120441	-0.649376	0.0635685	-0.577788	0.0787857	0.625557	0.0210338
ENSSSCG00000014871	TSKU	-0.538532	0.120524	-0.247901	0.633357	-0.242493	0.649851	0.880733	0.000617267
ENSSSCG00000022506	COL6A1	0.48239	0.120836	0.0289268	1	-0.11485	0.937726	-0.465811	0.141996
ENSSSCG00000024614	ITSN1	-0.560837	0.121157	-0.176918	0.837906	0.291112	0.508012	0.289574	0.394852
ENSSSCG00000008701	LRPAP1	-0.533309	0.121157	-0.181161	0.785557	-0.0105	1	0.605655	0.0249933
ENSSSCG00000006084	MTDH	0.481474	0.121453	-0.375743	0.348111	-0.254937	0.609294	0.123291	0.810799
ENSSSCG00000013030	PRDX5	-0.535789	0.121555	-0.163443	0.830629	0.0813961	0.995309	0.497299	0.0789717
ENSSSCG00000010238	HNRNPH3	0.486626	0.122527	-0.451442	0.23086	-0.278764	0.560371	0.205926	0.584779
ENSSSCG00000038549	ZFP36L2	0.50421	0.122883	-1.00366	0.0042663	-1.11814	7.28321e-05	1.19382	3.01464e-06
ENSSSCG00000013634	YIPF2	-0.554377	0.122959	0.266111	0.52891	-0.0315016	1	0.247417	0.478317
ENSSSCG00000005654	SPTAN1	0.483074	0.123488	-0.521956	0.178996	-0.120078	0.949933	0.0903967	0.874263
ENSSSCG00000000405	ENSSSCG00000000405	0.481915	0.123505	-0.58126	0.0988253	-0.802505	0.00554662	0.77056	0.00288045
ENSSSCG00000037900	CCND1	-0.535371	0.124679	-0.761719	0.0265024	0.188781	0.739326	0.789654	0.00250141
ENSSSCG00000013155	ENSSSCG00000013155	0.479628	0.124964	-0.213757	0.705528	-0.122785	0.923643	-0.180034	0.70307
ENSSSCG00000003660	PABPC4	0.494344	0.12504	-0.428865	0.303743	-0.566972	0.101189	0.465957	0.114102
ENSSSCG00000011448	GLT8D1	-0.555113	0.12577	0.238925	0.605885	0.0734058	1	0.154117	0.736793
ENSSSCG00000017294	DCAF7	-0.533695	0.126094	-0.23256	0.670231	0.102019	0.94962	0.528921	0.0594349
ENSSSCG00000003809	JAK1	-0.52464	0.127657	-0.177436	0.792928	0.147877	0.849865	0.427006	0.139846
ENSSSCG00000028902	RB1CC1	-0.531093	0.127721	-0.604919	0.087002	0.0632357	1	0.822315	0.00152856
ENSSSCG00000012974	CFL1	0.473812	0.128521	-0.176717	0.791935	-0.205487	0.716107	-0.105712	0.907686
ENSSSCG00000013510	UBXN6	-0.55059	0.129029	0.19021	0.719017	-0.15611	0.867139	0.453499	0.123407
ENSSSCG00000038533	NAPG	0.477483	0.12904	-0.417141	0.324513	-0.3367	0.456642	0.253332	0.438172
ENSSSCG00000001959	CFL2	0.474238	0.130045	-0.33647	0.425743	0.0171399	1	-0.240216	0.545019
ENSSSCG00000005453	ENSSSCG00000005453	-0.52094	0.130358	-0.259044	0.595208	0.0152342	1	0.628813	0.0179599
ENSSSCG00000025293	HLTF	0.486597	0.130758	-0.650621	0.0749498	-0.133256	0.907942	0.196763	0.614359
ENSSSCG00000024019	GTF2H5	-0.546044	0.130963	-0.0687485	1	0.306471	0.459237	0.162295	0.708222
ENSSSCG00000026224	ARHGAP31	0.488684	0.131032	-0.967953	0.0050398	-0.538031	0.117798	0.776274	0.00352205
ENSSSCG00000037431	TIMM17A	0.484173	0.131912	-0.63605	0.0821557	-0.715929	0.0195082	0.73778	0.00554419
ENSSSCG00000000694	ENSSSCG00000000694	-0.517116	0.132319	0.161468	0.779822	0.0356853	1	0.244206	0.468519
ENSSSCG00000032908	PSMD7	0.475063	0.132653	-0.363663	0.37564	-0.246287	0.633198	0.111667	0.843079
ENSSSCG00000020915	P4HA2	-0.522267	0.132714	0.074549	1	-0.0864793	1	0.464228	0.104191
ENSSSCG00000012074	ENSSSCG00000012074	-0.551894	0.132859	0.591367	0.0655529	0.855985	0.00118727	-2.06083	4.05205e-11
ENSSSCG00000036135	COL1A1	0.470601	0.132944	0.179999	0.727504	-0.011923	1	-0.824871	0.00470389
ENSSSCG00000012649	SMARCA1	-0.556571	0.133376	-0.471894	0.243976	-0.139279	0.911577	0.950919	0.000300658
ENSSSCG00000013033	BAD	-0.546133	0.133487	-0.0505996	1	-0.0289928	1	0.530643	0.060459
ENSSSCG00000004293	SNX14	-0.519953	0.133834	-0.0639379	1	0.415061	0.225958	-0.00683383	1
ENSSSCG00000000161	PWP1	0.484726	0.134153	-0.417447	0.319652	-0.288964	0.547285	0.194815	0.586331
ENSSSCG00000003105	SLC1A5	0.481794	0.135188	-0.164868	0.831506	-0.773376	0.00996679	0.453053	0.123458
ENSSSCG00000012988	EHBP1L1	-0.524689	0.135268	-0.0666162	1	0.018667	1	0.478187	0.0963085
ENSSSCG00000009788	DENR	0.47042	0.135792	-0.271211	0.564073	-0.064413	1	-0.187897	0.679488
ENSSSCG00000001709	SUPT3H	0.472699	0.135792	0.0488904	1	-0.169789	0.852329	-0.391478	0.282972
ENSSSCG00000010972	DCTN3	0.474634	0.135872	-0.178461	0.794191	-0.269885	0.58183	-0.0255569	1
ENSSSCG00000039731	ENSSSCG00000039731	0.473274	0.135889	-0.211567	0.712814	0.00757306	1	-0.352334	0.309525
ENSSSCG00000011340	SMARCC1	0.470756	0.136395	-0.51055	0.192118	-0.320607	0.495153	0.314367	0.314166
ENSSSCG00000015689	DARS1	-0.517732	0.137082	-0.0233848	1	0.193323	0.723978	0.23666	0.497932
ENSSSCG00000009828	PPP1CC	0.475395	0.137402	-0.542913	0.133733	-0.248733	0.63319	0.255843	0.452765
ENSSSCG00000033310	ENSSSCG00000033310	0.465486	0.137402	-0.0441166	1	-0.0791309	1	-0.406106	0.212985
ENSSSCG00000015692	R3HDM1	0.479823	0.137485	-0.365887	0.413475	-0.108725	0.958225	-0.0511871	1
ENSSSCG00000033591	CHD9	-0.542352	0.137548	-0.344112	0.460269	-0.00537705	1	0.728122	0.00645573
ENSSSCG00000001544	TEAD3	-0.545534	0.138115	-0.198248	0.787508	-0.103141	0.97337	0.721715	0.00752885
ENSSSCG00000003109	TMEM160	0.476432	0.138233	-0.536196	0.157152	-0.419725	0.267062	0.422836	0.153555
ENSSSCG00000012427	ENSSSCG00000012427	-0.512307	0.138235	0.66681	0.027008	0.613887	0.0321181	-1.5392	1.0262e-07
ENSSSCG00000031123	PPIG	0.472414	0.138706	-0.304551	0.50703	-0.0777254	1	-0.139652	0.820714
ENSSSCG00000028228	XPO1	0.476336	0.139531	-0.684379	0.0573336	-0.303536	0.5096	0.41004	0.171078
ENSSSCG00000029362	CHMP2A	-0.512541	0.139696	0.0293241	1	0.0582719	1	0.340805	0.267587
ENSSSCG00000002755	NFAT5	-0.552081	0.140518	-0.840191	0.0201017	-0.367562	0.397454	1.34963	8.30054e-08
ENSSSCG00000002414	SEL1L	0.476797	0.141115	-0.640146	0.0810102	-0.449929	0.222619	0.521199	0.0669597
ENSSSCG00000002446	ATXN3	0.477493	0.141175	-0.481273	0.221815	-0.476042	0.187496	0.437145	0.141215
ENSSSCG00000000843	TXNRD1	0.47491	0.141531	-1.55258	6.66408e-07	-1.26193	2.37738e-06	1.51937	2.52795e-10
ENSSSCG00000004441	ENSSSCG00000004441	-0.516874	0.141533	-0.67677	0.051558	-0.219744	0.691677	1.11625	7.1755e-06
ENSSSCG00000003885	CMPK1	0.466531	0.141533	-0.415147	0.28286	-0.133464	0.901859	0.0345119	1
ENSSSCG00000035090	RAC1	0.462707	0.141533	-0.108547	0.959525	-0.115749	0.93663	-0.277609	0.44827
ENSSSCG00000011530	CRBN	-0.543469	0.141847	-0.262139	0.644067	-0.0967292	1	0.761628	0.00366426
ENSSSCG00000005688	PTGES	-0.513425	0.142263	0.709401	0.0184872	0.489642	0.124908	-1.3007	8.43931e-06
ENSSSCG00000039094	PLEC	-0.519324	0.142415	-0.771131	0.0251123	-0.716588	0.0192286	1.55352	7.84465e-11
ENSSSCG00000011042	RSU1	-0.510179	0.142441	-0.0617104	1	0.7021	0.0103307	-0.455759	0.154152
ENSSSCG00000031337	SNX18	-0.515274	0.142662	-0.889195	0.00776022	-0.389171	0.31779	1.36547	1.48679e-08
ENSSSCG00000016824	RAI14	0.466647	0.143877	-0.515556	0.156618	0.0724396	1	-0.140285	0.820042
ENSSSCG00000005012	ARF6	0.464004	0.144639	-0.835404	0.0124169	-0.497818	0.148046	0.691596	0.00873134
ENSSSCG00000009472	FBXL3	-0.536673	0.146505	-0.299895	0.550644	0.186911	0.757521	0.492201	0.0797066
ENSSSCG00000008048	RNPS1	0.461985	0.147408	-0.333426	0.436794	-0.260736	0.599726	0.117492	0.829468
ENSSSCG00000000141	EIF3D	0.462266	0.147559	-0.0705108	1	-0.316169	0.46564	-0.0629126	1
ENSSSCG00000010628	SHOC2	-0.529571	0.148578	-0.675737	0.0610978	-0.187156	0.779966	1.09589	1.28973e-05
ENSSSCG00000022945	UCHL1	-0.504609	0.148903	0.328797	0.381521	0.34149	0.369589	-0.362849	0.286683
ENSSSCG00000008504	CRIM1	0.458487	0.149019	-0.654543	0.0570765	0.0670401	1	-0.0115903	1
ENSSSCG00000028454	C16orf72	-0.537873	0.149106	-0.697108	0.0569568	-0.244358	0.679398	1.16423	4.66788e-06
ENSSSCG00000006499	LAMTOR2	-0.504234	0.150368	0.0336044	1	0.121613	0.906993	0.258593	0.439429
ENSSSCG00000004789	THBS1	-0.505715	0.150618	-1.15623	0.000285304	-0.620902	0.0505211	1.65355	1.47881e-12
ENSSSCG00000021343	ZEB2	-0.506338	0.151047	-0.275754	0.559659	0.0468108	1	0.600482	0.0272444
ENSSSCG00000016711	CBX3	0.459624	0.151047	-0.0826142	1	0.0311754	1	-0.515595	0.100073
ENSSSCG00000036920	SELENOT	0.459768	0.1514	-0.812173	0.0155679	-0.363747	0.365451	0.562421	0.0401314
ENSSSCG00000011980	CLDND1	-0.510256	0.151429	-0.521113	0.156441	0.379267	0.301708	0.414702	0.164011
ENSSSCG00000017069	LARP1	0.460954	0.15435	-0.569896	0.112231	-0.238414	0.662228	0.280165	0.399496
ENSSSCG00000018082	COX3	-0.497039	0.155725	-0.183532	0.775642	-0.436005	0.227492	0.974549	9.36268e-05
ENSSSCG00000021991	ENSSSCG00000021991	0.457484	0.155885	-0.242362	0.641755	-0.269214	0.583187	0.0531293	1
ENSSSCG00000003743	GALNT1	-0.501496	0.156711	-0.778994	0.02191	-0.286214	0.543958	1.21793	6.38684e-07
ENSSSCG00000035082	PHF5A	0.461043	0.157003	-0.30185	0.538131	-0.239282	0.662715	0.0689548	0.973695
ENSSSCG00000015331	PON2	-0.521058	0.157454	-0.195843	0.752129	-0.0548302	1	0.655061	0.0154417
ENSSSCG00000027859	HDAC7	-0.523171	0.157454	-0.160001	0.877848	-0.0312547	1	0.605603	0.0282397
ENSSSCG00000006496	LMNA	0.450474	0.157718	-0.417965	0.274847	-0.448891	0.208113	0.389531	0.186291
ENSSSCG00000030260	PFN2	-0.503476	0.158637	-0.925589	0.00560384	-0.204924	0.729894	1.22497	6.71997e-07
ENSSSCG00000012920	CORO1B	-0.521327	0.158637	0.382287	0.291859	0.171146	0.794452	-0.161456	0.804289
ENSSSCG00000012474	DIAPH2	-0.498556	0.158637	-0.118424	0.936704	0.589932	0.0463344	-0.221306	0.599359
ENSSSCG00000006342	UHMK1	-0.532478	0.158663	-1.15138	0.000776385	-0.374272	0.381714	1.48551	1.93891e-09
ENSSSCG00000022058	ENSSSCG00000022058	-0.500238	0.159069	0.0924594	0.963929	0.383078	0.289696	-0.141219	0.818625
ENSSSCG00000009407	ESD	-0.493909	0.159641	0.158965	0.790776	0.227494	0.646592	-0.00701426	1
ENSSSCG00000030528	LTN1	0.462855	0.161248	-0.649556	0.0772985	-0.344333	0.435732	0.442611	0.122615
ENSSSCG00000015282	PPP1R15B	-0.525446	0.161557	-0.666959	0.0702009	0.0212765	1	0.899465	0.000632377
ENSSSCG00000016769	CDK13	-0.529958	0.161634	-0.746881	0.0413719	-0.477903	0.207742	1.37607	3.7495e-08
ENSSSCG00000034313	SELENOW	0.451453	0.161979	-0.253236	0.614197	0.182311	0.755035	-0.543517	0.0802556
ENSSSCG00000018086	ND4L	-0.528739	0.162014	-0.038483	1	-0.322208	0.498798	0.793735	0.00257718
ENSSSCG00000011051	HSPA14	0.449482	0.162477	-0.511346	0.190972	-0.296765	0.55157	0.313102	0.316521
ENSSSCG00000015710	ACTR3	0.446132	0.162805	-0.387234	0.32508	-0.0737902	1	-0.0391056	1
ENSSSCG00000009466	UCHL3	0.458082	0.163168	-0.415752	0.320444	-0.130239	0.910825	0.0435985	1
ENSSSCG00000000078	TNRC6B	-0.528308	0.163242	-0.55086	0.154753	-0.158709	0.887012	1.00034	9.05631e-05
ENSSSCG00000000402	RBMS2	-0.522246	0.163449	0.396674	0.250484	0.552366	0.0798431	-0.808387	0.00972766
ENSSSCG00000015455	CUL1	0.453318	0.163906	-0.541981	0.134307	-0.459146	0.204352	0.486894	0.08828
ENSSSCG00000023562	SNRPE	0.445853	0.164631	-0.0651923	1	-0.0702763	1	-0.36612	0.278402
ENSSSCG00000002332	SIPA1L1	-0.519338	0.164631	0.0617759	1	0.304256	0.475218	0.0183292	1
ENSSSCG00000006321	FAM78B	-0.522464	0.164693	-0.208923	0.763557	-0.158847	0.864754	0.76765	0.00418853
ENSSSCG00000034859	GADD45GIP1	0.459871	0.164697	-0.359765	0.431543	-0.665396	0.0404185	0.535983	0.0595757
ENSSSCG00000015310	AKAP9	-0.49531	0.164745	-0.179023	0.794191	0.0850666	0.987135	0.478113	0.0952537
ENSSSCG00000004307	ENSSSCG00000004307	0.448284	0.165512	-0.459674	0.217524	-0.101543	0.970896	0.0548071	1
ENSSSCG00000011510	TMF1	-0.517594	0.165751	-0.433195	0.294359	0.171252	0.797677	0.592522	0.0333218
ENSSSCG00000011977	DCBLD2	-0.495719	0.166147	-0.685806	0.0486137	-0.273895	0.576016	1.155	3.25259e-06
ENSSSCG00000040154	MRPL36	-0.514994	0.166392	0.069671	0.986145	-0.0938234	0.989966	0.474043	0.103847
ENSSSCG00000016768	ENSSSCG00000016768	-0.514887	0.166532	-0.452176	0.262152	-0.0875702	1	0.862746	0.000949945
ENSSSCG00000021005	UBQLN1	0.451302	0.166879	-0.83409	0.0160127	-0.497501	0.154161	0.70399	0.00813467
ENSSSCG00000021821	MYO1C	0.449573	0.167014	-0.352091	0.402509	-0.205869	0.724079	0.0860798	0.922001
ENSSSCG00000034937	SH3BGRL3	-0.486243	0.16732	0.091879	0.959286	0.23988	0.609294	0.0407797	1
ENSSSCG00000003432	KIAA2013	-0.515594	0.167981	-0.299707	0.547396	-0.302714	0.518157	0.957285	0.000212944
ENSSSCG00000029352	CCNL1	-0.511191	0.168245	-0.150194	0.86615	0.199852	0.715721	0.337654	0.286019
ENSSSCG00000029983	PCGF3	0.455558	0.168478	-0.47563	0.229273	-0.29368	0.539422	0.276176	0.411916
ENSSSCG00000030300	ENSSSCG00000030300	-0.617045	0.168579	-0.396836	0.492392	1.63977	1.71241e-09	-2.14899	8.31372e-09
ENSSSCG00000008913	IGFBP7	-0.483183	0.169705	0.26679	0.511592	0.349947	0.346154	-0.316951	0.371898
ENSSSCG00000006940	CCN1	-0.483674	0.171009	0.375313	0.28651	0.331844	0.383354	-0.43119	0.181658
ENSSSCG00000033018	TM4SF1	0.469085	0.172337	-0.157301	0.897648	-0.101878	0.981893	-0.247831	0.604829
ENSSSCG00000017555	LUC7L3	0.444628	0.172638	-0.415931	0.285024	-0.240326	0.6532	0.182285	0.641347
ENSSSCG00000003189	PRMT1	0.44482	0.172785	0.0178546	1	-0.151259	0.873882	-0.345792	0.323294
ENSSSCG00000010440	ENSSSCG00000010440	-0.521058	0.173467	-0.732241	0.0468123	-0.565833	0.10998	1.42971	9.81962e-09
ENSSSCG00000000365	ORMDL2	-0.508561	0.174812	-0.167289	0.860174	-0.0976374	0.982409	0.668265	0.013852
ENSSSCG00000001934	SEC23A	0.446597	0.175483	-0.657651	0.0687463	-0.398767	0.302992	0.51445	0.0690945
ENSSSCG00000009303	RPL21	0.43469	0.176715	0.255243	0.53806	-0.0961383	0.978187	-0.734797	0.0123813
ENSSSCG00000026904	NFKBIB	0.44691	0.17751	0.0358457	1	0.196371	0.724856	-0.947278	0.00192161
ENSSSCG00000025214	TSHZ3	-0.511904	0.178205	-0.367474	0.418432	-0.00239295	1	0.723246	0.00788735
ENSSSCG00000006487	CCT3	0.43773	0.178205	-0.324852	0.454758	-0.605732	0.0569241	0.477305	0.0914998
ENSSSCG00000005575	RC3H2	-0.508658	0.182688	-0.5801	0.128255	-0.0885343	1	0.941046	0.000331288
ENSSSCG00000011213	TOP2B	0.440666	0.18288	-0.811756	0.0201076	-0.603036	0.0630703	0.789625	0.00255085
ENSSSCG00000029954	THRAP3	0.436279	0.18288	-0.261206	0.595062	-0.390597	0.310826	0.224022	0.532594
ENSSSCG00000031664	SRP9	0.440152	0.182895	-0.305107	0.507576	-0.0295447	1	-0.160892	0.764002
ENSSSCG00000007580	WIPI2	-0.50473	0.183374	0.000412479	1	0.00813908	1	0.420186	0.147204
ENSSSCG00000010281	PSAP	-0.476012	0.183844	-0.459371	0.216878	-0.175352	0.80384	0.921771	0.00026885
ENSSSCG00000011965	TMEM45A	-0.501337	0.183962	-0.217126	0.73577	0.248577	0.609294	0.329905	0.306151
ENSSSCG00000002907	ENSSSCG00000002907	0.433133	0.184004	-0.280524	0.542151	-0.31521	0.465297	0.163912	0.692016
ENSSSCG00000039348	H1-0	-0.527017	0.184018	-0.843411	0.0238277	-0.64897	0.0626431	1.54899	9.90931e-10
ENSSSCG00000031918	CYC1	0.434064	0.184199	-0.576402	0.102986	-0.488689	0.157993	0.554743	0.042814
ENSSSCG00000035836	ENSSSCG00000035836	-0.472784	0.184371	0.234752	0.597555	0.227879	0.644292	-0.110071	0.895306
ENSSSCG00000023783	MRPL27	0.442312	0.184549	-0.328733	0.494112	-0.329935	0.446368	0.212445	0.575796
ENSSSCG00000000034	TTLL12	0.44551	0.185064	-0.622551	0.0941178	-0.633498	0.0562939	0.700605	0.00975799
ENSSSCG00000013421	PTBP1	0.437162	0.185805	-0.728712	0.0349647	-0.483825	0.169816	0.644086	0.0168221
ENSSSCG00000007951	CREBBP	-0.504637	0.186063	-0.573218	0.13239	-0.200086	0.774827	1.03531	5.90476e-05
ENSSSCG00000003806	LEPROT	-0.477435	0.186194	-0.258358	0.604807	0.153084	0.840692	0.453679	0.117489
ENSSSCG00000006983	CNOT7	0.437557	0.186442	-0.75744	0.032181	-0.110567	0.950678	0.296495	0.368954
ENSSSCG00000036812	ENSSSCG00000036812	0.444235	0.18701	-0.575276	0.12859	-0.291681	0.561833	0.358799	0.233439
ENSSSCG00000005969	WASHC5	-0.51065	0.187535	-0.937686	0.00848328	-0.514399	0.163975	1.48726	2.41739e-09
ENSSSCG00000034993	NREP	0.453874	0.187914	-0.551888	0.181544	-0.616206	0.0896667	0.633902	0.0268266
ENSSSCG00000014151	CETN3	-0.477808	0.188644	0.158432	0.799875	0.357991	0.345543	-0.199137	0.656278
ENSSSCG00000032723	ACER3	0.439386	0.188644	-0.710958	0.0475872	-0.308941	0.497763	0.470347	0.106261
ENSSSCG00000031639	ZCCHC17	0.438578	0.189213	-0.167412	0.857899	-0.116006	0.94099	-0.180145	0.754893
ENSSSCG00000007770	ORAI3	-0.501522	0.18947	-0.494218	0.209943	-0.457496	0.229278	1.20109	1.83886e-06
ENSSSCG00000037958	TOB2	-0.476114	0.18947	-0.29088	0.526261	-0.0779148	1	0.717429	0.00678021
ENSSSCG00000009249	HNRNPD	0.431495	0.191389	-0.197047	0.743961	-0.237837	0.66099	0.00553119	1
ENSSSCG00000016005	SESTD1	-0.498992	0.191621	-0.00529487	1	0.222854	0.682915	0.172359	0.64285
ENSSSCG00000015328	SGCE	-0.473445	0.191621	0.189027	0.715597	0.301893	0.466474	-0.158162	0.7669
ENSSSCG00000029652	TMBIM6	-0.466732	0.191621	-0.0944536	0.991747	0.240969	0.609294	0.203779	0.581581
ENSSSCG00000021644	BRD7	0.4297	0.191897	-0.28375	0.53806	-0.0847726	1	-0.0980624	0.933125
ENSSSCG00000021560	ENSSSCG00000021560	0.427214	0.19204	-0.106259	0.966859	-0.165892	0.828864	-0.167582	0.739257
ENSSSCG00000039541	ANKRD11	0.440267	0.192256	-0.327525	0.502824	-0.438942	0.258828	0.324992	0.319671
ENSSSCG00000034887	HAPLN4	-0.502635	0.192319	-0.932699	0.0082518	-0.239033	0.691677	1.26031	6.51536e-07
ENSSSCG00000025910	ZNF277	-0.493029	0.1929	0.436475	0.205234	0.457306	0.175452	-0.725314	0.0203699
ENSSSCG00000037869	NDUFA5	0.42838	0.193786	-0.201279	0.730386	-0.0381533	1	-0.238647	0.553744
ENSSSCG00000030577	PBDC1	0.433298	0.19469	-0.42343	0.304502	-0.190382	0.770386	0.146905	0.753279
ENSSSCG00000021363	CHD3	-0.490903	0.19515	-0.32646	0.497927	0.00398521	1	0.672503	0.0128193
ENSSSCG00000036385	BET1	-0.471398	0.195649	0.0836849	0.983061	0.0809727	0.997291	0.235159	0.509079
ENSSSCG00000029785	RPS9	0.421433	0.196448	0.421273	0.208837	-0.11379	0.938432	-0.956127	0.000954093
ENSSSCG00000007586	FSCN1	0.427187	0.196576	0.169684	0.74217	-0.315678	0.513842	-0.280494	0.508438
ENSSSCG00000014094	ENSSSCG00000014094	0.432919	0.196867	-0.3221	0.50756	-0.250552	0.632986	0.131234	0.798884
ENSSSCG00000003046	RABAC1	-0.462737	0.197055	0.508921	0.112334	0.28854	0.49098	-0.575003	0.0587787
ENSSSCG00000006954	EEF1D	0.421347	0.197571	0.280704	0.489896	-0.145114	0.884135	-0.671031	0.0240974
ENSSSCG00000004725	ZNF106	0.42577	0.198818	-0.722411	0.047901	-0.636809	0.0566818	0.782411	0.00355034
ENSSSCG00000005183	PSIP1	0.434564	0.198995	0.246828	0.549834	-0.220592	0.696037	-0.520707	0.11999
ENSSSCG00000008377	CCT4	0.422883	0.199168	-0.395458	0.314806	-0.33539	0.418239	0.28968	0.374708
ENSSSCG00000009357	SMAD9	0.429734	0.199982	-0.381662	0.379358	-0.206215	0.727303	0.134576	0.787036
ENSSSCG00000005110	SYNE2	0.42569	0.200034	-0.401819	0.358984	-0.20025	0.775257	0.150876	0.710126
ENSSSCG00000016692	TAX1BP1	-0.46078	0.200034	-0.280497	0.540353	0.226756	0.646958	0.374098	0.210198
ENSSSCG00000004163	BCLAF1	0.424433	0.20016	-0.866685	0.0092523	-0.471497	0.181617	0.723725	0.00585116
ENSSSCG00000035123	COMMD5	-0.492651	0.20016	-0.280988	0.598804	-0.24543	0.673971	0.880235	0.000813867
ENSSSCG00000023761	HNRNPR	0.423196	0.200224	-0.224802	0.680543	-0.150939	0.87287	-0.0633013	1
ENSSSCG00000022774	NOP53	-0.491165	0.200465	0.423076	0.227211	-0.388692	0.331562	0.418053	0.165413
ENSSSCG00000005689	FNBP1	0.433044	0.200569	-0.365653	0.416137	0.11752	0.923291	-0.294736	0.464422
ENSSSCG00000038614	NENF	-0.46528	0.200986	0.239868	0.592744	0.31184	0.439655	-0.240162	0.552537
ENSSSCG00000012029	BACH1	-0.466777	0.202244	-0.371174	0.368716	0.021875	1	0.668583	0.0127722
ENSSSCG00000009150	HADH	0.419302	0.202248	-0.194614	0.79944	-0.1065	0.965428	-0.139786	0.860794
ENSSSCG00000033922	ALKAL1	-0.494212	0.204166	-0.91021	0.013316	0.91564	0.000793765	-0.0283763	1
ENSSSCG00000032947	SRRM1	0.42026	0.204539	-0.0815495	1	-0.252638	0.61451	-0.0765754	0.99482
ENSSSCG00000025768	CALM1	0.416103	0.204539	-0.150775	0.855042	0.168348	0.786651	-0.591623	0.0498977
ENSSSCG00000012148	SYAP1	-0.460211	0.204912	0.10987	0.912154	0.24837	0.597481	-0.0096379	1
ENSSSCG00000016817	TARS1	0.423548	0.204912	-0.175001	0.802172	-0.459966	0.201901	0.235086	0.507798
ENSSSCG00000021393	TRMT1L	-0.483526	0.206813	-0.442422	0.278307	-0.2621	0.609294	0.995545	0.000103837
ENSSSCG00000013064	EEF1G	0.414383	0.206941	0.104324	0.922148	-0.291116	0.521741	-0.223785	0.585757
ENSSSCG00000006009	EXT1	-0.483471	0.207692	-0.517072	0.180143	0.144286	0.873461	0.654631	0.0164132
ENSSSCG00000002822	AMFR	-0.485504	0.208516	-0.698003	0.055935	-0.126262	0.938	1.0293	6.50847e-05
ENSSSCG00000009403	ITM2B	-0.453847	0.209028	-0.163406	0.825279	0.323792	0.400692	0.15247	0.724809
ENSSSCG00000004705	MAP1A	-0.460448	0.209382	-0.469072	0.210174	-0.103149	0.968941	0.851888	0.000966848
ENSSSCG00000028035	ENSSSCG00000028035	-0.461874	0.209578	-0.627141	0.0757485	-0.399497	0.301412	1.20599	1.0225e-06
ENSSSCG00000012294	PLP2	0.416019	0.209578	-0.0334866	1	-0.394882	0.299806	0.0433631	1
ENSSSCG00000012971	EFEMP2	-0.454222	0.210829	0.537734	0.0897786	0.443521	0.181181	-0.922883	0.00156145
ENSSSCG00000024578	PHLDB1	-0.461247	0.211734	-0.490833	0.188125	-0.0602786	1	0.826682	0.00152177
ENSSSCG00000014633	CAVIN3	-0.451301	0.212507	0.691009	0.0209516	0.373403	0.297234	-1.07529	0.000204144
ENSSSCG00000010219	ARID5B	-0.454327	0.212571	-0.170296	0.810615	-0.0986542	0.975628	0.632149	0.0180868
ENSSSCG00000038422	TMX1	0.420935	0.213221	-0.626971	0.0863448	-0.479498	0.178898	0.593887	0.0309964
ENSSSCG00000006340	UAP1	-0.462402	0.214085	-0.522857	0.157379	-0.0874336	1	0.873303	0.00080519
ENSSSCG00000015695	RAB3GAP1	-0.484196	0.214539	-1.02549	0.00305907	-0.708067	0.0272611	1.6506	9.44545e-12
ENSSSCG00000038085	LEPROTL1	-0.457067	0.214539	-0.357367	0.392866	-0.175504	0.808526	0.843911	0.00111507
ENSSSCG00000007646	ENSSSCG00000007646	-0.450556	0.214736	0.235376	0.59723	0.238558	0.613336	-0.144829	0.802094
ENSSSCG00000001022	SSR1	0.415273	0.214819	-0.598975	0.088932	-0.534882	0.110743	0.628662	0.0195141
ENSSSCG00000005518	ENSSSCG00000005518	-0.455047	0.214915	-0.302496	0.508264	0.223997	0.66445	0.391861	0.190486
ENSSSCG00000005649	URM1	0.422009	0.216098	-0.318272	0.508264	-0.479744	0.181757	0.375876	0.224998
ENSSSCG00000039619	PIN1	0.422265	0.216177	-0.120238	0.97323	-0.251859	0.632856	-0.0379518	1
ENSSSCG00000037236	RPSA	0.407755	0.216424	0.330584	0.372524	-0.125518	0.914192	-0.758941	0.00957644
ENSSSCG00000022230	CD9	-0.453629	0.217447	-0.14575	0.875187	0.38048	0.293015	0.0644643	0.982982
ENSSSCG00000008642	ASAP2	-0.481317	0.217793	-0.504363	0.20163	-0.000168034	1	0.792858	0.00246681
ENSSSCG00000004927	CLPX	-0.48429	0.218086	-0.792527	0.0291701	-0.127157	0.938432	1.0817	2.01988e-05
ENSSSCG00000010226	JMJD1C	-0.455156	0.218186	-0.331283	0.450405	0.206823	0.693503	0.434259	0.139205
ENSSSCG00000004509	LIPG	-0.487528	0.218677	-0.416748	0.340323	0.128431	0.906505	0.606308	0.0332898
ENSSSCG00000005300	VCP	0.415143	0.219043	-0.980423	0.00299759	-0.867406	0.00248322	1.09657	1.11421e-05
ENSSSCG00000009791	RSRC2	0.413013	0.219138	-0.322146	0.466186	-0.0372201	1	-0.102371	0.922901
ENSSSCG00000017549	PHB	0.412037	0.219252	-0.230323	0.670231	-0.406422	0.281753	0.240401	0.48889
ENSSSCG00000046439	GNG10	0.406565	0.22048	-0.459057	0.213151	-0.0313142	1	0.0160889	1
ENSSSCG00000016737	ENSSSCG00000016737	0.405174	0.220557	0.0234966	1	-0.0588221	1	-0.432596	0.177298
ENSSSCG00000013742	NFIX	-0.472673	0.221458	-0.301604	0.540551	-0.363527	0.378102	0.983428	0.000123561
ENSSSCG00000000839	ALDH1L2	0.418823	0.222465	-0.287326	0.580195	-0.706282	0.0257789	0.556208	0.048194
ENSSSCG00000015888	RBMS1	0.408225	0.223738	-0.641457	0.0644893	-0.332371	0.426294	0.477152	0.0927096
ENSSSCG00000022295	ENSSSCG00000022295	0.406993	0.223839	-0.482922	0.188257	-0.599407	0.0603306	0.614646	0.0219535
ENSSSCG00000016781	TRIO	0.415225	0.224144	-0.855783	0.013953	-0.240336	0.662083	0.515066	0.0701869
ENSSSCG00000006889	ARHGAP29	0.411475	0.224315	-0.669544	0.0546197	0.165835	0.80529	-0.0711506	1
ENSSSCG00000006488	GLMP	-0.465915	0.226967	0.146035	0.832541	0.296535	0.487089	-0.107498	0.909924
ENSSSCG00000005174	RRAGA	-0.468912	0.227173	-0.587556	0.116222	-0.457063	0.21447	1.23484	6.80435e-07
ENSSSCG00000001966	ARHGAP5	-0.444001	0.227777	-0.476137	0.197558	0.113944	0.923581	0.629824	0.0186745
ENSSSCG00000013768	MISP3	-0.443473	0.229089	0.191883	0.709995	-0.019149	1	0.222354	0.536806
ENSSSCG00000010679	EIF3A	0.402947	0.230718	-0.767623	0.0230467	-0.347398	0.392704	0.575197	0.0341384
ENSSSCG00000010824	RAB3GAP2	-0.467465	0.231837	-0.498059	0.203664	0.161024	0.828608	0.614365	0.026798
ENSSSCG00000002259	ENSSSCG00000002259	-0.475639	0.23203	-1.01256	0.00395223	-0.432591	0.279898	1.4381	8.22246e-09
ENSSSCG00000016974	MAP1B	0.400034	0.232294	-0.268376	0.569344	0.275207	0.525537	-0.607133	0.044031
ENSSSCG00000007308	ROMO1	-0.444287	0.232294	0.303291	0.448434	0.168279	0.797439	-0.131372	0.840962
ENSSSCG00000035511	C1QTNF1	-0.442428	0.232776	0.365484	0.31287	0.356959	0.341139	-0.498377	0.116066
ENSSSCG00000016076	COQ10B	0.399482	0.233182	-0.432661	0.296435	0.0351747	1	-0.0770186	1
ENSSSCG00000011233	DYNC1LI1	0.409433	0.233502	-0.0934344	0.999051	-0.234029	0.678759	-0.0715431	1
ENSSSCG00000016027	ITGAV	-0.440707	0.233502	-0.427013	0.266732	0.400051	0.25414	0.267606	0.417237
ENSSSCG00000007287	GSS	-0.469781	0.234151	-0.33816	0.482883	-0.279159	0.594876	0.935072	0.000361815
ENSSSCG00000015446	PNPLA8	-0.464188	0.234853	-0.46608	0.242728	0.0211398	1	0.73449	0.00619378
ENSSSCG00000002841	N4BP1	-0.464544	0.234978	-0.0900116	1	0.307608	0.46377	0.118505	0.796362
ENSSSCG00000015963	OLA1	0.405803	0.235555	-0.336466	0.438017	-0.207498	0.722538	0.124831	0.816127
ENSSSCG00000016758	STK17A	0.406425	0.236316	-1.02318	0.00241931	-0.856092	0.00311596	1.11666	8.06778e-06
ENSSSCG00000038156	TMED7	-0.442739	0.236592	-0.440493	0.250942	-0.0992458	0.975837	0.818921	0.00165819
ENSSSCG00000009123	CAMK2D	-0.440048	0.236696	-0.32403	0.461943	0.103711	0.944823	0.53083	0.0564073
ENSSSCG00000037267	MAX	-0.440153	0.236809	0.0757364	1	0.299661	0.471336	-0.0587545	1
ENSSSCG00000005316	ENSSSCG00000005316	-0.435701	0.236838	0.59471	0.0546728	0.683715	0.0129538	-1.69987	5.19294e-09
ENSSSCG00000013863	SMIM7	0.405299	0.238514	-0.613081	0.0948076	-0.297325	0.52321	0.428849	0.147128
ENSSSCG00000003107	ARHGAP35	-0.463075	0.238591	-0.650551	0.0773145	-0.539825	0.124145	1.33112	7.22933e-08
ENSSSCG00000007487	PFDN4	0.401169	0.23914	-0.304427	0.506914	-0.270912	0.579025	0.172422	0.671352
ENSSSCG00000038465	VAPA	0.396544	0.239222	-0.567908	0.107393	-0.25186	0.613236	0.358322	0.236904
ENSSSCG00000032501	ENSSSCG00000032501	-0.457909	0.239691	0.084792	0.982541	0.13578	0.891382	0.158813	0.719675
ENSSSCG00000040373	BCL2L13	-0.459838	0.239727	-0.504275	0.194481	-0.369292	0.368871	1.10966	1.08691e-05
ENSSSCG00000014414	ENSSSCG00000014414	0.406903	0.239808	-0.31228	0.519188	-0.212129	0.716065	0.109486	0.821572
ENSSSCG00000034386	ATP2A2	0.404172	0.240363	-0.927163	0.00684172	-0.416113	0.273698	0.728308	0.0061524
ENSSSCG00000008079	FAM120A	0.39448	0.241255	-0.7248	0.0449828	-0.469136	0.2121	0.671378	0.0138959
ENSSSCG00000006162	ZC2HC1A	-0.439742	0.241763	-0.507435	0.169453	0.503992	0.11502	0.198948	0.606941
ENSSSCG00000009625	ENSSSCG00000009625	-0.461772	0.241866	0.182932	0.742085	-0.0765841	1	0.312236	0.347078
ENSSSCG00000035212	KLF6	0.401153	0.242038	0.0398536	1	0.0146868	1	-0.557182	0.0743636
ENSSSCG00000010181	C1orf198	0.400705	0.242171	-0.740889	0.0315541	-0.0651233	1	0.273909	0.408444
ENSSSCG00000037583	GNB4	0.407018	0.242347	-0.381953	0.385014	-0.0760938	1	0.00986537	1
ENSSSCG00000003514	HSPG2	0.396926	0.242444	-0.413356	0.286313	0.0107778	1	-0.0634433	1
ENSSSCG00000008735	BOD1L1	0.402303	0.242951	-0.106234	0.971753	0.106369	0.94181	-0.520166	0.116253
ENSSSCG00000033700	ENSSSCG00000033700	0.402187	0.243001	-0.717179	0.0445288	-0.715083	0.0192374	0.860069	0.000916189
ENSSSCG00000013524	MICOS13	-0.432194	0.243899	-0.115621	0.942533	0.07817	1	0.386885	0.193104
ENSSSCG00000017015	RARS1	0.400825	0.2444	-0.463311	0.218952	-0.491962	0.161162	0.514643	0.068762
ENSSSCG00000039885	PTP4A2	0.392963	0.244573	-0.343652	0.410639	-0.123882	0.920614	0.0461366	1
ENSSSCG00000012811	VBP1	0.399815	0.24504	-0.354157	0.400854	-0.393115	0.312036	0.341486	0.276059
ENSSSCG00000001435	AGPAT1	-0.461045	0.245137	-0.556011	0.147468	-0.281671	0.58695	1.06899	3.05878e-05
ENSSSCG00000037314	TMCO1	-0.432544	0.245309	-0.42165	0.27418	0.0234385	1	0.678344	0.0104882
ENSSSCG00000033120	PALM2AKAP2	0.398853	0.246352	-1.0744	0.00126839	-0.0370667	1	0.444033	0.128268
ENSSSCG00000013007	ZFPL1	-0.456421	0.246479	0.26108	0.515885	0.119833	0.917201	-0.0056573	1
ENSSSCG00000023599	TIMM8B	-0.431532	0.246842	-0.283999	0.536929	-0.132397	0.904637	0.734496	0.00495587
ENSSSCG00000035098	MED4	0.399945	0.24695	-0.424282	0.277708	-0.128096	0.915919	0.113411	0.844411
ENSSSCG00000014280	ENSSSCG00000014280	-0.454602	0.247566	-0.348586	0.451086	-0.0573316	1	0.725336	0.00683718
ENSSSCG00000001471	BRD2	-0.436813	0.249571	-0.726244	0.0371861	-0.381959	0.339575	1.23049	6.46793e-07
ENSSSCG00000008303	CCT7	0.392635	0.250133	-0.310469	0.488758	-0.442665	0.220446	0.361634	0.235113
ENSSSCG00000010897	ZBTB41	-0.455659	0.250996	-0.541821	0.1574	0.0727915	1	0.726744	0.00717793
ENSSSCG00000010211	CCDC6	-0.45139	0.251268	-0.103022	1	-0.120998	0.934247	0.602302	0.0293233
ENSSSCG00000008061	ELOB	-0.424203	0.252166	0.0181636	1	-0.00552475	1	0.356079	0.238365
ENSSSCG00000008222	ENSSSCG00000008222	-0.426144	0.25218	0.0327493	1	0.111857	0.926848	0.210518	0.566375
ENSSSCG00000036924	PSMA4	0.392539	0.25218	-0.528693	0.143704	-0.194065	0.753909	0.274391	0.402881
ENSSSCG00000027127	MAP2K2	0.390371	0.252383	-0.248718	0.623577	-0.308124	0.484268	0.176014	0.656278
ENSSSCG00000033757	FKBP2	-0.427548	0.252848	-0.0989668	0.982782	-0.133721	0.901502	0.592816	0.028752
ENSSSCG00000007056	PLCB1	-0.439735	0.252848	-1.40069	1.78928e-05	-0.814061	0.0066245	1.84575	6.09589e-15
ENSSSCG00000035728	ENSSSCG00000035728	-0.425529	0.254018	0.125802	0.876977	0.19422	0.718973	0.0147294	1
ENSSSCG00000011166	ZMYND11	0.394576	0.254064	-0.46106	0.220156	-0.171754	0.818856	0.197801	0.609349
ENSSSCG00000009545	COL4A2	0.389521	0.254309	-0.489437	0.181187	-0.34521	0.397454	0.403651	0.169766
ENSSSCG00000030289	PTPN11	0.391842	0.254908	-0.631372	0.0706761	-0.173968	0.810176	0.32702	0.300498
ENSSSCG00000030535	SNX9	-0.428674	0.255511	-0.15057	0.861971	-0.0284184	1	0.52839	0.05828
ENSSSCG00000017091	TNIP1	-0.431597	0.255511	0.179747	0.742167	0.570321	0.0612434	-0.617292	0.0449305
ENSSSCG00000021118	GSPT1	0.388224	0.255667	-0.512928	0.156163	-0.544979	0.0987755	0.605946	0.0242616
ENSSSCG00000003922	UROD	-0.430287	0.256367	0.0460536	1	0.50841	0.110439	-0.342016	0.334701
ENSSSCG00000032111	RPL7	0.383603	0.257748	0.212715	0.65052	0.0956428	0.959262	-0.927658	0.00135643
ENSSSCG00000015407	GNAI1	-0.427552	0.25777	-0.462246	0.218062	-0.0199892	1	0.746057	0.00454769
ENSSSCG00000017212	SUMO2	0.384076	0.258001	-0.460167	0.211424	-0.0130654	1	0.020301	1
ENSSSCG00000008468	PKDCC	0.386155	0.258327	-0.120737	0.927677	-0.213882	0.699128	-0.0442709	1
ENSSSCG00000026819	NID1	0.3983	0.259134	-0.818553	0.0212868	-0.412828	0.287949	0.672222	0.0138824
ENSSSCG00000039309	YIPF5	0.388973	0.259339	-0.461188	0.217315	-0.097011	0.980502	0.118452	0.829054
ENSSSCG00000015244	APLP2	-0.42665	0.259538	-0.322826	0.467472	0.315261	0.43337	0.279414	0.399496
ENSSSCG00000006559	ENSSSCG00000006559	-0.42468	0.259545	0.0100103	1	0.145684	0.861962	0.191623	0.614359
ENSSSCG00000004317	UBE2J1	0.394446	0.259835	-0.704746	0.0498441	-0.457943	0.211389	0.648767	0.0171876
ENSSSCG00000039198	PCGF2	-0.448487	0.261474	-0.275275	0.611227	-0.353558	0.416271	0.942991	0.000286684
ENSSSCG00000012001	ROBO1	-0.425306	0.262183	-0.337741	0.434249	0.376964	0.30287	0.214578	0.564573
ENSSSCG00000003589	SRSF4	0.389401	0.262183	-0.350385	0.407755	-0.395446	0.306896	0.351332	0.2594
ENSSSCG00000003520	CDC42	0.38275	0.263834	-0.260879	0.59154	-0.288	0.534341	0.172846	0.664156
ENSSSCG00000006261	TCEA1	0.384695	0.264149	-0.184297	0.776431	-0.0698837	1	-0.158503	0.764002
ENSSSCG00000033144	YTHDF3	-0.44785	0.264597	-0.741621	0.0409317	-0.163467	0.871706	1.06298	3.476e-05
ENSSSCG00000031076	MAPK7	0.379748	0.264714	-0.271203	0.619857	-0.295149	0.552946	0.19633	0.584949
ENSSSCG00000033697	RPS2	0.37881	0.264952	0.169134	0.757019	-0.320197	0.446676	-0.217856	0.599919
ENSSSCG00000036568	MVB12A	-0.437643	0.266318	0.0841064	0.982897	0.0934645	0.971594	0.194183	0.614359
ENSSSCG00000001562	KCTD20	0.379396	0.266635	-0.853856	0.0152192	-0.456768	0.229535	0.74846	0.00526092
ENSSSCG00000017140	CHMP6	0.378618	0.266939	-0.24456	0.679951	-0.0590231	1	-0.102467	0.966686
ENSSSCG00000034927	ENSSSCG00000034927	0.385299	0.26725	-0.364781	0.379101	-0.468103	0.190198	0.43585	0.136057
ENSSSCG00000000152	RBFOX2	0.382498	0.267436	-0.491073	0.180781	-0.350243	0.389199	0.417687	0.15366
ENSSSCG00000013052	ENSSSCG00000013052	0.381032	0.267582	-0.559702	0.115479	-0.326516	0.439279	0.443547	0.123753
ENSSSCG00000010734	ENSSSCG00000010734	-0.438707	0.268638	0.00270106	1	0.136843	0.890285	0.221629	0.550404
ENSSSCG00000001873	CSPG4	-0.453698	0.269001	-1.52802	4.26007e-06	-1.37771	7.51276e-07	2.23626	2.87192e-21
ENSSSCG00000027224	PCBP1	0.379581	0.269342	-0.608787	0.0809938	-0.292339	0.52321	0.444488	0.122045
ENSSSCG00000011609	FBLN2	0.397057	0.269407	-1.52017	3.93737e-06	-2.00364	1.75398e-13	1.91449	1.07347e-15
ENSSSCG00000009446	PCDH17	-0.44445	0.269527	0.567281	0.0814316	0.741171	0.00798303	-1.78436	8.30733e-09
ENSSSCG00000002036	ENSSSCG00000002036	-0.442226	0.272136	-0.0792979	1	-0.0524659	1	0.508114	0.0688087
ENSSSCG00000015214	STT3A	0.383244	0.272739	-1.11658	0.00129385	-0.824369	0.00788246	1.16079	4.49833e-06
ENSSSCG00000023294	KRCC1	-0.435769	0.272819	-0.331767	0.484191	0.180786	0.768293	0.450724	0.12543
ENSSSCG00000036114	RPL22L1	0.378295	0.272858	0.675683	0.0256952	0.36777	0.312464	-3.5593	5.54175e-29
ENSSSCG00000016990	ENSSSCG00000016990	-0.413834	0.272858	-0.594945	0.0896662	-0.0319312	1	0.831871	0.00117512
ENSSSCG00000038762	BTF3L4	0.379683	0.273126	-0.239256	0.647664	-0.0392608	1	-0.138094	0.822031
ENSSSCG00000022227	BRD4	-0.415441	0.273139	-0.399538	0.311841	0.110648	0.93243	0.560791	0.0410967
ENSSSCG00000012434	ATRX	-0.414245	0.274022	-0.298286	0.508264	0.210798	0.691677	0.372946	0.217331
ENSSSCG00000000690	MLF2	0.378141	0.274931	-0.604904	0.0843141	-0.462584	0.19286	0.603836	0.0254896
ENSSSCG00000009464	COMMD6	0.379311	0.275127	-1.03343	0.00297172	-0.591511	0.0859861	0.952868	0.000215009
ENSSSCG00000035419	RARRES2	-0.42264	0.275243	0.0643948	1	0.64527	0.0276534	-0.604027	0.0621302
ENSSSCG00000006346	ATF6	0.38371	0.276316	-0.859153	0.0134543	-0.301044	0.515886	0.605807	0.0276492
ENSSSCG00000017591	NME2	0.372433	0.276935	0.154231	0.799579	-0.0552659	1	-0.559665	0.0658427
ENSSSCG00000004432	HDAC2	0.379213	0.277255	-0.487528	0.187567	-0.254957	0.613187	0.32297	0.310009
ENSSSCG00000001556	MAPK14	-0.439269	0.277387	-0.755382	0.0369267	-0.1007	0.991091	1.00897	9.59938e-05
ENSSSCG00000012969	FIBP	0.378021	0.277462	-0.0416411	1	0.0519315	1	-0.479687	0.132478
ENSSSCG00000038968	TMEM263	-0.414087	0.277462	-0.0464361	1	0.0927241	0.971594	0.297604	0.364236
ENSSSCG00000016581	CALU	0.375989	0.277462	-0.711753	0.0376484	-0.587825	0.0677258	0.777914	0.00262394
ENSSSCG00000028592	TM2D2	0.38312	0.277526	-0.652792	0.0726995	-0.324271	0.458804	0.503388	0.078392
ENSSSCG00000005232	SMARCA2	-0.435479	0.277616	-0.475376	0.228948	0.116546	0.924795	0.623474	0.0237635
ENSSSCG00000015097	DDX6	-0.414843	0.277616	-0.632882	0.0712059	-0.0650747	1	0.88812	0.000540711
ENSSSCG00000008900	SRP72	0.378091	0.2786	-0.56884	0.111461	-0.541235	0.105856	0.650165	0.0152651
ENSSSCG00000010116	SLC25A1	-0.414219	0.279041	0.334482	0.379358	-0.0788959	1	0.120595	0.824546
ENSSSCG00000015140	HSPA8	0.37263	0.279482	-0.150914	0.856044	-0.250769	0.614713	0.0432897	1
ENSSSCG00000022176	ENSSSCG00000022176	0.371928	0.280523	0.072196	1	-0.10274	0.965865	-0.382372	0.251726
ENSSSCG00000017937	PHF23	-0.439592	0.280523	-0.447501	0.279784	-0.218917	0.724079	0.934361	0.000284859
ENSSSCG00000003477	NECAP2	-0.440393	0.28122	-0.371866	0.413311	-0.49762	0.1809	1.12146	8.96228e-06
ENSSSCG00000033527	ITFG1	-0.431614	0.28188	-0.379001	0.385784	0.26279	0.575226	0.3908	0.201246
ENSSSCG00000007736	TMEM248	-0.428766	0.282073	-0.283371	0.546245	-0.119442	0.934949	0.721355	0.00666042
ENSSSCG00000034984	PSMB4	-0.407212	0.282073	0.185789	0.716537	0.0353311	1	0.135324	0.774305
ENSSSCG00000039506	MYL6	-0.404925	0.282073	0.424791	0.204531	0.517937	0.0912475	-0.939334	0.00119702
ENSSSCG00000034259	PMEPA1	0.374478	0.282473	-0.241935	0.641861	0.0401553	1	-0.236331	0.560889
ENSSSCG00000009019	RPS3A	0.368859	0.28356	0.317751	0.399504	0.0765265	1	-1.0457	0.000289928
ENSSSCG00000015410	PHTF2	0.380778	0.283724	-0.521322	0.175945	0.565021	0.0669576	-0.812811	0.00865279
ENSSSCG00000011845	PCYT1A	-0.409376	0.285475	-0.0755731	1	-0.00959579	1	0.433365	0.138359
ENSSSCG00000022725	FLOT1	-0.431161	0.286051	0.34142	0.375208	-0.151888	0.878848	0.211563	0.580438
ENSSSCG00000005494	TNC	0.378271	0.286369	-1.77086	1.05967e-08	-0.928951	0.00111188	1.46876	1.19121e-09
ENSSSCG00000013856	AP1M1	0.3676	0.287009	-0.48882	0.213828	-0.361846	0.396038	0.445207	0.119823
ENSSSCG00000035134	MRPS7	0.375325	0.287073	-0.0314945	1	-0.157803	0.857278	-0.190256	0.679722
ENSSSCG00000033786	ENSSSCG00000033786	0.379432	0.287106	-0.751477	0.0359343	-0.165282	0.841612	0.411746	0.171642
ENSSSCG00000006892	DNTTIP2	0.377553	0.287116	-0.726233	0.0422953	-0.611269	0.0599646	0.805888	0.0021131
ENSSSCG00000000379	ESYT1	0.380214	0.287316	-0.597543	0.10933	-0.443896	0.245443	0.582906	0.0367129
ENSSSCG00000013990	ENSSSCG00000013990	0.373169	0.287396	-0.0243441	1	-0.082509	1	-0.296614	0.412674
ENSSSCG00000012247	ATP6AP2	-0.407065	0.288675	-0.657128	0.0587717	0.043426	1	0.792232	0.00230712
ENSSSCG00000046892	ATP5MG	0.368585	0.288711	-0.197976	0.736965	-0.00246279	1	-0.215575	0.609982
ENSSSCG00000034484	SPEN	-0.43161	0.289518	-0.918946	0.00845519	-0.539899	0.125897	1.44872	3.32962e-09
ENSSSCG00000004480	COX7A2	0.366812	0.290624	-0.286502	0.525826	-0.143006	0.890018	0.0483325	1
ENSSSCG00000027538	ENSSSCG00000027538	0.36859	0.290624	-0.129122	0.906078	-0.108594	0.952161	-0.144912	0.802838
ENSSSCG00000033854	LGALS1	0.36519	0.29065	0.195816	0.693058	0.125516	0.894984	-0.925749	0.00139017
ENSSSCG00000009888	ERP29	0.378059	0.291553	0.0754718	0.975719	-0.127015	0.922189	-0.354939	0.347301
ENSSSCG00000028529	REM1	-0.433365	0.291951	0.332932	0.400293	0.592633	0.0552137	-0.892194	0.00426888
ENSSSCG00000035768	ENSSSCG00000035768	0.363688	0.293673	0.332364	0.368454	0.0399773	1	-0.988863	0.000621614
ENSSSCG00000020696	HMGN4	-0.430368	0.293785	-0.342248	0.47474	-0.229148	0.698576	0.868224	0.000824952
ENSSSCG00000034521	NUDT21	0.368996	0.294356	-0.203254	0.726817	-0.0593845	1	-0.133787	0.833153
ENSSSCG00000030268	ZFAND5	-0.403824	0.29523	-0.141349	0.887828	0.137023	0.884817	0.321158	0.313486
ENSSSCG00000001502	RPS18	0.362612	0.29523	0.381167	0.273947	-0.208523	0.709346	-0.632382	0.0342131
ENSSSCG00000010862	CDC42BPA	0.369759	0.295314	-0.726735	0.0352477	-0.144468	0.891099	0.382232	0.206241
ENSSSCG00000033731	SLC35B1	0.373999	0.29579	-0.549787	0.146816	-0.217329	0.701889	0.336054	0.292603
ENSSSCG00000032962	ZNF664	-0.423746	0.296631	-0.301442	0.542151	0.355586	0.358113	0.212084	0.540926
ENSSSCG00000024316	COX5A	0.363977	0.296977	-0.0939514	0.993086	-0.141388	0.894345	-0.134051	0.831165
ENSSSCG00000003870	NRDC	0.364735	0.297307	-0.733844	0.0445288	-0.463687	0.225007	0.70034	0.00871568
ENSSSCG00000016113	BMPR2	-0.424287	0.297307	-0.343892	0.463423	0.159284	0.832798	0.476478	0.0910695
ENSSSCG00000022900	SUPT16H	0.375521	0.297325	-0.640817	0.0819849	-0.446621	0.24426	0.617448	0.0257766
ENSSSCG00000014165	TTC37	0.371662	0.298107	-0.686468	0.0566134	-0.161262	0.850317	0.372904	0.226588
ENSSSCG00000039061	EIF2AK4	0.372537	0.298264	-0.155867	0.888914	0.0375166	1	-0.317124	0.409992
ENSSSCG00000032932	MSRB1	0.362541	0.29898	0.179029	0.715597	0.0024472	1	-0.666044	0.0374267
ENSSSCG00000036466	METTL21A	0.372411	0.299077	-1.03549	0.002262	-0.75258	0.0129038	1.07907	1.95904e-05
ENSSSCG00000013442	ABHD17A	-0.399099	0.299673	0.116483	0.897648	0.0265615	1	0.209618	0.573454
ENSSSCG00000028346	SAMM50	0.359844	0.300642	-0.168291	0.856605	-0.406368	0.31199	0.245424	0.454402
ENSSSCG00000039662	MRPL51	0.370192	0.300642	-0.249849	0.664947	-0.27959	0.564805	0.170498	0.684111
ENSSSCG00000033095	KIN	-0.418031	0.302297	0.346083	0.358753	0.158616	0.828864	-0.19253	0.675171
ENSSSCG00000011705	COMMD2	0.368554	0.302536	-0.423447	0.303171	-0.167379	0.831605	0.191973	0.619271
ENSSSCG00000033019	ENSSSCG00000033019	0.359035	0.302624	0.452151	0.16908	-0.00447444	1	-1.11441	0.000108635
ENSSSCG00000023331	UBL5	-0.393574	0.303696	0.0235797	1	0.242401	0.607033	0.0298039	1
ENSSSCG00000001716	RCAN2	-0.400968	0.304799	0.203371	0.686658	0.794243	0.00292747	-1.1645	0.000111113
ENSSSCG00000008242	KCMF1	0.36479	0.304852	-0.611395	0.0826913	-0.197593	0.746675	0.366323	0.231677
ENSSSCG00000011274	CTNNB1	-0.397923	0.305508	-0.929963	0.0050408	-0.475276	0.18009	1.38229	8.92417e-09
ENSSSCG00000021597	PHLDA2	-0.395674	0.306594	0.167609	0.768095	0.350471	0.351716	-0.278304	0.454207
ENSSSCG00000022901	KLHDC3	-0.427118	0.306695	-0.708854	0.0553973	-0.706895	0.0297609	1.46418	3.72627e-09
ENSSSCG00000006926	GTF2B	-0.396512	0.30704	-0.183508	0.781297	0.196307	0.718821	0.282893	0.397516
ENSSSCG00000038953	UBE2B	-0.390114	0.310116	-0.0780475	1	0.553981	0.0641938	-0.312607	0.382438
ENSSSCG00000025187	TMEM126A	0.355259	0.311796	-0.482555	0.223486	-0.17278	0.824103	0.259169	0.420638
ENSSSCG00000008788	RFC1	0.36599	0.311849	-0.314809	0.513194	-0.362359	0.378102	0.315353	0.334578
ENSSSCG00000007672	POP7	0.363881	0.31294	0.100416	0.944552	-0.20817	0.722538	-0.257714	0.552785
ENSSSCG00000024623	USP25	0.354515	0.313079	-0.383904	0.382329	-0.208006	0.729519	0.22172	0.520237
ENSSSCG00000031510	FNTA	0.364462	0.313824	-0.630177	0.0857736	-0.305951	0.504532	0.489293	0.0895598
ENSSSCG00000000403	BAZ2A	-0.416173	0.314491	-0.635737	0.0864964	-0.206256	0.753205	1.02175	7.42862e-05
ENSSSCG00000032693	MAPK12	-0.411018	0.315038	-0.198027	0.746315	-0.00667335	1	0.531985	0.0588765
ENSSSCG00000008406	CCDC88A	0.361001	0.316201	-0.481637	0.197183	-0.194987	0.756019	0.274553	0.408765
ENSSSCG00000000551	ARNTL2	-0.419307	0.316456	-0.41528	0.335455	-0.260971	0.641861	0.938156	0.000292182
ENSSSCG00000022559	USP14	0.360552	0.316853	-0.362854	0.383806	-0.240236	0.657793	0.231548	0.520982
ENSSSCG00000031513	HRAS	0.35972	0.31781	-0.504118	0.171522	-0.274755	0.573573	0.375688	0.218583
ENSSSCG00000025638	UBE2Z	-0.412392	0.31837	-0.682024	0.0604794	-0.338122	0.432624	1.15749	4.38763e-06
ENSSSCG00000008183	ENSSSCG00000008183	0.357293	0.3191	-0.0754762	1	-0.202854	0.730806	-0.0668467	1
ENSSSCG00000012269	CDK16	0.351781	0.320391	-0.601332	0.109166	-0.532057	0.133743	0.690191	0.0113229
ENSSSCG00000006831	SORT1	0.363611	0.320474	-0.572376	0.130172	-0.213175	0.716065	0.358409	0.256309
ENSSSCG00000021793	SMIM14	-0.394431	0.321133	-0.996561	0.00342013	-0.581702	0.0799936	1.49233	6.09415e-10
ENSSSCG00000012382	ENSSSCG00000012382	-0.387543	0.324161	0.194489	0.707347	-0.0705433	1	0.235197	0.506774
ENSSSCG00000010606	SLK	-0.389243	0.324448	-0.326448	0.460618	0.35672	0.347007	0.202078	0.598174
ENSSSCG00000038711	TMEM223	-0.384704	0.32464	0.468832	0.155672	0.00987795	1	-0.175054	0.719675
ENSSSCG00000032007	RTN4	0.349606	0.32475	-0.502675	0.164059	-0.567418	0.079504	0.654129	0.0132528
ENSSSCG00000000406	PTGES3	0.351501	0.32475	-0.236196	0.652426	0.0710679	1	-0.256366	0.506654
ENSSSCG00000003332	SDF4	-0.382431	0.327271	0.0905309	0.964623	0.306635	0.445739	-0.137245	0.822576
ENSSSCG00000009511	STK24	0.351448	0.327524	-0.756877	0.0384458	-0.819174	0.00784161	1.00635	8.33531e-05
ENSSSCG00000033703	FAM111A	-0.388702	0.328812	-0.139547	0.890273	-0.034842	1	0.498408	0.081622
ENSSSCG00000028109	SNTB2	-0.384593	0.32882	-0.419523	0.279009	-0.274905	0.568287	0.926382	0.000267293
ENSSSCG00000005715	ENSSSCG00000005715	-0.408201	0.329346	-0.57171	0.132751	-0.0710354	1	0.85508	0.00122981
ENSSSCG00000010209	FAM13C	0.358091	0.330135	-0.228617	0.683434	0.0222307	1	-0.202378	0.653355
ENSSSCG00000031299	ENSSSCG00000031299	-0.3857	0.331026	0.178479	0.744829	0.112966	0.929776	0.0313682	1
ENSSSCG00000005933	CHRAC1	0.351267	0.3312	-0.1663	0.822927	-0.0812345	1	-0.120695	0.869069
ENSSSCG00000000838	SLC41A2	0.349002	0.332032	-1.07629	0.00180966	-0.45852	0.233683	0.891355	0.00076974
ENSSSCG00000031769	CTTN	-0.380585	0.333574	-0.356064	0.390074	-0.359623	0.373741	0.955447	0.000149219
ENSSSCG00000029815	SRGAP1	0.350295	0.337294	-0.817186	0.0158539	-0.51575	0.132571	0.802422	0.00207738
ENSSSCG00000017196	MRPL38	0.351046	0.338277	-0.524302	0.16908	-0.576504	0.0807172	0.677099	0.0117043
ENSSSCG00000031707	CTDSP2	-0.382337	0.338427	-0.0798117	1	0.108297	0.93663	0.285482	0.395961
ENSSSCG00000007652	PPP1R35	-0.397171	0.338465	0.120077	0.895855	-0.0440755	1	0.286415	0.393647
ENSSSCG00000028865	SAP18	0.342958	0.338465	-0.23094	0.662524	-0.128332	0.907942	0.0074381	1
ENSSSCG00000023264	IDH1	-0.399387	0.338619	0.321038	0.4141	0.137663	0.888523	-0.149708	0.832909
ENSSSCG00000039640	CDC34	-0.378163	0.339295	-0.189017	0.76374	-0.183628	0.781235	0.677159	0.0106875
ENSSSCG00000011301	ZDHHC3	0.343391	0.339573	-0.866302	0.0141591	-0.39061	0.347007	0.731057	0.00576099
ENSSSCG00000015545	GLUL	-0.408152	0.340254	-0.363866	0.434161	-0.0393693	1	0.688283	0.0107413
ENSSSCG00000005602	GAPVD1	0.340838	0.341664	-0.860118	0.0144456	-0.430668	0.270654	0.764327	0.00428457
ENSSSCG00000026655	PTPN13	-0.378995	0.341901	0.00325252	1	0.0229244	1	0.304933	0.348174
ENSSSCG00000022790	SNX2	-0.380215	0.341924	-0.405623	0.306378	0.134869	0.892404	0.514705	0.0683459
ENSSSCG00000005467	HSDL2	0.350432	0.342789	-0.197007	0.786972	-0.0368101	1	-0.144845	0.846198
ENSSSCG00000018092	ND6	-0.383362	0.343051	0.299459	0.465001	0.573918	0.0612434	-0.865507	0.00392128
ENSSSCG00000015714	CCDC93	0.338919	0.345274	-0.422169	0.31442	-0.336243	0.456642	0.400174	0.171393
ENSSSCG00000016922	GPBP1	-0.39572	0.346531	-0.297885	0.547837	0.0330833	1	0.5561	0.0469883
ENSSSCG00000007713	BUD23	0.345742	0.346568	-0.529361	0.146308	-0.437837	0.233886	0.563487	0.0413335
ENSSSCG00000001573	PIM1	0.352445	0.346581	-0.290711	0.5731	0.400376	0.271997	-0.726505	0.021525
ENSSSCG00000005425	SLC44A1	-0.400053	0.347643	-0.587473	0.121886	-0.453098	0.239544	1.19054	2.57357e-06
ENSSSCG00000031201	LMOD1	-0.376366	0.347643	-0.00112955	1	0.257288	0.579126	0.0213895	1
ENSSSCG00000020962	DYNLL2	0.349926	0.347989	-0.730316	0.0422962	-0.319224	0.475218	0.579493	0.0378174
ENSSSCG00000006100	VIRMA	-0.396891	0.34836	-0.17764	0.838358	0.139859	0.886289	0.34626	0.253343
ENSSSCG00000039221	MOB1A	-0.392749	0.349265	-0.600695	0.103505	-0.0840639	1	0.872987	0.000765138
ENSSSCG00000007826	ENSSSCG00000007826	0.3479	0.349706	-0.271991	0.61458	-0.110531	0.952935	0.0217976	1
ENSSSCG00000017804	ABR	-0.398132	0.349706	-0.35208	0.452302	-0.0465824	1	0.680042	0.0110278
ENSSSCG00000003042	ENSSSCG00000003042	-0.367963	0.350462	0.451714	0.16908	0.144135	0.856683	-0.360881	0.284126
ENSSSCG00000031249	PTTG1IP	-0.376258	0.35081	-0.372231	0.366837	-0.229815	0.688142	0.850541	0.00103408
ENSSSCG00000013436	ENSSSCG00000013436	0.341059	0.35096	-0.191467	0.757074	-0.199548	0.73746	0.0587452	0.99976
ENSSSCG00000048439	RALA	0.340342	0.351607	-0.130847	0.903283	-0.208351	0.71603	0.0128602	1
ENSSSCG00000022545	CALM3	0.339387	0.351855	-0.22751	0.672391	0.0799793	0.996928	-0.262777	0.489789
ENSSSCG00000028869	CAND1	-0.394787	0.352596	-0.728254	0.0434816	-0.499018	0.169805	1.29984	1.4665e-07
ENSSSCG00000030420	GLG1	-0.391728	0.353485	-0.446624	0.269834	-0.158714	0.858486	0.845391	0.0012059
ENSSSCG00000007381	YWHAB	0.335996	0.353659	-0.15464	0.847263	-0.118618	0.931988	-0.0687907	1
ENSSSCG00000002441	PPP4R3A	-0.391682	0.353671	-0.315485	0.50982	0.217096	0.691677	0.364095	0.242793
ENSSSCG00000039426	FSTL1	-0.368238	0.353722	-0.405856	0.294791	0.260052	0.56293	0.362864	0.228828
ENSSSCG00000013399	TEAD1	0.340029	0.354629	-0.786006	0.0203703	-0.416086	0.267062	0.707963	0.00732889
ENSSSCG00000012322	KDM5C	-0.403022	0.355365	-1.03422	0.00342013	-0.660422	0.049995	1.57527	1.07102e-10
ENSSSCG00000040743	M6PR	0.339818	0.355664	-0.479107	0.196054	-0.0652137	1	0.149366	0.74141
ENSSSCG00000026472	RPL7L1	0.338231	0.3562	-0.452106	0.227763	-0.590199	0.067334	0.651056	0.0147252
ENSSSCG00000036308	PGS1	-0.397001	0.3562	-0.248074	0.678945	-0.544469	0.124811	1.04879	4.92823e-05
ENSSSCG00000032531	SMG1	-0.402203	0.356688	-1.12383	0.00129385	-0.704413	0.0325853	1.64421	2.80122e-11
ENSSSCG00000013402	USP47	-0.389486	0.357268	-0.690606	0.0552296	-0.00863146	1	0.8523	0.00108752
ENSSSCG00000026001	DNAJC1	-0.371596	0.357515	0.0120717	1	-0.0435995	1	0.365539	0.235189
ENSSSCG00000010351	CCSER2	-0.370419	0.357842	-0.627466	0.0738332	-0.0110018	1	0.803127	0.00199602
ENSSSCG00000010621	ADD3	-0.397553	0.358174	-0.445231	0.286616	-0.502237	0.175425	1.14353	8.22244e-06
ENSSSCG00000035824	PBRM1	0.341196	0.358772	-0.828249	0.0173781	-0.27031	0.587193	0.598726	0.0293914
ENSSSCG00000025463	PROS1	-0.371823	0.358986	0.483112	0.1473	0.58595	0.0520687	-1.25198	3.2403e-05
ENSSSCG00000017902	CAMTA2	0.338883	0.359046	-0.251564	0.622065	-0.382939	0.330349	0.31154	0.334513
ENSSSCG00000033115	IFNAR1	-0.390906	0.359216	-0.150322	0.897648	0.0152442	1	0.457185	0.122715
ENSSSCG00000022647	TIMM17B	0.342071	0.359216	-0.220637	0.726423	-0.120949	0.934036	-0.00641571	1
ENSSSCG00000008433	STPG4	0.333179	0.359635	-0.234315	0.654683	0.187814	0.733522	-0.407943	0.21279
ENSSSCG00000003637	MAP7D1	-0.365067	0.360101	-0.223662	0.681027	-0.107502	0.954129	0.619242	0.0205671
ENSSSCG00000009536	ARGLU1	0.335622	0.361264	-0.0545844	1	0.0585539	1	-0.416212	0.205814
ENSSSCG00000014961	CWC15	0.338457	0.361662	-0.43582	0.257034	-0.122352	0.928635	0.182973	0.643417
ENSSSCG00000029256	AKR1A1	-0.386363	0.362162	0.242869	0.592744	0.129581	0.894984	-0.0594573	1
ENSSSCG00000009217	PKD2	0.331375	0.362162	-0.844636	0.0173781	-0.525862	0.142625	0.844971	0.00142203
ENSSSCG00000022317	SLC38A10	-0.391906	0.362162	-0.420002	0.321399	-0.107352	0.979576	0.781561	0.00278628
ENSSSCG00000036075	WASHC3	-0.366263	0.362694	-0.130374	0.904809	-0.160209	0.84745	0.600818	0.026767
ENSSSCG00000015555	LAMC1	-0.36693	0.364048	-0.867782	0.00954902	-0.492094	0.158662	1.34627	2.52772e-08
ENSSSCG00000029249	NAV3	0.342867	0.364048	-0.20233	0.779717	0.21299	0.691677	-0.49137	0.148307
ENSSSCG00000011027	KIF5B	0.330694	0.364048	-0.699171	0.0401301	0.0741357	1	0.156678	0.712121
ENSSSCG00000010987	UBAP2	-0.366626	0.365213	0.0877877	0.975812	0.431728	0.20768	-0.333545	0.349403
ENSSSCG00000030255	EIF4G1	0.332885	0.365234	-0.926838	0.00860856	-0.613723	0.072329	0.957745	0.000263382
ENSSSCG00000036549	DPYSL3	-0.369298	0.366367	-0.582634	0.106267	-0.651967	0.0403262	1.31772	7.4248e-08
ENSSSCG00000032984	ENSSSCG00000032984	-0.387046	0.36691	0.0352246	1	0.535364	0.0929682	-0.412384	0.248748
ENSSSCG00000003354	CCNL2	-0.363232	0.368207	-0.13295	0.898662	0.0507069	1	0.380933	0.20643
ENSSSCG00000001866	RCN2	-0.363345	0.368462	-0.148021	0.868227	0.45587	0.169407	-0.1148	0.886622
ENSSSCG00000050172	ENSSSCG00000050172	-0.383761	0.370286	0.373654	0.309475	0.431011	0.215375	-0.702471	0.0257682
ENSSSCG00000031429	YAP1	-0.361378	0.370515	-0.6767	0.0496028	0.026546	1	0.789146	0.00230347
ENSSSCG00000032312	RAB11A	-0.359787	0.370727	-0.191973	0.754102	0.35221	0.346289	0.0650995	0.978339
ENSSSCG00000002445	TRIP11	-0.38182	0.372782	-0.340605	0.467472	-0.176137	0.811162	0.783863	0.00299836
ENSSSCG00000024864	ATXN10	0.33267	0.373144	-0.0928644	0.999051	0.00175422	1	-0.284568	0.443517
ENSSSCG00000031435	MRPS14	0.335586	0.37389	-0.393971	0.358348	-0.339844	0.423825	0.385307	0.208667
ENSSSCG00000013322	IMMP1L	-0.380837	0.374104	-0.188399	0.807414	0.477672	0.150221	-0.0879006	1
ENSSSCG00000018033	UBB	-0.35565	0.374477	-0.0179678	1	0.160121	0.811408	0.142263	0.753515
ENSSSCG00000002455	GOLGA5	-0.382763	0.375245	-0.282221	0.594497	-0.150562	0.894984	0.720629	0.00772439
ENSSSCG00000028475	KPNA1	-0.380635	0.375607	-0.944969	0.00603233	-0.572941	0.0872855	1.45425	2.10444e-09
ENSSSCG00000033814	SMIM15	0.330998	0.375995	-0.23093	0.670231	-0.223686	0.691677	0.133952	0.786376
ENSSSCG00000036005	CNEP1R1	0.331685	0.377144	-0.213195	0.713009	-0.08675	1	-0.0439395	1
ENSSSCG00000000394	ENSSSCG00000000394	-0.356463	0.378067	0.185152	0.719542	0.0892579	0.975628	0.0271674	1
ENSSSCG00000005672	PTPA	-0.358562	0.378329	0.178596	0.741085	0.046714	1	0.0895408	0.910336
ENSSSCG00000006037	OXR1	0.334893	0.378329	-0.740299	0.0395556	-0.15207	0.878622	0.435474	0.14393
ENSSSCG00000012171	PRDX4	-0.354797	0.378329	0.143725	0.828248	0.104783	0.938432	0.0493087	1
ENSSSCG00000012290	WDR45	-0.376555	0.378805	0.0244435	1	-0.288181	0.544503	0.606968	0.0267837
ENSSSCG00000014060	KIAA1191	-0.383848	0.379043	-0.600464	0.112653	-0.0827629	1	0.868032	0.000836597
ENSSSCG00000014319	SMAD5	0.334094	0.3793	-0.634765	0.0846984	-0.182348	0.794521	0.398818	0.190234
ENSSSCG00000010669	PDZD8	0.325289	0.3793	-1.15471	0.000728386	-0.745312	0.0188867	1.16924	4.68526e-06
ENSSSCG00000001475	SLC39A7	-0.377728	0.3793	-0.358307	0.426802	-0.324271	0.459143	0.926453	0.000324795
ENSSSCG00000001056	RANBP9	-0.382834	0.381395	-0.621824	0.0981524	-0.305379	0.538477	1.0789	2.80757e-05
ENSSSCG00000009967	PITPNB	0.326291	0.381536	-0.247599	0.630537	-0.0700432	1	-0.0276894	1
ENSSSCG00000008245	TMSB10	0.321288	0.3816	0.161431	0.779717	0.0660573	1	-0.692229	0.0191898
ENSSSCG00000017133	RAB40B	-0.375616	0.384584	-0.13179	0.942169	-0.131226	0.90861	0.582335	0.0364036
ENSSSCG00000036317	VASP	0.32242	0.385227	-0.221522	0.685817	-0.118715	0.933702	0.011225	1
ENSSSCG00000006066	RNF19A	-0.357284	0.385644	-0.458504	0.225323	0.02238	1	0.653243	0.015532
ENSSSCG00000013405	EIF4G2	0.31964	0.386477	-0.54922	0.120552	-0.201787	0.726582	0.370631	0.214298
ENSSSCG00000012576	CHRDL1	-0.357404	0.386477	-0.128009	0.913373	-0.136168	0.900253	0.569562	0.0399897
ENSSSCG00000016590	SND1	0.330636	0.386477	-0.581024	0.122516	-0.579374	0.0886867	0.735544	0.00601262
ENSSSCG00000012943	MRPL11	0.324593	0.387362	0.112188	0.908824	0.0306018	1	-0.566142	0.0674961
ENSSSCG00000034733	CMAS	0.326554	0.387541	-0.331397	0.45043	0.0202883	1	-0.0639079	1
ENSSSCG00000040183	CDK6	0.32743	0.387957	-1.13177	0.000655154	-0.328154	0.448468	0.821999	0.00166445
ENSSSCG00000030197	CD2AP	0.326706	0.389622	-0.626752	0.086469	-0.152881	0.873537	0.368942	0.232479
ENSSSCG00000042572	IMP3	0.316673	0.39078	-0.61706	0.0973316	-0.349343	0.426204	0.569096	0.0436648
ENSSSCG00000009473	MYCBP2	0.321037	0.391135	-0.405005	0.300905	0.229998	0.643307	-0.27954	0.450026
ENSSSCG00000005777	TXNL4A	-0.36992	0.391455	-0.0324945	1	0.159952	0.824543	0.171389	0.680408
ENSSSCG00000015083	ENSSSCG00000015083	-0.377177	0.39227	-0.214703	0.748855	-0.0673622	1	0.585014	0.0328639
ENSSSCG00000008503	FEZ2	0.326903	0.39227	-0.756594	0.0340789	-0.442665	0.233245	0.72817	0.00642429
ENSSSCG00000010243	CCAR1	0.322493	0.394304	-0.509641	0.16521	-0.109364	0.95327	0.241668	0.490052
ENSSSCG00000027466	PCOLCE	-0.372055	0.394304	0.647299	0.0396267	0.153503	0.845987	-0.661034	0.037503
ENSSSCG00000013470	MRPS33	0.326711	0.394594	-0.200595	0.779235	-0.297993	0.527224	0.195068	0.586721
ENSSSCG00000034066	ZCRB1	0.320003	0.396013	-0.313439	0.484279	-0.0672023	1	0.0356364	1
ENSSSCG00000005054	MAPK1IP1L	-0.349905	0.39671	-0.27604	0.560112	-0.0763831	1	0.617903	0.0227006
ENSSSCG00000010943	AOPEP	-0.345848	0.3968	0.161992	0.781904	0.378483	0.289097	-0.363908	0.283305
ENSSSCG00000005024	PYGL	0.321635	0.39736	-0.507201	0.16908	-0.488181	0.165698	0.616596	0.0236515
ENSSSCG00000027358	RPS17	0.31403	0.397853	0.268233	0.508264	-0.0125361	1	-0.705092	0.0168812
ENSSSCG00000020984	LXN	-0.350178	0.400247	0.0112509	1	0.576835	0.057258	-0.49354	0.139009
ENSSSCG00000037832	ENSSSCG00000037832	-0.347884	0.403427	-0.172925	0.808133	-0.0846575	1	0.546049	0.0498327
ENSSSCG00000006203	COPS5	-0.364971	0.403942	-0.140978	0.91596	-0.17152	0.824343	0.621252	0.0239571
ENSSSCG00000009072	ENSSSCG00000009072	-0.347101	0.405088	-0.548925	0.129444	-0.232334	0.679575	0.946011	0.00020929
ENSSSCG00000010385	VSTM4	0.317924	0.405532	-0.11105	0.958869	-0.116223	0.938432	-0.0913225	0.954974
ENSSSCG00000025478	MIB1	-0.362652	0.406692	-0.512613	0.181794	-0.102795	0.971594	0.816041	0.00184486
ENSSSCG00000037606	PSMB3	0.316927	0.408962	-0.606897	0.0867498	-0.41706	0.269951	0.622542	0.022117
ENSSSCG00000036501	WDR1	0.310521	0.409037	-0.142736	0.877848	-0.265632	0.584837	0.121366	0.816603
ENSSSCG00000023569	FBRSL1	-0.370116	0.409098	-0.849169	0.0184595	-0.327928	0.486341	1.21259	1.31818e-06
ENSSSCG00000012172	ACOT9	0.319439	0.409098	-0.35832	0.428885	-0.184444	0.786926	0.211466	0.578701
ENSSSCG00000029380	ZFP2	-0.366499	0.410761	-0.729584	0.0452291	-0.0655651	1	0.915449	0.000380089
ENSSSCG00000003401	KIF1B	0.31481	0.410807	-0.922696	0.0054742	-0.638395	0.0432335	0.987052	9.36268e-05
ENSSSCG00000004385	SNX3	-0.340476	0.410856	-0.451201	0.226718	0.0950351	0.96381	0.559234	0.0406391
ENSSSCG00000017430	EIF1	0.308293	0.411209	0.0125317	1	-0.264575	0.585192	-0.0284196	1
ENSSSCG00000018094	CYTB	-0.338095	0.411209	0.0312271	1	0.0151776	1	0.253464	0.44515
ENSSSCG00000014057	FAF2	-0.360833	0.411762	-0.652495	0.072603	-0.36198	0.378102	1.12726	7.03818e-06
ENSSSCG00000011961	TFG	-0.340201	0.411798	-0.267419	0.575702	-0.205747	0.721369	0.72925	0.00521777
ENSSSCG00000039265	COX6A1	-0.338237	0.412112	0.173189	0.748507	0.01331	1	0.116954	0.827627
ENSSSCG00000040929	TPT1	-0.336623	0.412112	0.410816	0.222161	0.261298	0.556462	-0.520741	0.0913985
ENSSSCG00000001792	EFL1	-0.367436	0.412791	-0.492887	0.216696	-0.32088	0.499187	1.00549	8.37585e-05
ENSSSCG00000014882	RSF1	-0.360294	0.41326	-0.423985	0.303827	-0.127566	0.918193	0.780015	0.00308639
ENSSSCG00000000502	CNOT2	-0.360423	0.415278	-0.507728	0.19027	-0.267216	0.598449	0.961863	0.000191009
ENSSSCG00000007803	TUFM	0.31604	0.415576	-0.40496	0.338329	-0.643795	0.0433474	0.685515	0.0109396
ENSSSCG00000010156	ARID4B	-0.340831	0.415862	-0.037624	1	0.172165	0.785148	0.136009	0.777619
ENSSSCG00000008274	ENSSSCG00000008274	0.315147	0.416079	-0.377751	0.388311	-0.275965	0.573359	0.32835	0.305407
ENSSSCG00000000105	KDELR3	0.308881	0.418032	-0.286354	0.530378	-0.289611	0.532781	0.274063	0.401595
ENSSSCG00000017052	ADAM19	0.311293	0.418032	-0.0578735	1	0.272034	0.543958	-0.730035	0.0148683
ENSSSCG00000011612	RPN1	0.31222	0.418703	-0.853497	0.0113618	-0.662227	0.0344283	0.972217	0.000131407
ENSSSCG00000001868	TSPAN3	-0.335774	0.421566	-0.489159	0.181794	0.110288	0.931895	0.565782	0.0381356
ENSSSCG00000001950	PSMA6	-0.33476	0.422803	-0.0129144	1	0.214512	0.687404	0.0522205	1
ENSSSCG00000036431	VPS13C	-0.358178	0.423217	-0.197438	0.792845	-0.105687	0.967967	0.596153	0.0328807
ENSSSCG00000031712	MFAP5	-0.340314	0.423221	0.425728	0.216796	0.850308	0.00112647	-1.98916	7.38183e-11
ENSSSCG00000006994	PCM1	0.306737	0.423291	-0.264437	0.584653	0.0392616	1	-0.12992	0.842172
ENSSSCG00000033586	DBNDD2	-0.338416	0.4239	-0.0433349	1	0.0061878	1	0.334259	0.290469
ENSSSCG00000015480	PRRC2C	-0.332557	0.424674	-0.189248	0.75938	0.286758	0.496358	0.123569	0.810285
ENSSSCG00000011437	ALAS1	-0.355347	0.425518	-0.273117	0.611672	0.112915	0.932769	0.421609	0.158674
ENSSSCG00000009061	NAA15	0.313565	0.425518	-0.783463	0.0277074	-0.311092	0.496533	0.637834	0.0200918
ENSSSCG00000022845	PJA2	-0.336176	0.425533	-0.400958	0.311353	0.0425163	1	0.576947	0.0354053
ENSSSCG00000005191	MPDZ	0.310363	0.425613	-0.930182	0.00654841	-0.188343	0.777066	0.60572	0.027231
ENSSSCG00000006468	HDGF	0.305482	0.425613	-0.178983	0.790118	-0.467128	0.185484	0.366412	0.226272
ENSSSCG00000009345	PDS5B	-0.357073	0.42684	-0.77765	0.0302006	-0.286013	0.57494	1.13055	8.02898e-06
ENSSSCG00000015576	TPR	0.305721	0.427883	-0.457715	0.220156	-0.158484	0.852329	0.272912	0.405891
ENSSSCG00000014366	APBB3	0.305637	0.427927	-0.139053	0.888914	-0.187335	0.773312	0.0353311	1
ENSSSCG00000009904	DYNLL1	-0.3311	0.427927	0.159164	0.788555	0.412971	0.225701	-0.43111	0.181342
ENSSSCG00000026004	MSRB3	-0.334122	0.427927	-0.145194	0.875355	0.358221	0.337532	-0.00839118	1
ENSSSCG00000013936	NDUFA13	-0.332363	0.429487	-0.07399	1	-0.102643	0.968063	0.471617	0.0973199
ENSSSCG00000029920	ELF2	-0.354019	0.429514	0.138934	0.819374	0.161677	0.824343	-0.0150978	1
ENSSSCG00000012149	RBBP7	0.305594	0.430312	-0.0924831	0.999051	0.0760738	1	-0.35789	0.300283
ENSSSCG00000005659	ZER1	-0.3525	0.43199	-0.0262814	1	0.122773	0.907942	0.197149	0.580438
ENSSSCG00000025966	EIF4H	0.304096	0.434364	-0.482668	0.192728	-0.516144	0.129226	0.640077	0.0172004
ENSSSCG00000022222	MTX2	-0.352963	0.434371	-0.323084	0.508264	0.0525923	1	0.52465	0.0580948
ENSSSCG00000008358	ACTR2	0.301962	0.434372	-0.652805	0.0587451	-0.121177	0.928283	0.375721	0.211098
ENSSSCG00000017198	ACOX1	-0.349398	0.434431	-0.520866	0.171963	-0.383532	0.334689	1.06085	2.56289e-05
ENSSSCG00000000084	ATF4	0.299958	0.434553	-0.187646	0.76374	-0.41877	0.255669	0.331404	0.283716
ENSSSCG00000023357	REST	-0.352208	0.434774	-0.843826	0.016475	-0.504556	0.154497	1.33679	5.65288e-08
ENSSSCG00000006871	SLC35A3	-0.352405	0.435382	-0.27546	0.609596	0.128828	0.899961	0.404391	0.164387
ENSSSCG00000008645	ID2	-0.334152	0.436604	0.120163	0.894494	0.524402	0.0965574	-0.563753	0.0718498
ENSSSCG00000012435	MAGT1	-0.348542	0.437065	-0.171477	0.813074	0.0792407	1	0.371217	0.228846
ENSSSCG00000016488	SSBP1	0.295092	0.437313	-0.32772	0.498788	-0.359657	0.399828	0.394746	0.196278
ENSSSCG00000008573	RAB10	0.301505	0.437921	-0.480366	0.193543	-0.316921	0.465297	0.457176	0.111892
ENSSSCG00000007275	RALY	0.302779	0.437921	-0.109251	0.96207	-0.326831	0.44448	0.167619	0.686531
ENSSSCG00000040634	ERP44	-0.330447	0.438805	-0.149045	0.866665	-0.0224436	1	0.449183	0.122555
ENSSSCG00000005590	PSMB7	0.300114	0.438805	-0.11874	0.934515	-0.219854	0.691677	0.0596537	0.996428
ENSSSCG00000032165	ATP5MD	0.299032	0.438805	-0.0400972	1	-0.100339	0.972151	-0.164449	0.748782
ENSSSCG00000036973	RAC3	-0.34653	0.440507	0.0972844	0.954162	0.17928	0.77233	-0.00163142	1
ENSSSCG00000027085	UQCRFS1	0.299262	0.44159	-0.389883	0.326296	-0.338721	0.413385	0.414554	0.15717
ENSSSCG00000007688	ENSSSCG00000007688	-0.32759	0.443631	0.0271513	1	-0.015504	1	0.285825	0.389982
ENSSSCG00000032166	ENSSSCG00000032166	-0.324077	0.444001	0.206958	0.670231	-0.0507217	1	0.146213	0.74467
ENSSSCG00000039137	SMARCE1	0.298238	0.444733	-0.0742418	1	0.0492425	1	-0.330477	0.350335
ENSSSCG00000004626	TMOD3	-0.34528	0.444761	-0.469818	0.233155	-0.320819	0.467327	0.974119	0.000140565
ENSSSCG00000000870	ARL1	0.29813	0.445898	-0.408259	0.296117	-0.374875	0.343297	0.464456	0.104631
ENSSSCG00000024027	PAFAH1B2	0.291883	0.447106	-0.846023	0.0164452	-0.571214	0.0972389	0.916469	0.000437992
ENSSSCG00000039542	CNN2	-0.323738	0.447464	-0.0862945	1	0.151934	0.83957	0.190596	0.614359
ENSSSCG00000011720	MBNL1	-0.322243	0.448711	-0.545424	0.124915	-0.063986	1	0.769124	0.00282563
ENSSSCG00000000158	RTCB	0.291648	0.449506	-0.526003	0.175729	-0.676348	0.0375499	0.81471	0.00219659
ENSSSCG00000026806	DHX9	0.297498	0.449881	-0.304482	0.506914	-0.257892	0.609294	0.267682	0.420311
ENSSSCG00000022932	SNW1	-0.324782	0.450144	-0.16444	0.827729	0.0485324	1	0.38006	0.208475
ENSSSCG00000013314	QSER1	0.302378	0.45044	-0.779681	0.0283285	-0.321167	0.469371	0.654936	0.0161621
ENSSSCG00000003776	ACADM	0.300057	0.450488	-0.0782771	1	0.269805	0.552946	-0.67951	0.0303708
ENSSSCG00000016661	SEPTIN7	-0.319883	0.451771	0.156273	0.795502	0.395864	0.254481	-0.411833	0.20629
ENSSSCG00000013005	VPS51	-0.341634	0.453098	0.0769755	1	-0.190316	0.772367	0.440031	0.135485
ENSSSCG00000036106	TUBG1	0.288261	0.454174	-0.512428	0.187452	-0.54986	0.113922	0.705297	0.00901522
ENSSSCG00000005027	FRMD6	-0.351197	0.455328	-1.24558	0.000252013	-0.650293	0.0534941	1.62378	4.11064e-11
ENSSSCG00000003187	FCGRT	-0.319372	0.456341	0.457571	0.166022	0.188071	0.734636	-0.487105	0.12256
ENSSSCG00000011741	GOLIM4	-0.325039	0.45777	-0.14629	0.876803	0.14212	0.876429	0.258599	0.449561
ENSSSCG00000025661	TBRG1	0.287465	0.45777	-0.517856	0.180481	-0.174042	0.818856	0.355378	0.237118
ENSSSCG00000000058	SNU13	0.29266	0.459512	-0.173295	0.802813	-0.249435	0.624472	0.151298	0.733347
ENSSSCG00000029411	CAPN2	-0.318026	0.461332	0.281886	0.491246	0.151695	0.83957	-0.201531	0.640811
ENSSSCG00000028097	GPBP1L1	-0.341021	0.461596	-0.574324	0.127864	-0.148969	0.887012	0.883633	0.000719406
ENSSSCG00000034810	PEF1	-0.337482	0.462637	0.356826	0.33679	0.367717	0.326158	-0.616969	0.0526934
ENSSSCG00000032726	SREK1	-0.341839	0.46358	-0.277221	0.604324	-0.155574	0.888269	0.693215	0.0108692
ENSSSCG00000017769	RAB34	0.29516	0.463822	-0.0305371	1	-0.290283	0.541018	0.0624139	0.992814
ENSSSCG00000035684	TMED10	0.290283	0.46569	-0.71908	0.0357343	-0.280971	0.551597	0.589873	0.0295949
ENSSSCG00000010320	VDAC2	0.289049	0.465862	-0.220717	0.686703	-0.199365	0.735506	0.140896	0.761392
ENSSSCG00000013855	FAM32A	-0.319024	0.466012	-0.0501091	1	-0.0349727	1	0.369956	0.224998
ENSSSCG00000003165	RPS11	0.28643	0.466995	0.444458	0.178288	-0.0429271	1	-0.894495	0.00202871
ENSSSCG00000036236	ELOVL6	-0.338704	0.467687	0.189545	0.721911	0.351141	0.368701	-0.358978	0.338691
ENSSSCG00000005976	NDUFB9	0.287798	0.467901	-0.0753489	1	0.0758699	1	-0.355613	0.297815
ENSSSCG00000001821	UNC45A	-0.339145	0.468019	-0.593241	0.113416	-0.678547	0.0350255	1.32535	7.95805e-08
ENSSSCG00000037439	TRAPPC4	-0.335638	0.469195	0.169475	0.772361	0.34199	0.378102	-0.323357	0.399496
ENSSSCG00000026761	CCT8	0.288695	0.469881	-0.444696	0.237382	-0.464008	0.190828	0.581644	0.0324102
ENSSSCG00000039926	ENSSSCG00000039926	-0.325924	0.470572	-0.857863	0.0154852	-0.648349	0.0463317	1.43303	5.61111e-09
ENSSSCG00000010594	NT5C2	-0.336194	0.47087	-0.446905	0.271953	-0.192674	0.766884	0.839633	0.00134771
ENSSSCG00000027898	ATP2B1	0.284627	0.472327	-1.13909	0.000827129	-0.850162	0.00502479	1.26808	4.55131e-07
ENSSSCG00000010260	SAR1A	0.290061	0.472338	-0.531822	0.143259	-0.372403	0.351158	0.556982	0.0438224
ENSSSCG00000015690	UBXN4	-0.313479	0.472338	-0.0729495	1	0.0532345	1	0.28605	0.382899
ENSSSCG00000005041	FERMT2	0.284205	0.474645	-0.321507	0.458626	0.0290227	1	-0.0386096	1
ENSSSCG00000022073	ZBTB38	-0.33476	0.474679	-0.504833	0.19506	-0.242261	0.661578	0.920932	0.000390239
ENSSSCG00000004875	CYB5A	0.29095	0.475022	0.0705267	1	0.0856798	0.987347	-0.550136	0.0922935
ENSSSCG00000011036	STAM	-0.335155	0.475342	-0.642274	0.0811744	-0.138406	0.899227	0.910499	0.000477612
ENSSSCG00000017752	WSB1	-0.311585	0.476136	-0.144089	0.876042	0.477655	0.135801	-0.200859	0.64285
ENSSSCG00000016794	MYO10	0.282047	0.476596	-1.36086	3.96509e-05	-0.443176	0.254819	1.05814	3.88552e-05
ENSSSCG00000015119	MFRP	-0.331843	0.479048	0.242912	0.595062	0.114867	0.927904	-0.0890849	1
ENSSSCG00000023719	IFT20	-0.313345	0.479752	0.0861838	0.980279	-0.00587987	1	0.207737	0.581592
ENSSSCG00000008317	ENSSSCG00000008317	0.287711	0.480925	-0.170734	0.813074	-0.148244	0.883756	0.040374	1
ENSSSCG00000024592	ANKRD17	-0.330487	0.481309	-0.826969	0.0184887	-0.228214	0.691677	1.08886	1.62823e-05
ENSSSCG00000000530	ENSSSCG00000000530	0.277329	0.481309	-0.357074	0.434111	0.0965597	0.968063	-0.0815601	1
ENSSSCG00000006927	PKN2	0.288269	0.481473	-0.353638	0.436971	-0.122914	0.928651	0.170833	0.682205
ENSSSCG00000040725	IL11	-0.383812	0.481581	0.227784	0.699719	0.143272	0.904258	-0.0628991	1
ENSSSCG00000015434	SYPL1	0.283165	0.481581	-0.280836	0.542273	-0.111007	0.946389	0.0989886	0.880059
ENSSSCG00000010774	ZNF511	0.286368	0.482456	-0.00647408	1	-0.141451	0.894984	-0.130154	0.844411
ENSSSCG00000007039	PRNP	0.276907	0.483527	-0.696759	0.0548919	-0.187368	0.782781	0.499854	0.084681
ENSSSCG00000032835	ATP6V1G1	-0.307482	0.483608	-0.389308	0.323335	0.120373	0.907942	0.462177	0.103161
ENSSSCG00000036898	NIPA2	0.287115	0.483871	-0.304398	0.530384	-0.155962	0.865683	0.168734	0.688569
ENSSSCG00000009145	OSTC	0.28115	0.48519	-0.146016	0.870772	0.000975465	1	-0.166113	0.743907
ENSSSCG00000027629	CDIPT	-0.331891	0.485583	-0.497156	0.20631	-0.604771	0.0745116	1.21145	1.46142e-06
ENSSSCG00000026488	ENSSSCG00000026488	-0.310868	0.487629	-0.692135	0.0524204	-0.202161	0.736289	0.979122	0.000115178
ENSSSCG00000029781	SELENOM	-0.304862	0.488357	0.203159	0.67577	0.237373	0.614064	-0.242809	0.537511
ENSSSCG00000016828	ENSSSCG00000016828	-0.311844	0.48869	0.0305513	1	0.607651	0.0410883	-0.616133	0.0533915
ENSSSCG00000030849	RPL39	0.27779	0.488799	0.222274	0.629303	0.0705664	1	-0.722801	0.0141853
ENSSSCG00000009761	NCOR2	-0.326848	0.489412	-0.263882	0.633821	-0.0887824	1	0.605796	0.0279874
ENSSSCG00000028536	LHFPL2	-0.342668	0.489987	-1.2798	0.000276296	-1.00052	0.00103739	1.86645	2.18442e-14
ENSSSCG00000024437	AP2M1	0.279919	0.490113	-0.389409	0.326003	-0.460184	0.19511	0.547216	0.0461678
ENSSSCG00000007228	HM13	-0.309754	0.490671	0.0123027	1	-0.158676	0.856235	0.439843	0.133693
ENSSSCG00000015497	KLHL20	-0.331322	0.491077	-0.80298	0.0263726	-0.290385	0.572134	1.13249	6.95976e-06
ENSSSCG00000015938	SSB	0.278842	0.491989	-0.141091	0.884762	-0.104505	0.962646	-0.0329239	1
ENSSSCG00000004639	USP8	-0.302694	0.494156	-0.308104	0.500141	0.0415689	1	0.485039	0.0891049
ENSSSCG00000011506	UBA3	-0.325037	0.494156	-0.493055	0.210105	0.0774573	1	0.598481	0.0319134
ENSSSCG00000040879	CNBP	0.27163	0.494156	-0.449232	0.228195	-0.303047	0.496857	0.449081	0.117064
ENSSSCG00000011772	ATP11B	0.269927	0.494156	-0.836793	0.0188421	-0.338456	0.454486	0.733624	0.00673484
ENSSSCG00000003591	PUM1	-0.306839	0.494156	-0.741728	0.0373889	-0.0865439	1	0.899109	0.000502051
ENSSSCG00000012913	PPP1CA	0.282588	0.494156	0.0694177	1	0.113053	0.931335	-0.580638	0.0719848
ENSSSCG00000013613	ENSSSCG00000013613	-0.321271	0.494156	0.0673891	0.993086	-0.205671	0.73291	0.449743	0.128187
ENSSSCG00000039130	RPL6	0.272932	0.494156	0.392231	0.254096	0.103484	0.940008	-1.06325	0.000227743
ENSSSCG00000010107	MED15	-0.332461	0.494156	-0.778283	0.0339716	-0.505023	0.175542	1.29381	2.00397e-07
ENSSSCG00000010311	CAMK2G	-0.330336	0.494156	-0.861726	0.0155538	-0.634638	0.058635	1.42992	7.6994e-09
ENSSSCG00000038222	CACUL1	-0.320154	0.494156	-0.648072	0.0779437	-0.178158	0.8095	0.940256	0.000296112
ENSSSCG00000035741	TOR1AIP2	-0.323858	0.494156	-0.679666	0.060192	-0.132266	0.907942	0.91823	0.000381872
ENSSSCG00000038042	MRPS18C	-0.308184	0.494156	-0.0461513	1	0.0539973	1	0.258759	0.446986
ENSSSCG00000032549	GNA12	-0.322586	0.494156	-0.534509	0.167708	-0.330723	0.472017	1.00908	9.59938e-05
ENSSSCG00000036115	ENSSSCG00000036115	0.281953	0.494156	-0.582971	0.11977	0.0595411	1	0.145363	0.762011
ENSSSCG00000008475	MAP4K3	0.280445	0.494156	-0.165648	0.864078	0.265043	0.568287	-0.532494	0.108165
ENSSSCG00000021359	CDC42EP3	-0.297466	0.494156	-0.447466	0.233155	-0.205811	0.721684	0.822526	0.00137217
ENSSSCG00000008619	DDX1	-0.322792	0.494156	-0.523799	0.171192	-0.528143	0.123868	1.16167	3.31191e-06
ENSSSCG00000006554	C1orf43	0.26882	0.494156	-0.392367	0.36744	-0.434402	0.264598	0.539466	0.0505452
ENSSSCG00000006860	SLC30A7	-0.321584	0.494156	-0.719702	0.0445858	-0.197928	0.752122	0.998737	9.22945e-05
ENSSSCG00000012403	OGT	-0.327743	0.494156	-0.518632	0.184238	0.0408637	1	0.65591	0.0146614
ENSSSCG00000037777	ENSSSCG00000037777	0.275913	0.494156	-0.206807	0.716336	-0.269174	0.579094	0.219541	0.542793
ENSSSCG00000001571	MTCH1	-0.302335	0.494156	0.0343966	1	0.162973	0.805281	0.0421833	1
ENSSSCG00000029196	DIP2B	0.285023	0.494156	-0.848789	0.0160127	-0.0953117	0.987709	0.491346	0.0914998
ENSSSCG00000000512	TBC1D15	-0.319596	0.494156	-0.326896	0.50161	-0.127247	0.922189	0.685221	0.0116656
ENSSSCG00000037053	AK6	0.279813	0.494156	-0.514951	0.182041	-0.153972	0.873361	0.339318	0.287845
ENSSSCG00000038615	TAF9	0.278872	0.494156	-0.545127	0.153211	-0.380462	0.347007	0.585561	0.0358036
ENSSSCG00000035118	BRD9	0.279258	0.494156	-0.231428	0.670231	0.0925783	0.974002	-0.199471	0.655469
ENSSSCG00000010816	TGFB2	0.283532	0.494156	-0.140533	0.923684	0.431703	0.21994	-0.874123	0.0049546
ENSSSCG00000010849	WDR26	-0.324749	0.494156	-1.10277	0.00127353	-0.587573	0.0871007	1.50261	9.04547e-10
ENSSSCG00000039618	COX20	0.284225	0.494156	-0.0446315	1	-0.049455	1	-0.20544	0.682308
ENSSSCG00000007514	VAPB	0.282982	0.494156	-0.331268	0.484908	-0.477566	0.181328	0.519825	0.0666603
ENSSSCG00000029119	PRPF6	-0.302418	0.494156	-0.0073508	1	-0.0278068	1	0.311518	0.336195
ENSSSCG00000017164	ENSSSCG00000017164	-0.295795	0.494156	-0.167588	0.813074	0.245106	0.599284	0.125022	0.804289
ENSSSCG00000021672	WBP2	-0.320912	0.494156	-0.245475	0.672391	-0.352458	0.396529	0.835466	0.0014129
ENSSSCG00000017543	CALCOCO2	0.277254	0.494156	-0.101731	0.978823	-0.103712	0.964563	-0.0709725	1
ENSSSCG00000010685	TIAL1	0.273637	0.49544	-0.346069	0.416573	-0.138688	0.894984	0.197338	0.610717
ENSSSCG00000039196	POLR2I	0.272442	0.495881	-0.270223	0.573598	-0.189248	0.769721	0.191259	0.616469
ENSSSCG00000006899	RPL5	0.266839	0.496674	0.431009	0.195784	0.0978935	0.9529	-1.11487	0.000108635
ENSSSCG00000037558	YY1	-0.295442	0.496674	-0.197854	0.740031	-0.0748413	1	0.515647	0.0639331
ENSSSCG00000006135	CPNE3	0.27052	0.497036	-0.201692	0.729657	0.012123	1	-0.111789	0.893023
ENSSSCG00000002769	THAP11	-0.317033	0.497491	-0.525965	0.173384	-0.405858	0.313918	1.06242	3.14282e-05
ENSSSCG00000000458	MON2	-0.318053	0.497491	-0.69876	0.0555004	-0.0227056	1	0.823979	0.00154498
ENSSSCG00000030049	HNRNPUL1	0.277496	0.498268	-0.973162	0.00490015	-0.596141	0.078596	1.01275	8.11156e-05
ENSSSCG00000031498	PPP2R3C	-0.313577	0.49922	-0.321303	0.507576	0.286705	0.514684	0.224295	0.542934
ENSSSCG00000027381	GGCX	0.272093	0.499236	-0.268655	0.580474	0.0160165	1	-0.0536202	1
ENSSSCG00000027516	CIR1	-0.296796	0.499782	0.0944261	0.959032	0.105737	0.94181	0.0508384	1
ENSSSCG00000005229	VLDLR	-0.29369	0.500965	-0.761009	0.0250406	-0.225836	0.691667	1.02521	3.979e-05
ENSSSCG00000014372	IK	-0.293663	0.501171	0.244937	0.574678	0.187615	0.739326	-0.230641	0.575465
ENSSSCG00000014435	CSNK1A1	-0.292457	0.501171	-0.668496	0.05187	-0.332476	0.42498	1.0648	1.68252e-05
ENSSSCG00000003369	RPL22	0.264202	0.501659	0.395759	0.247611	-0.0468297	1	-0.76926	0.00858469
ENSSSCG00000007119	NXT1	-0.315062	0.501854	-0.0588502	1	-0.291204	0.563463	0.635493	0.0213295
ENSSSCG00000050093	ENSSSCG00000050093	-0.315398	0.503375	-0.718508	0.04789	-0.445859	0.236551	1.20244	1.79302e-06
ENSSSCG00000000293	ITGA5	0.26572	0.504556	-0.422206	0.272561	-0.26938	0.578537	0.401266	0.172991
ENSSSCG00000014184	PAM	-0.31703	0.505092	-0.754006	0.0388666	-0.0991103	0.998119	0.927203	0.000324719
ENSSSCG00000014244	PHAX	0.258599	0.505144	-0.507665	0.191142	-0.362771	0.394084	0.562814	0.044996
ENSSSCG00000003914	PRDX1	-0.290074	0.505231	-0.462447	0.211165	-0.0819199	1	0.709566	0.00657586
ENSSSCG00000005507	PSMD5	-0.313416	0.505974	-0.607751	0.104223	-0.117613	0.956989	0.856574	0.00118591
ENSSSCG00000011290	HIGD1A	0.269283	0.507372	-0.809712	0.0207642	-0.445451	0.225376	0.810589	0.00191885
ENSSSCG00000017496	MIEN1	-0.292287	0.507372	-0.0766797	1	0.254825	0.586293	0.0263605	1
ENSSSCG00000015570	IVNS1ABP	0.269641	0.507987	-0.600545	0.104082	-0.135944	0.901502	0.389182	0.20017
ENSSSCG00000021229	MAT2B	-0.293584	0.507987	-0.198641	0.743277	0.681676	0.0156044	-0.484659	0.131319
ENSSSCG00000013849	TPM4	0.26114	0.509797	-0.255959	0.599801	0.0805001	0.992122	-0.140916	0.811146
ENSSSCG00000023666	CTSB	-0.291072	0.510028	-0.797389	0.0185232	-0.300199	0.510337	1.10715	8.05543e-06
ENSSSCG00000017073	FAM114A2	-0.308858	0.510028	-0.263401	0.634782	0.329827	0.406313	0.117222	0.836754
ENSSSCG00000001660	PTK7	0.258551	0.511516	-0.485766	0.221066	-0.480207	0.199143	0.654803	0.0174041
ENSSSCG00000038550	SCOC	-0.309671	0.511551	-0.555066	0.143014	0.200378	0.71713	0.495903	0.0862847
ENSSSCG00000017047	CLINT1	-0.289049	0.513924	-0.0867235	1	0.243103	0.609294	0.0479008	1
ENSSSCG00000011229	STT3B	0.266396	0.51445	-0.975156	0.00409169	-0.427533	0.25356	0.885028	0.000600263
ENSSSCG00000015073	TAGLN	0.259588	0.514774	0.010209	1	0.101552	0.944823	-0.459548	0.146625
ENSSSCG00000000019	NUP50	0.266265	0.515325	-0.489436	0.207363	-0.283882	0.552946	0.465989	0.107806
ENSSSCG00000014568	DENND2B	-0.290765	0.515642	-0.239343	0.653349	0.012026	1	0.454937	0.119076
ENSSSCG00000004103	PCMT1	0.263038	0.516062	-0.351257	0.401327	-0.0979804	0.976822	0.165544	0.690903
ENSSSCG00000004064	ARID1B	-0.305838	0.516211	-0.516157	0.177965	0.276133	0.541544	0.379417	0.216312
ENSSSCG00000034795	SCAMP1	-0.305839	0.516619	-0.371098	0.399746	0.323428	0.420174	0.212961	0.57379
ENSSSCG00000006193	TRAM1	0.264623	0.516671	-0.616314	0.0810102	-0.578242	0.0785053	0.813166	0.00176356
ENSSSCG00000010029	DRG1	0.26862	0.51754	-0.784969	0.0273341	-0.547019	0.116071	0.883469	0.000718164
ENSSSCG00000017728	MYO1D	-0.288727	0.51754	-0.525814	0.149222	0.00388271	1	0.667153	0.0127504
ENSSSCG00000037653	RAB5A	-0.286573	0.517944	-0.53461	0.137292	-0.143457	0.891314	0.813732	0.00159267
ENSSSCG00000015730	NIFK	0.266532	0.517944	0.0807986	0.992101	-0.301182	0.515945	-0.00557564	1
ENSSSCG00000004358	ASCC3	-0.288311	0.518268	-0.517957	0.156503	0.0833229	0.991091	0.579652	0.0347892
ENSSSCG00000027491	ENSSSCG00000027491	0.262559	0.518339	-0.23472	0.659812	-0.142437	0.894984	0.1179	0.830428
ENSSSCG00000004192	CCN2	-0.288081	0.518981	-0.459746	0.221066	0.396507	0.264481	0.173213	0.667729
ENSSSCG00000029161	ADI1	-0.284748	0.520048	0.0714333	1	-0.00279905	1	0.193292	0.613287
ENSSSCG00000033262	ENSSSCG00000033262	0.256994	0.520612	0.377092	0.279688	0.00531885	1	-0.819397	0.00486265
ENSSSCG00000034230	RBX1	-0.283566	0.520763	-0.107172	0.964448	-0.0793583	1	0.437054	0.128008
ENSSSCG00000014289	UQCRQ	0.259431	0.521678	-0.403484	0.301403	-0.11991	0.931335	0.235495	0.498969
ENSSSCG00000013736	PRDX2	-0.282555	0.521704	-0.05094	1	-0.0456977	1	0.351756	0.246751
ENSSSCG00000017155	EIF4A3	0.263593	0.521991	-0.18564	0.778509	-0.285954	0.547877	0.233602	0.516422
ENSSSCG00000015944	TLK1	0.26527	0.522304	-0.423097	0.307327	-0.3166	0.478182	0.452173	0.124769
ENSSSCG00000001696	ENSSSCG00000001696	0.259806	0.522948	-0.415869	0.282859	-0.352771	0.383186	0.485192	0.0865291
ENSSSCG00000003787	ZRANB2	-0.285352	0.523516	-0.0373234	1	0.193107	0.726582	0.0614169	0.992814
ENSSSCG00000031392	UBE2E2	-0.305644	0.52442	-0.648237	0.0798823	-0.0957273	1	0.855284	0.00125987
ENSSSCG00000006709	NOTCH2	-0.283374	0.525598	-0.58107	0.100134	0.222605	0.664718	0.466373	0.102428
ENSSSCG00000036817	PPP4C	-0.285888	0.525672	0.294734	0.471828	0.339588	0.379813	-0.537966	0.0995894
ENSSSCG00000006775	CAPZA1	0.257712	0.526197	-0.308428	0.492349	-0.238151	0.654992	0.28967	0.37539
ENSSSCG00000004199	EPB41L2	0.257534	0.5268	-0.203575	0.723855	-0.090587	0.992225	0.0330832	1
ENSSSCG00000036074	AP1S2	0.262185	0.5268	-0.117052	0.943426	0.029089	1	-0.208396	0.671255
ENSSSCG00000029425	MRPS18B	-0.284746	0.527247	0.101535	0.939634	-0.0914512	0.992535	0.266482	0.426333
ENSSSCG00000013029	TRMT112	-0.281031	0.527984	0.228334	0.615809	0.232	0.633539	-0.288404	0.426124
ENSSSCG00000015999	FKBP7	0.26132	0.529422	0.157415	0.802694	0.0684727	1	-0.596894	0.062472
ENSSSCG00000020879	FBXW7	0.250592	0.530306	-0.734675	0.0416384	-0.107727	0.962242	0.467512	0.112723
ENSSSCG00000004508	DYM	-0.302455	0.530492	-0.324132	0.507843	-0.115023	0.962146	0.659531	0.0161181
ENSSSCG00000009479	RBM26	0.250545	0.531215	-0.616433	0.0968083	-0.270453	0.608804	0.554982	0.0495295
ENSSSCG00000007289	TRPC4AP	-0.303745	0.531224	-0.334179	0.488175	-0.3776	0.374674	0.90818	0.000537766
ENSSSCG00000011405	HYAL2	-0.302692	0.531364	-0.286786	0.582735	0.0253864	1	0.488233	0.0828448
ENSSSCG00000002447	CPSF2	0.25211	0.53138	-0.862667	0.0148897	-0.609503	0.0720937	0.989537	0.000137692
ENSSSCG00000031791	ARF4	0.253468	0.532762	-0.178008	0.789374	-0.00975577	1	-0.088263	0.958972
ENSSSCG00000007166	PTPRA	0.248924	0.533604	-0.471305	0.23648	-0.132485	0.907942	0.315202	0.310221
ENSSSCG00000004635	SPPL2A	0.259313	0.533697	-0.464725	0.238687	-0.162923	0.844874	0.331135	0.298336
ENSSSCG00000017421	ACLY	0.260561	0.533876	-0.1863	0.779717	-0.154476	0.870171	0.0916349	0.908991
ENSSSCG00000002885	USF2	-0.302086	0.533912	-0.355263	0.441456	-0.47659	0.203039	1.0032	0.000101642
ENSSSCG00000012846	GATD1	-0.299193	0.534994	-0.094118	1	-0.00144044	1	0.357199	0.254649
ENSSSCG00000032010	RNH1	0.253137	0.535652	-0.187407	0.764404	-0.442175	0.217793	0.40019	0.172362
ENSSSCG00000040421	HMG20B	-0.277037	0.538106	0.282808	0.486951	0.29608	0.471495	-0.462784	0.145626
[truncated: 1,361 more rows]

## Sheet: LVSC RPS18 C1
FeatureID	Genes	C FC	P-Value
ENSSSCG00000032795	IL1RL1	5.39998	8.93271e-69
ENSSSCG00000029326	CCNB1	5.299	3.3182e-91
ENSSSCG00000017473	TOP2A	5.24693	1.83145e-90
ENSSSCG00000017904	ENO3	5.08271	4.39802e-83
ENSSSCG00000004554	PCLAF	4.9547	1.34397e-91
ENSSSCG00000009671	PBK	4.90175	6.10397e-80
ENSSSCG00000005056	DLGAP5	4.79224	2.5056e-79
ENSSSCG00000038929	CEMIP	4.78952	3.22533e-63
ENSSSCG00000017022	HMMR	4.73062	2.26408e-76
ENSSSCG00000007423	UBE2C	4.72862	6.32831e-76
ENSSSCG00000026748	PLK1	4.68034	1.07084e-67
ENSSSCG00000031741	ENSSSCG00000031741	4.65324	3.62162e-72
ENSSSCG00000015581	CENPF	4.57851	5.63296e-72
ENSSSCG00000010471	KIF11	4.3615	1.92716e-60
ENSSSCG00000023296	CENPE	4.26824	2.25621e-64
ENSSSCG00000009448	DIAPH3	4.23665	2.32035e-67
ENSSSCG00000004969	KIF23	4.05319	6.72128e-61
ENSSSCG00000037120	TK1	4.03434	6.9731e-57
ENSSSCG00000003949	CDC20	4.02789	1.79455e-52
ENSSSCG00000007235	TPX2	4.00611	5.65471e-60
ENSSSCG00000010190	ENSSSCG00000010190	4.00369	5.2868e-34
ENSSSCG00000007493	ENSSSCG00000007493	3.92496	7.535e-52
ENSSSCG00000040486	BIRC5	3.84179	1.72708e-55
ENSSSCG00000007366	MYBL2	3.83697	1.05507e-56
ENSSSCG00000016092	SGO2	3.79767	5.63727e-49
ENSSSCG00000000217	RACGAP1	3.52345	6.48972e-47
ENSSSCG00000008747	NCAPG	3.51283	2.23964e-44
ENSSSCG00000029005	KPNA2	3.4655	5.13676e-51
ENSSSCG00000017032	ENSSSCG00000017032	3.45943	6.7758e-48
ENSSSCG00000006333	NUF2	3.28492	6.83664e-42
ENSSSCG00000016658	ANLN	3.25184	1.25831e-45
ENSSSCG00000010457	KIF20B	3.15475	2.80961e-38
ENSSSCG00000035544	ENSSSCG00000035544	3.12322	1.33404e-40
ENSSSCG00000021161	CKS2	3.11192	7.34072e-42
ENSSSCG00000020785	DES	2.97488	2.21523e-37
ENSSSCG00000006474	NES	2.74798	1.70329e-29
ENSSSCG00000005983	ATAD2	2.73763	7.26887e-29
ENSSSCG00000032996	SLC7A5	2.72745	3.73519e-30
ENSSSCG00000010923	UBE2T	2.65574	2.19755e-29
ENSSSCG00000010461	ANKRD1	2.64727	2.95011e-30
ENSSSCG00000009093	BBS7	2.62251	3.74161e-28
ENSSSCG00000008729	LYAR	2.5554	1.27721e-25
ENSSSCG00000005047	CDKN3	2.54055	3.01953e-27
ENSSSCG00000033444	SPC24	2.5299	1.46145e-28
ENSSSCG00000009178	H2AFZ	2.46967	3.07046e-28
ENSSSCG00000009704	HMGB2	2.41517	1.37234e-25
ENSSSCG00000010568	NPM3	2.40517	1.00788e-24
ENSSSCG00000035746	ECT2	2.28999	1.89704e-21
ENSSSCG00000011731	SMC4	2.26341	2.55531e-22
ENSSSCG00000032094	DKK2	2.24834	3.64248e-19
ENSSSCG00000007043	GPCPD1	2.24052	1.62049e-20
ENSSSCG00000008289	MTHFD2	2.19863	3.4118e-21
ENSSSCG00000037016	ID1	2.19106	6.20238e-21
ENSSSCG00000003789	CTH	2.1903	2.58542e-20
ENSSSCG00000035908	ENSSSCG00000035908	2.10253	1.44112e-18
ENSSSCG00000028210	NT5C	2.08975	5.06003e-18
ENSSSCG00000036256	MAD2L1	2.08715	2.4597e-18
ENSSSCG00000006051	CTHRC1	2.04265	1.44931e-17
ENSSSCG00000021966	TOPBP1	2.04083	1.92159e-17
ENSSSCG00000005287	PSAT1	2.00764	2.2909e-18
ENSSSCG00000004139	ADGRG6	2.00667	8.21204e-18
ENSSSCG00000028019	LRRC59	1.98833	1.50575e-17
ENSSSCG00000015340	ASNS	1.97603	1.12047e-17
ENSSSCG00000013659	DNMT1	1.96535	1.31193e-16
ENSSSCG00000007541	PDGFA	1.94259	4.18337e-16
ENSSSCG00000004822	ALDH1A3	1.90738	2.9313e-15
ENSSSCG00000015462	TPK1	1.874	3.59902e-15
ENSSSCG00000011538	LMCD1	1.85726	1.45382e-11
ENSSSCG00000005403	SMC2	1.83689	3.63589e-15
ENSSSCG00000038308	RANBP1	1.82501	2.81683e-15
ENSSSCG00000035209	ENSSSCG00000035209	1.82275	2.29976e-14
ENSSSCG00000034147	DTYMK	1.77355	3.70703e-13
ENSSSCG00000021588	DAPK2	1.7311	1.88857e-12
ENSSSCG00000023880	RRP8	1.66633	1.0219e-11
ENSSSCG00000020870	ENSSSCG00000020870	1.65769	1.92513e-11
ENSSSCG00000027689	SRM	1.65092	1.24385e-11
ENSSSCG00000006296	ATP1B1	1.64346	4.38703e-12
ENSSSCG00000025783	ENTPD3	1.64077	2.4124e-11
ENSSSCG00000008484	SRSF7	1.59038	2.09005e-11
ENSSSCG00000013776	DDX39A	1.5845	2.024e-10
ENSSSCG00000001095	GMNN	1.57816	1.46486e-10
ENSSSCG00000029573	NASP	1.57133	1.27388e-10
ENSSSCG00000012823	DKC1	1.5629	1.07272e-10
ENSSSCG00000034217	SKA2	1.55106	8.95909e-11
ENSSSCG00000000635	MAGOHB	1.54688	9.8018e-11
ENSSSCG00000033684	CD79A	1.53086	1.24715e-10
ENSSSCG00000002385	TGFB3	1.52928	9.64601e-10
ENSSSCG00000001564	SRSF3	1.52893	1.08487e-10
ENSSSCG00000009405	SUCLA2	1.52655	2.09165e-10
ENSSSCG00000030642	PCNA	1.50589	1.34518e-09
ENSSSCG00000035564	MCM6	1.48986	2.4823e-09
ENSSSCG00000003111	SAE1	1.48879	1.82987e-09
ENSSSCG00000038521	CHAC1	1.47482	4.31135e-09
ENSSSCG00000027147	CENPH	1.45876	4.93269e-09
ENSSSCG00000004531	C18orf54	1.44931	7.18158e-09
ENSSSCG00000003722	CDH2	1.44677	1.62656e-09
ENSSSCG00000012560	PRPS1	1.4432	2.87943e-09
ENSSSCG00000027121	ODC1	1.43896	6.17734e-09
ENSSSCG00000031730	ENSSSCG00000031730	1.43587	3.9283e-09
ENSSSCG00000025981	SLC38A5	1.42266	6.44448e-09
ENSSSCG00000032141	DUT	1.41451	3.54539e-09
ENSSSCG00000011604	CHCHD4	1.39966	2.16304e-08
ENSSSCG00000038348	NME1	1.39466	5.90326e-09
ENSSSCG00000008137	ENSSSCG00000008137	1.38692	9.4187e-09
ENSSSCG00000025281	ARL6IP1	1.37758	2.95761e-08
ENSSSCG00000013448	MKNK2	1.36529	5.58316e-08
ENSSSCG00000012623	SLC25A5	1.35475	2.08555e-08
ENSSSCG00000026719	ENSSSCG00000026719	1.35403	7.03232e-08
ENSSSCG00000030510	FBL	1.35345	3.10393e-08
ENSSSCG00000014031	ENSSSCG00000014031	1.34842	2.38245e-08
ENSSSCG00000024696	CCNYL1	1.33152	8.93281e-08
ENSSSCG00000009746	ENSSSCG00000009746	1.32615	3.28024e-08
ENSSSCG00000034318	MRPS25	1.32006	7.11729e-08
ENSSSCG00000006481	GPATCH4	1.31569	1.79978e-07
ENSSSCG00000036592	ENSSSCG00000036592	1.29439	1.11639e-07
ENSSSCG00000010876	DESI2	1.29356	1.99096e-07
ENSSSCG00000032176	SMURF2	1.28488	2.25949e-07
ENSSSCG00000021591	ENSSSCG00000021591	1.27493	1.30781e-07
ENSSSCG00000023423	UBALD2	1.2733	4.06876e-07
ENSSSCG00000023873	AZIN1	1.27177	4.26802e-07
ENSSSCG00000003820	USP1	1.26993	3.29959e-07
ENSSSCG00000039568	SNAI2	1.26221	8.79233e-07
ENSSSCG00000035344	UBE2S	1.24569	7.27133e-07
ENSSSCG00000007748	PSPH	1.24052	5.41385e-07
ENSSSCG00000005380	COL15A1	1.23744	4.47934e-07
ENSSSCG00000000377	ENSSSCG00000000377	1.22883	6.38098e-07
ENSSSCG00000015045	NCAM1	1.22395	1.44574e-06
ENSSSCG00000035863	PLIN2	1.22192	1.34725e-06
ENSSSCG00000006538	FLAD1	1.22135	9.28352e-07
ENSSSCG00000010576	NOLC1	1.22095	1.26178e-06
ENSSSCG00000004392	AMD1	1.21347	1.69825e-06
ENSSSCG00000028504	RFC2	1.21272	1.55334e-06
ENSSSCG00000024312	ID4	1.20527	3.4538e-06
ENSSSCG00000037277	RFK	1.19438	1.43384e-06
ENSSSCG00000017514	KPNB1	1.19251	1.17927e-06
ENSSSCG00000028135	PRTFDC1	1.19139	2.24551e-06
ENSSSCG00000033733	ENSSSCG00000033733	1.18587	1.3108e-06
ENSSSCG00000017213	JPT1	1.1821	1.62833e-06
ENSSSCG00000002516	WARS1	1.17989	2.27003e-06
ENSSSCG00000012050	RCAN1	1.17918	8.27914e-06
ENSSSCG00000038359	ENSSSCG00000038359	1.17706	1.56571e-06
ENSSSCG00000000612	ATF7IP	1.17147	5.16898e-06
ENSSSCG00000015769	SPCS3	1.16457	2.75894e-06
ENSSSCG00000017626	SRSF1	1.16445	4.91522e-06
ENSSSCG00000045712	OLFML3	1.1592	5.36194e-06
ENSSSCG00000028227	RPN2	1.15488	5.49443e-06
ENSSSCG00000007947	PAM16	1.14648	6.65043e-06
ENSSSCG00000013318	ENSSSCG00000013318	1.14501	3.50099e-06
ENSSSCG00000013260	ENSSSCG00000013260	1.1326	9.47439e-06
ENSSSCG00000010073	ENSSSCG00000010073	1.12241	9.43415e-06
ENSSSCG00000012325	SMC1A	1.11942	1.01939e-05
ENSSSCG00000005212	PLGRKT	1.11615	1.32839e-05
ENSSSCG00000027872	MYBL1	1.10554	2.28912e-05
ENSSSCG00000016090	SPATS2L	1.10332	1.00359e-05
ENSSSCG00000032914	MANF	1.10062	1.21337e-05
ENSSSCG00000005030	NID2	1.09906	1.81187e-05
ENSSSCG00000003485	RCC2	1.09905	2.73461e-05
ENSSSCG00000000743	FKBP4	1.09897	2.70788e-05
ENSSSCG00000011620	RUVBL1	1.09847	2.22815e-05
ENSSSCG00000001041	PAK1IP1	1.09145	2.42033e-05
ENSSSCG00000028092	ENSSSCG00000028092	1.08661	1.67796e-05
ENSSSCG00000003089	TOMM40	1.08447	2.66012e-05
ENSSSCG00000003701	SNRPD1	1.0841	1.64917e-05
ENSSSCG00000016714	CYCS	1.07744	1.64444e-05
ENSSSCG00000016275	NCL	1.07659	2.17877e-05
ENSSSCG00000023660	PARP1	1.07604	3.55091e-05
ENSSSCG00000016432	PRKAG2	1.07315	3.76263e-05
ENSSSCG00000000890	NEDD1	1.07259	2.71469e-05
ENSSSCG00000032749	PCDH18	1.07022	3.64886e-05
ENSSSCG00000037066	GADD45A	1.06964	2.90829e-05
ENSSSCG00000034314	LSM4	1.0696	3.17961e-05
ENSSSCG00000032655	ALYREF	1.06694	2.42575e-05
ENSSSCG00000016998	NPM1	1.06257	2.19118e-05
ENSSSCG00000011601	LSM3	1.06086	3.80286e-05
ENSSSCG00000023050	SEPTIN10	1.05817	4.60369e-05
ENSSSCG00000029570	PXDN	1.05542	4.18491e-05
ENSSSCG00000009327	ENSSSCG00000009327	1.05381	2.55633e-05
ENSSSCG00000000895	SNRPF	1.05319	3.49366e-05
ENSSSCG00000005656	ENSSSCG00000005656	1.0516	2.92702e-05
ENSSSCG00000017671	RNFT1	1.04793	4.19451e-05
ENSSSCG00000013232	ENSSSCG00000013232	1.04574	3.9596e-05
ENSSSCG00000008068	IARS1	1.04521	3.73896e-05
ENSSSCG00000034896	HPRT1	1.04501	5.85443e-05
ENSSSCG00000010158	TOMM20	1.04475	3.96949e-05
ENSSSCG00000022300	MAT2A	1.04317	3.91414e-05
ENSSSCG00000032684	BOK	1.04167	5.21546e-05
ENSSSCG00000005601	HSPA5	1.04149	5.1214e-05
ENSSSCG00000010821	EPRS1	1.0407	3.9596e-05
ENSSSCG00000006835	SARS1	1.03961	4.11758e-05
ENSSSCG00000001379	TUBB	1.03286	4.18491e-05
ENSSSCG00000001400	DDX39B	1.03198	8.89594e-05
ENSSSCG00000038307	POLE4	1.02791	4.85263e-05
ENSSSCG00000007472	BCAS4	1.02627	7.08279e-05
ENSSSCG00000016077	HSPD1	1.02622	4.92396e-05
ENSSSCG00000000466	XPOT	1.02166	0.00010071
ENSSSCG00000034156	GTF2F2	1.01756	0.000112544
ENSSSCG00000037209	TLNRD1	1.01721	0.000129305
ENSSSCG00000014411	LARS1	1.00817	9.74044e-05
ENSSSCG00000016738	ENSSSCG00000016738	0.99455	9.30544e-05
ENSSSCG00000006556	TPM3	0.993973	9.0295e-05
ENSSSCG00000022404	SLC3A2	0.989425	0.000135531
ENSSSCG00000004912	SEC11C	0.985793	0.000145325
ENSSSCG00000000576	ENSSSCG00000000576	0.983107	0.000112104
ENSSSCG00000032164	PEA15	0.977587	0.000146948
ENSSSCG00000025092	CDK4	0.977278	0.000191933
ENSSSCG00000012965	DRAP1	0.975799	0.000129305
ENSSSCG00000038094	GPX7	0.972635	0.000228512
ENSSSCG00000008877	ETFDH	0.965734	0.000241667
ENSSSCG00000010345	GHITM	0.964626	0.000193288
ENSSSCG00000006014	RAD21	0.964105	0.000222247
ENSSSCG00000000261	ENSSSCG00000000261	0.963848	0.000382365
ENSSSCG00000004945	RPL4	0.960346	0.000168249
ENSSSCG00000006395	ENSSSCG00000006395	0.959472	0.000178903
ENSSSCG00000014338	HSPA9	0.959194	0.000257632
ENSSSCG00000010247	DDX21	0.954965	0.000239536
ENSSSCG00000034814	MRTO4	0.946876	0.000409938
ENSSSCG00000013336	CCDC34	0.932921	0.000398235
ENSSSCG00000023326	PNRC2	0.931588	0.000342957
ENSSSCG00000040854	ENSSSCG00000040854	0.92902	0.000335161
ENSSSCG00000005273	OSTF1	0.927753	0.000333672
ENSSSCG00000006717	PHGDH	0.927225	0.000438479
ENSSSCG00000000849	HSP90B1	0.917186	0.000418384
ENSSSCG00000008629	ROCK2	0.912476	0.000572693
ENSSSCG00000005751	COL5A1	0.907714	0.00046867
ENSSSCG00000007052	FERMT1	0.905295	0.00101021
ENSSSCG00000007609	ENSSSCG00000007609	0.900215	0.000581435
ENSSSCG00000015952	HAT1	0.898236	0.000982957
ENSSSCG00000012703	RBMX	0.896862	0.000773976
ENSSSCG00000023323	ENSSSCG00000023323	0.895866	0.000815039
ENSSSCG00000017907	PFN1	0.895758	0.000560756
ENSSSCG00000025534	CSE1L	0.892108	0.00103519
ENSSSCG00000004058	EZR	0.891832	0.000755415
ENSSSCG00000027323	NCBP2	0.891154	0.00106956
ENSSSCG00000012857	CARS1	0.875954	0.0011585
ENSSSCG00000011798	ENSSSCG00000011798	0.87442	0.00137674
ENSSSCG00000037979	ENSSSCG00000037979	0.873865	0.00130613
ENSSSCG00000004624	MAPK6	0.873716	0.00107251
ENSSSCG00000028355	ACTG1	0.870132	0.000845138
ENSSSCG00000025486	MDH2	0.869245	0.00115787
ENSSSCG00000016677	GARS1	0.868091	0.000968672
ENSSSCG00000016982	ENSSSCG00000016982	0.865652	0.00131478
ENSSSCG00000032060	ENSSSCG00000032060	0.865529	0.00145628
ENSSSCG00000029519	CIAPIN1	0.864849	0.00156599
ENSSSCG00000009622	POLR3D	0.864294	0.00163959
ENSSSCG00000036643	RBSN	0.863275	0.0015575
ENSSSCG00000023351	PLA2G4A	0.862156	0.00136906
ENSSSCG00000021652	LSM8	0.858204	0.0013028
ENSSSCG00000015892	PSMD14	0.856058	0.00140134
ENSSSCG00000016750	YKT6	0.855806	0.0012671
ENSSSCG00000011893	COX17	0.854679	0.00188237
ENSSSCG00000005373	NANS	0.853247	0.00122594
ENSSSCG00000009775	CDK2AP1	0.851952	0.00127481
ENSSSCG00000013263	CREB3L1	0.85045	0.00150186
ENSSSCG00000039635	ENSSSCG00000039635	0.848848	0.00187624
ENSSSCG00000015973	ATP5MC3	0.845276	0.00136906
ENSSSCG00000030177	EBNA1BP2	0.844763	0.00205867
ENSSSCG00000022447	F3	0.844071	0.00235735
ENSSSCG00000032985	GOT2	0.839323	0.00232687
ENSSSCG00000040439	TMED5	0.839231	0.0017934
ENSSSCG00000010261	PPA1	0.837902	0.00181273
ENSSSCG00000030295	NUTF2	0.835651	0.00188177
ENSSSCG00000040735	DDAH1	0.835085	0.00168182
ENSSSCG00000013747	RAD23A	0.829723	0.0022949
ENSSSCG00000024418	RHOU	0.824374	0.00319331
ENSSSCG00000024563	CEP83	0.819907	0.00346558
ENSSSCG00000008035	ENSSSCG00000008035	0.819333	0.00322459
ENSSSCG00000005680	PRRX2	0.815234	0.00239736
ENSSSCG00000031860	MRPS12	0.814114	0.00301054
ENSSSCG00000014075	NSA2	0.811321	0.00274239
ENSSSCG00000024126	CCT5	0.810987	0.00271998
ENSSSCG00000017104	NSUN2	0.808489	0.0032309
ENSSSCG00000011811	LPP	0.805851	0.00355679
ENSSSCG00000013746	CALR	0.804989	0.00266724
ENSSSCG00000027270	ENSSSCG00000027270	0.802666	0.00396747
ENSSSCG00000027676	NOP56	0.799652	0.00406157
ENSSSCG00000002723	AARS1	0.795954	0.00393264
ENSSSCG00000014264	HINT1	0.795845	0.00293993
ENSSSCG00000010802	UCHL5	0.794568	0.00368669
ENSSSCG00000028513	VKORC1L1	0.794164	0.00400781
ENSSSCG00000016233	SERPINE2	0.793656	0.00475157
ENSSSCG00000007732	SBDS	0.790849	0.00455624
ENSSSCG00000002452	LGMN	0.789718	0.00364434
ENSSSCG00000016646	ENSSSCG00000016646	0.789683	0.00542543
ENSSSCG00000036723	EMP1	0.789419	0.00379432
ENSSSCG00000035048	C1QBP	0.785993	0.00378544
ENSSSCG00000032223	EIF1AX	0.784796	0.00367648
ENSSSCG00000001701	HSP90AB1	0.783413	0.00354332
ENSSSCG00000026710	CARHSP1	0.781225	0.00415416
ENSSSCG00000003798	SERBP1	0.777772	0.00392222
ENSSSCG00000040203	ENSSSCG00000040203	0.775473	0.00537144
ENSSSCG00000033450	PDAP1	0.774907	0.00478083
ENSSSCG00000009043	ABCE1	0.774387	0.00531624
ENSSSCG00000014072	ENC1	0.773935	0.00732288
ENSSSCG00000037127	CDKN2AIPNL	0.773716	0.00449623
ENSSSCG00000035686	CS	0.773385	0.00482179
ENSSSCG00000033332	PSMA7	0.77098	0.00440431
ENSSSCG00000035676	G3BP1	0.770376	0.00505231
ENSSSCG00000026064	ENSSSCG00000026064	0.770205	0.00474181
ENSSSCG00000001679	XPO5	0.769652	0.00644302
ENSSSCG00000022398	NUCKS1	0.76926	0.00444529
ENSSSCG00000032083	MRPL37	0.768244	0.0051582
ENSSSCG00000015453	PDIA4	0.767541	0.00559081
ENSSSCG00000016734	CCM2	0.766329	0.00587947
ENSSSCG00000000288	HNRNPA1	0.765839	0.00481705
ENSSSCG00000038992	TUBB6	0.764513	0.00517041
ENSSSCG00000015631	GRB10	0.764262	0.00623823
ENSSSCG00000009106	PDE5A	0.764234	0.0063128
ENSSSCG00000003566	NUDC	0.763155	0.00533697
ENSSSCG00000020808	CCT6A	0.763052	0.00537144
ENSSSCG00000014292	HSPA4	0.762631	0.00544505
ENSSSCG00000037381	GET1	0.759905	0.00701332
ENSSSCG00000006163	PKIA	0.758091	0.007003
ENSSSCG00000029059	SSRP1	0.757715	0.00600104
ENSSSCG00000028553	ILF2	0.753447	0.00648617
ENSSSCG00000035058	PID1	0.75329	0.00804434
ENSSSCG00000036350	HNRNPA2B1	0.752861	0.00570992
ENSSSCG00000000908	UBE2NL	0.745634	0.00675054
ENSSSCG00000011101	ITGB1	0.739808	0.00664524
ENSSSCG00000033272	DNAJB6	0.739728	0.00711864
ENSSSCG00000011074	ARHGAP21	0.739518	0.00832136
ENSSSCG00000006580	S100A2	0.736122	0.023092
ENSSSCG00000009560	TFDP1	0.734294	0.0101484
ENSSSCG00000004570	TPM1	0.732654	0.00735357
ENSSSCG00000035658	VPS36	0.731704	0.00845607
ENSSSCG00000037245	HNRNPDL	0.731661	0.008132
ENSSSCG00000021306	GJC1	0.729116	0.0112261
ENSSSCG00000023984	RSL1D1	0.728113	0.00879872
ENSSSCG00000030186	KIF2A	0.722326	0.00964654
ENSSSCG00000026612	TIMM50	0.722284	0.0122592
ENSSSCG00000027846	RRP15	0.721606	0.0115001
ENSSSCG00000015603	LPGAT1	0.720459	0.0115674
ENSSSCG00000015776	RWDD4	0.719442	0.0112472
ENSSSCG00000003818	DOCK7	0.718457	0.011728
ENSSSCG00000039191	CBX5	0.713349	0.0121779
ENSSSCG00000003943	MED8	0.713312	0.0121779
ENSSSCG00000032383	ENSSSCG00000032383	0.712125	0.0146147
ENSSSCG00000004412	MICAL1	0.711347	0.0140084
ENSSSCG00000001075	DEK	0.708219	0.0106621
ENSSSCG00000040731	TMEM65	0.705064	0.013509
ENSSSCG00000034723	PYCR1	0.703969	0.0127817
ENSSSCG00000015845	GTF2E2	0.701375	0.0124781
ENSSSCG00000037734	UBE2M	0.701202	0.0118933
ENSSSCG00000031381	ENSSSCG00000031381	0.700897	0.0121058
ENSSSCG00000000018	KIAA0930	0.700829	0.014625
ENSSSCG00000011933	NECTIN3	0.698901	0.0126552
ENSSSCG00000006260	LYPLA1	0.698606	0.0142969
ENSSSCG00000032498	IDH3A	0.697781	0.0158627
ENSSSCG00000030653	GANAB	0.696586	0.0163128
ENSSSCG00000023318	MARS1	0.696004	0.0146322
ENSSSCG00000027256	CNIH1	0.695399	0.0136817
ENSSSCG00000004691	EIF3J	0.69484	0.0138499
ENSSSCG00000024912	WDR5	0.693838	0.0157883
ENSSSCG00000033374	MRPL20	0.691761	0.0133812
ENSSSCG00000011363	PRKAR2A	0.691005	0.016611
ENSSSCG00000030369	YARS1	0.690505	0.0159425
ENSSSCG00000028485	YBX1	0.689677	0.013065
ENSSSCG00000030668	C7H6orf125	0.688422	0.0142065
ENSSSCG00000039071	ENSSSCG00000039071	0.687257	0.0139482
ENSSSCG00000029857	ENSSSCG00000029857	0.687151	0.0184939
ENSSSCG00000030225	TRA2B	0.685948	0.0157318
ENSSSCG00000012366	LAS1L	0.683001	0.0194305
ENSSSCG00000015734	IMP4	0.679924	0.0200008
ENSSSCG00000013315	EIF3M	0.67582	0.0162707
ENSSSCG00000004542	NARS1	0.675596	0.0168922
ENSSSCG00000017744	SUZ12	0.675371	0.018497
ENSSSCG00000038919	RP9	0.675067	0.0205114
ENSSSCG00000029313	ITGB1BP1	0.671137	0.0222992
ENSSSCG00000037102	FSTL3	0.667466	0.0218293
ENSSSCG00000010368	GLUD1	0.66686	0.0192048
ENSSSCG00000012961	ENSSSCG00000012961	0.666108	0.0180726
ENSSSCG00000009334	HSPH1	0.665454	0.0217573
ENSSSCG00000025582	ENSSSCG00000025582	0.665247	0.0210327
ENSSSCG00000008638	YWHAQ	0.665136	0.0189029
ENSSSCG00000021746	MRPL35	0.664928	0.0230162
ENSSSCG00000037274	ENSSSCG00000037274	0.664895	0.0180726
ENSSSCG00000017957	EIF4A1	0.664892	0.0183451
ENSSSCG00000013427	DAZAP1	0.663117	0.0194279
ENSSSCG00000004973	UACA	0.662277	0.0220561
ENSSSCG00000031602	DNAJC5	0.661197	0.0212513
ENSSSCG00000004223	HEY2	0.659678	0.0245611
ENSSSCG00000017308	CDC27	0.659573	0.0251374
ENSSSCG00000006220	ARMC1	0.658519	0.0230067
ENSSSCG00000004499	ATP5F1A	0.657745	0.0200566
ENSSSCG00000013629	SMARCA4	0.651659	0.0249499
ENSSSCG00000039021	LSM2	0.651643	0.0259927
ENSSSCG00000017544	ATP5MC1	0.647253	0.0229495
ENSSSCG00000015235	ETS1	0.647207	0.027828
ENSSSCG00000021042	BRWD1	0.645137	0.026505
ENSSSCG00000027294	CDV3	0.644356	0.0238282
ENSSSCG00000008614	SMC6	0.643688	0.0266361
ENSSSCG00000036293	SRSF10	0.643138	0.0265576
ENSSSCG00000032067	ENSSSCG00000032067	0.643003	0.030112
ENSSSCG00000015504	CACYBP	0.642169	0.0266255
ENSSSCG00000017089	ANXA6	0.640768	0.0260621
ENSSSCG00000008352	PNO1	0.640352	0.0272813
ENSSSCG00000037575	FKBP14	0.640305	0.0284183
ENSSSCG00000036988	PSMG4	0.63933	0.0265883
ENSSSCG00000038947	ENSSSCG00000038947	0.638334	0.0268906
ENSSSCG00000037376	ENSSSCG00000037376	0.637612	0.031009
ENSSSCG00000031698	GFUS	0.637524	0.0282364
ENSSSCG00000035973	LSM6	0.636698	0.0326835
ENSSSCG00000017202	ENSSSCG00000017202	0.635979	0.0257878
ENSSSCG00000015067	ZPR1	0.634988	0.0297946
ENSSSCG00000028178	FH	0.6336	0.0307928
ENSSSCG00000040608	AKR1B1	0.631882	0.0399462
ENSSSCG00000000579	GOLT1B	0.631202	0.0313199
ENSSSCG00000031169	ENSSSCG00000031169	0.6307	0.0332541
ENSSSCG00000010726	BUB3	0.630239	0.0326227
ENSSSCG00000001757	WDR61	0.628157	0.0325771
ENSSSCG00000011825	ATP13A3	0.627024	0.0358267
ENSSSCG00000007085	DSTN	0.626737	0.0281311
ENSSSCG00000008974	SDAD1	0.624951	0.0329253
ENSSSCG00000016349	NDUFA10	0.62483	0.03219
ENSSSCG00000035505	YTHDC1	0.623562	0.0358104
ENSSSCG00000004048	TCP1	0.623066	0.0311658
ENSSSCG00000008559	TMEM214	0.621963	0.0381503
ENSSSCG00000004751	CHP1	0.618823	0.037208
ENSSSCG00000012166	SMS	0.618332	0.0375434
ENSSSCG00000000769	ENSSSCG00000000769	0.616853	0.0411154
ENSSSCG00000016578	FLNC	0.615833	0.0411154
ENSSSCG00000014020	CANX	0.615293	0.0340909
ENSSSCG00000014307	MACROH2A1	0.61416	0.0384319
ENSSSCG00000033335	AKIP1	0.612511	0.0423498
ENSSSCG00000032234	TMEM165	0.612048	0.0358104
ENSSSCG00000002505	PAPOLA	0.610619	0.0374693
ENSSSCG00000020725	ERBB3	0.610294	0.0345815
ENSSSCG00000006063	ENSSSCG00000006063	0.609451	0.0393456
ENSSSCG00000014022	HNRNPH1	0.607768	0.0381948
ENSSSCG00000033690	DERL1	0.607165	0.038364
ENSSSCG00000000886	SLC25A3	0.605323	0.0360029
ENSSSCG00000007098	DTD1	0.603857	0.0422234
ENSSSCG00000008247	SUCLG1	0.603724	0.039273
ENSSSCG00000014989	DCUN1D5	0.602595	0.0436072
ENSSSCG00000044700	ENSSSCG00000044700	0.602396	0.0396888
ENSSSCG00000006301	TIPRL	0.59801	0.0492118
ENSSSCG00000002144	CCNB1IP1	0.595378	0.0502472
ENSSSCG00000015808	ADAM9	0.592994	0.0459114
ENSSSCG00000009799	DIABLO	0.591628	0.0484296
ENSSSCG00000010070	SMARCB1	0.59137	0.052625
ENSSSCG00000035432	HDGFL3	0.590933	0.046084
ENSSSCG00000028855	GMPS	0.590049	0.0505516
ENSSSCG00000000116	POLR2F	0.589591	0.0447979
ENSSSCG00000002860	PDCD5	0.589445	0.0450499
ENSSSCG00000017371	TMEM101	0.588886	0.0540325
ENSSSCG00000032073	ENSSSCG00000032073	0.587529	0.0472872
ENSSSCG00000006469	MRPL24	0.587527	0.0502859
ENSSSCG00000014416	TCERG1	0.586144	0.0543269
ENSSSCG00000025499	ENSSSCG00000025499	0.585059	0.0537285
ENSSSCG00000011917	NAA50	0.584657	0.0559551
ENSSSCG00000000891	LTA4H	0.584603	0.0575386
ENSSSCG00000013538	KHSRP	0.583253	0.050543
ENSSSCG00000026617	EIF2S2	0.583005	0.0477085
ENSSSCG00000016791	ENSSSCG00000016791	0.581885	0.0570725
ENSSSCG00000010682	PRDX3	0.581488	0.0520115
ENSSSCG00000005596	ARPC5L	0.579017	0.0553843
ENSSSCG00000033655	TUBB2B	0.578457	0.0513298
ENSSSCG00000035618	PGAM5	0.578315	0.0536783
ENSSSCG00000013638	ILF3	0.576955	0.058237
ENSSSCG00000008756	DHX15	0.575371	0.0616834
ENSSSCG00000026969	KRAS	0.5742	0.0573402
ENSSSCG00000005959	ENSSSCG00000005959	0.573759	0.0604255
ENSSSCG00000024125	KPNA3	0.573402	0.0602597
ENSSSCG00000034086	ATP5F1C	0.572824	0.0535611
ENSSSCG00000010759	GLRX3	0.57217	0.0543466
ENSSSCG00000001852	IDH2	0.57156	0.0569242
ENSSSCG00000009509	IPO5	0.57089	0.0558604
ENSSSCG00000014146	RASA1	0.570658	0.0574859
ENSSSCG00000000759	WNT5B	0.568881	0.067409
ENSSSCG00000038646	ENAH	0.566971	0.0572358
ENSSSCG00000037803	MARCKS	0.566253	0.0572524
ENSSSCG00000034014	MRPL40	0.56601	0.0598422
ENSSSCG00000007845	UQCRC2	0.565168	0.0611865
ENSSSCG00000002307	ERH	0.564374	0.0590074
ENSSSCG00000011107	CCNY	0.564254	0.063464
ENSSSCG00000013883	COLGALT1	0.563414	0.066345
ENSSSCG00000005965	MYC	0.563078	0.074327
ENSSSCG00000002650	APRT	0.562164	0.0624586
ENSSSCG00000007585	ACTB	0.560032	0.0610641
ENSSSCG00000024983	RSL24D1	0.559937	0.0647465
ENSSSCG00000030567	SSR3	0.559737	0.0624225
ENSSSCG00000033944	CYB5B	0.559358	0.0717197
ENSSSCG00000016724	MRPS24	0.557821	0.0699245
ENSSSCG00000028886	IPO7	0.556664	0.0687536
ENSSSCG00000015326	COL1A2	0.555814	0.0611865
ENSSSCG00000008294	ACTG2	0.554967	0.0724274
ENSSSCG00000016616	FAM3C	0.553664	0.0686078
ENSSSCG00000030089	RBM18	0.553433	0.0738869
ENSSSCG00000032364	SELENOH	0.55321	0.067846
ENSSSCG00000006740	ATP1A1	0.551566	0.074336
ENSSSCG00000012459	APOOL	0.548932	0.0747535
ENSSSCG00000006079	RIDA	0.54688	0.0719589
ENSSSCG00000040857	ENSSSCG00000040857	0.546461	0.0763318
ENSSSCG00000008571	HADHA	0.545191	0.0786284
ENSSSCG00000000611	ENSSSCG00000000611	0.545121	0.080028
ENSSSCG00000016721	DBNL	0.544991	0.0809549
ENSSSCG00000030578	MRPL15	0.543586	0.0792965
ENSSSCG00000025751	MDH1	0.543141	0.0769471
ENSSSCG00000011444	NT5DC2	0.543077	0.0834393
ENSSSCG00000001061	JARID2	0.542388	0.0758153
ENSSSCG00000007088	ENSSSCG00000007088	0.541543	0.0778231
ENSSSCG00000028420	EIF4E	0.54116	0.0787232
ENSSSCG00000022828	PNN	0.540557	0.0784966
ENSSSCG00000000633	YBX3	0.540009	0.0734772
ENSSSCG00000039390	EIF3B	0.537247	0.0862705
ENSSSCG00000007692	ENSSSCG00000007692	0.535903	0.0792129
ENSSSCG00000025571	POLR2G	0.535573	0.0814226
ENSSSCG00000015901	GRB14	0.534988	0.0856615
ENSSSCG00000026812	EMG1	0.531988	0.0853332
ENSSSCG00000035666	C20orf27	0.530995	0.0898655
ENSSSCG00000006901	EVI5	0.530814	0.0853332
ENSSSCG00000006502	ARHGEF2	0.530273	0.0855617
ENSSSCG00000028225	DICER1	0.529699	0.0914002
ENSSSCG00000040642	LASP1	0.529066	0.0838169
ENSSSCG00000009569	PSPC1	0.528533	0.0913647
ENSSSCG00000004460	IBTK	0.528041	0.0940744
ENSSSCG00000044051	ENSSSCG00000044051	0.52703	0.0861204
ENSSSCG00000023245	NONO	0.526073	0.087001
ENSSSCG00000004294	SYNCRIP	0.525246	0.0862712
ENSSSCG00000034406	MRPL58	0.525122	0.0983825
ENSSSCG00000010470	IDE	0.524988	0.0880383
ENSSSCG00000012879	ENSSSCG00000012879	0.524885	0.0907671
ENSSSCG00000007715	ABHD11	0.524808	0.0872458
ENSSSCG00000023409	TIA1	0.517995	0.100718
ENSSSCG00000039468	SERPINH1	0.517382	0.0932475
ENSSSCG00000016272	PSMD1	0.516585	0.0979018
ENSSSCG00000029050	MRPL55	0.516582	0.0992467
ENSSSCG00000010437	PAPSS2	0.515823	0.10605
ENSSSCG00000016078	HSPE1	0.515367	0.0923929
ENSSSCG00000032477	NRAS	0.514095	0.096994
ENSSSCG00000012856	NAP1L4	0.512885	0.103326
ENSSSCG00000005040	GNPNAT1	0.51235	0.0978587
ENSSSCG00000037920	TRIM28	0.511887	0.103952
ENSSSCG00000000600	EPS8	0.510312	0.108185
ENSSSCG00000013592	ELAVL1	0.509704	0.101741
ENSSSCG00000011373	QRICH1	0.509638	0.102247
ENSSSCG00000007031	POLB	0.509468	0.105413
ENSSSCG00000014296	VDAC1	0.509084	0.0984871
ENSSSCG00000018051	COPS3	0.508829	0.104288
ENSSSCG00000037077	SHMT2	0.507781	0.113331
ENSSSCG00000003643	SF3A3	0.507727	0.108413
ENSSSCG00000015423	DNAJC2	0.507612	0.111709
ENSSSCG00000003612	EIF3I	0.507444	0.10202
ENSSSCG00000016094	BZW1	0.507384	0.0994267
ENSSSCG00000010058	ENSSSCG00000010058	0.507295	0.101681
ENSSSCG00000000190	TUBA1B	0.506671	0.0989578
ENSSSCG00000037637	GGH	0.506607	0.112559
ENSSSCG00000010625	SMC3	0.506077	0.103761
ENSSSCG00000030798	FUS	0.505607	0.114484
ENSSSCG00000024564	IMMT	0.50484	0.114535
ENSSSCG00000004785	SRP14	0.503827	0.10312
ENSSSCG00000026224	ARHGAP31	0.503396	0.117963
ENSSSCG00000004620	MYO5A	0.502528	0.10401
ENSSSCG00000004528	MBD2	0.502155	0.111092
ENSSSCG00000038549	ZFP36L2	0.499732	0.130853
ENSSSCG00000011137	GDI2	0.498638	0.110049
ENSSSCG00000040494	RPL3	0.49725	0.106428
ENSSSCG00000000405	ENSSSCG00000000405	0.496285	0.11146
ENSSSCG00000011732	ENSSSCG00000011732	0.496087	0.114863
ENSSSCG00000033653	ENSSSCG00000033653	0.495851	0.111947
ENSSSCG00000003105	SLC1A5	0.495827	0.122518
ENSSSCG00000000843	TXNRD1	0.493838	0.123848
ENSSSCG00000003660	PABPC4	0.492339	0.130543
ENSSSCG00000003109	TMEM160	0.49179	0.124008
ENSSSCG00000022506	COL6A1	0.491193	0.114582
ENSSSCG00000022225	NOP58	0.490284	0.122008
ENSSSCG00000030502	CEP170	0.489477	0.123479
ENSSSCG00000036049	PEG10	0.489206	0.118163
ENSSSCG00000000161	PWP1	0.489193	0.132025
ENSSSCG00000015013	RDX	0.488884	0.119945
ENSSSCG00000037431	TIMM17A	0.487518	0.130853
ENSSSCG00000015692	R3HDM1	0.484697	0.135005
ENSSSCG00000031123	PPIG	0.484527	0.127962
ENSSSCG00000006084	MTDH	0.484299	0.121669
ENSSSCG00000027556	RSRC1	0.484156	0.137495
ENSSSCG00000009141	MCUB	0.48362	0.127962
ENSSSCG00000012974	CFL1	0.483167	0.120972
ENSSSCG00000032908	PSMD7	0.481505	0.127979
ENSSSCG00000038533	NAPG	0.481078	0.127798
ENSSSCG00000009788	DENR	0.480461	0.127348
ENSSSCG00000001959	CFL2	0.480325	0.125821
ENSSSCG00000002446	ATXN3	0.479829	0.141788
ENSSSCG00000002414	SEL1L	0.479393	0.141198
ENSSSCG00000010972	DCTN3	0.478778	0.134148
ENSSSCG00000009828	PPP1CC	0.476399	0.138869
ENSSSCG00000009466	UCHL3	0.475029	0.145395
ENSSSCG00000010238	HNRNPH3	0.475014	0.138393
ENSSSCG00000003885	CMPK1	0.474801	0.135405
ENSSSCG00000033310	ENSSSCG00000033310	0.473796	0.130824
ENSSSCG00000008678	TMEM129	0.473155	0.1428
ENSSSCG00000016824	RAI14	0.472192	0.140857
ENSSSCG00000021991	ENSSSCG00000021991	0.47206	0.141154
ENSSSCG00000017069	LARP1	0.47157	0.144613
ENSSSCG00000025293	HLTF	0.471316	0.151383
ENSSSCG00000013155	ENSSSCG00000013155	0.470655	0.138074
ENSSSCG00000011340	SMARCC1	0.470567	0.139337
ENSSSCG00000036135	COL1A1	0.470258	0.135977
ENSSSCG00000015455	CUL1	0.469267	0.147398
ENSSSCG00000001709	SUPT3H	0.468921	0.141928
ENSSSCG00000001934	SEC23A	0.467722	0.151625
ENSSSCG00000036920	SELENOT	0.466754	0.146083
ENSSSCG00000021005	UBQLN1	0.46597	0.152086
ENSSSCG00000008504	CRIM1	0.465633	0.143461
ENSSSCG00000005654	SPTAN1	0.465178	0.146194
ENSSSCG00000021821	MYO1C	0.464515	0.15182
ENSSSCG00000028228	XPO1	0.464348	0.156914
ENSSSCG00000035090	RAC1	0.464258	0.143048
ENSSSCG00000029983	PCGF3	0.46241	0.163254
ENSSSCG00000000141	EIF3D	0.461911	0.151603
ENSSSCG00000030528	LTN1	0.461195	0.149828
ENSSSCG00000016711	CBX3	0.459997	0.153994
ENSSSCG00000005012	ARF6	0.459267	0.154227
ENSSSCG00000003189	PRMT1	0.459128	0.157302
ENSSSCG00000008048	RNPS1	0.457345	0.156535
ENSSSCG00000030577	PBDC1	0.456356	0.166312
ENSSSCG00000039731	ENSSSCG00000039731	0.454184	0.161931
ENSSSCG00000015710	ACTR3	0.453569	0.15644
ENSSSCG00000033018	TM4SF1	0.452081	0.198306
ENSSSCG00000004307	ENSSSCG00000004307	0.452071	0.164094
ENSSSCG00000034859	GADD45GIP1	0.451437	0.179387
ENSSSCG00000036812	ENSSSCG00000036812	0.450224	0.181814
ENSSSCG00000017555	LUC7L3	0.448206	0.171264
ENSSSCG00000006496	LMNA	0.448037	0.164133
ENSSSCG00000034313	SELENOW	0.44789	0.170197
ENSSSCG00000023783	MRPL27	0.445873	0.182919
ENSSSCG00000035082	PHF5A	0.445383	0.180813
ENSSSCG00000000034	TTLL12	0.444841	0.189383
ENSSSCG00000039541	ANKRD11	0.444184	0.19023
ENSSSCG00000031918	CYC1	0.442433	0.176135
ENSSSCG00000011051	HSPA14	0.44135	0.175602
ENSSSCG00000009357	SMAD9	0.441264	0.186816
ENSSSCG00000009303	RPL21	0.441056	0.171148
ENSSSCG00000032723	ACER3	0.440542	0.190485
ENSSSCG00000023562	SNRPE	0.439522	0.176979
ENSSSCG00000031639	ZCCHC17	0.439131	0.191851
ENSSSCG00000011213	TOP2B	0.438612	0.1891
ENSSSCG00000006983	CNOT7	0.436808	0.190848
ENSSSCG00000002907	ENSSSCG00000002907	0.436405	0.182623
ENSSSCG00000000839	ALDH1L2	0.435017	0.201274
ENSSSCG00000006487	CCT3	0.434973	0.185342
ENSSSCG00000005689	FNBP1	0.433852	0.202894
ENSSSCG00000017549	PHB	0.432742	0.191783
ENSSSCG00000009150	HADH	0.432645	0.186816
ENSSSCG00000013421	PTBP1	0.432162	0.196275
ENSSSCG00000007586	FSCN1	0.431257	0.193605
ENSSSCG00000029954	THRAP3	0.430706	0.194025
ENSSSCG00000039619	PIN1	0.429211	0.208931
ENSSSCG00000026904	NFKBIB	0.428139	0.207185
ENSSSCG00000004163	BCLAF1	0.427284	0.199226
ENSSSCG00000016758	STK17A	0.426529	0.207798
ENSSSCG00000031664	SRP9	0.42642	0.205811
ENSSSCG00000037869	NDUFA5	0.426368	0.19978
ENSSSCG00000038422	TMX1	0.42621	0.208454
ENSSSCG00000016817	TARS1	0.426015	0.204727
ENSSSCG00000005649	URM1	0.424684	0.215313
ENSSSCG00000005300	VCP	0.424627	0.207808
ENSSSCG00000008377	CCT4	0.423402	0.201639
ENSSSCG00000022295	ENSSSCG00000022295	0.423124	0.201969
ENSSSCG00000029785	RPS9	0.42291	0.197189
ENSSSCG00000011233	DYNC1LI1	0.422246	0.215954
ENSSSCG00000011609	FBLN2	0.421886	0.233114
ENSSSCG00000015963	OLA1	0.421088	0.214165
ENSSSCG00000009249	HNRNPD	0.420941	0.210139
ENSSSCG00000016781	TRIO	0.420934	0.218417
ENSSSCG00000026819	NID1	0.420726	0.225567
ENSSSCG00000023761	HNRNPR	0.419678	0.2086
ENSSSCG00000001022	SSR1	0.419613	0.21141
ENSSSCG00000032947	SRRM1	0.419418	0.209007
ENSSSCG00000025768	CALM1	0.418485	0.204365
ENSSSCG00000006954	EEF1D	0.417118	0.207033
ENSSSCG00000013863	SMIM7	0.416856	0.222855
ENSSSCG00000014094	ENSSSCG00000014094	0.416159	0.225631
ENSSSCG00000013064	EEF1G	0.415834	0.208038
ENSSSCG00000021560	ENSSSCG00000021560	0.415675	0.212396
ENSSSCG00000012294	PLP2	0.415026	0.214406
ENSSSCG00000021644	BRD7	0.414987	0.21704
ENSSSCG00000003514	HSPG2	0.414612	0.216903
ENSSSCG00000046439	GNG10	0.414308	0.21141
ENSSSCG00000033700	ENSSSCG00000033700	0.413958	0.227326
ENSSSCG00000009791	RSRC2	0.41374	0.221401
ENSSSCG00000037236	RPSA	0.41345	0.210887
ENSSSCG00000006889	ARHGAP29	0.413279	0.224722
ENSSSCG00000008079	FAM120A	0.413084	0.214165
ENSSSCG00000007487	PFDN4	0.410027	0.227617
ENSSSCG00000016974	MAP1B	0.407373	0.22304
ENSSSCG00000010679	EIF3A	0.406742	0.22735
ENSSSCG00000010181	C1orf198	0.406389	0.236309
ENSSSCG00000008735	BOD1L1	0.406231	0.240061
ENSSSCG00000039309	YIPF5	0.405588	0.2349
ENSSSCG00000016737	ENSSSCG00000016737	0.4052	0.223835
ENSSSCG00000004317	UBE2J1	0.405162	0.245851
ENSSSCG00000036924	PSMA4	0.40448	0.235274
ENSSSCG00000009545	COL4A2	0.401622	0.236559
ENSSSCG00000008303	CCT7	0.401366	0.238534
ENSSSCG00000015888	RBMS1	0.400257	0.240151
ENSSSCG00000034386	ATP2A2	0.398677	0.253346
ENSSSCG00000033120	PALM2AKAP2	0.398281	0.251157
ENSSSCG00000012811	VBP1	0.39804	0.251542
ENSSSCG00000021118	GSPT1	0.397862	0.242264
ENSSSCG00000009888	ERP29	0.396934	0.262071
ENSSSCG00000014414	ENSSSCG00000014414	0.396211	0.261172
ENSSSCG00000037583	GNB4	0.394595	0.243087
ENSSSCG00000000152	RBFOX2	0.394223	0.251542
ENSSSCG00000038465	VAPA	0.394156	0.246863
ENSSSCG00000027127	MAP2K2	0.39374	0.24991
ENSSSCG00000034927	ENSSSCG00000034927	0.393574	0.257273
ENSSSCG00000017015	RARS1	0.392789	0.261588
ENSSSCG00000005494	TNC	0.392234	0.2652
ENSSSCG00000016581	CALU	0.391746	0.253993
ENSSSCG00000008900	SRP72	0.391442	0.259108
ENSSSCG00000035098	MED4	0.39094	0.265511
ENSSSCG00000001562	KCTD20	0.390813	0.251542
ENSSSCG00000008468	PKDCC	0.38909	0.256797
ENSSSCG00000030289	PTPN11	0.388374	0.264006
ENSSSCG00000033786	ENSSSCG00000033786	0.388279	0.274944
ENSSSCG00000032111	RPL7	0.387837	0.254031
ENSSSCG00000006346	ATF6	0.387594	0.272937
ENSSSCG00000003520	CDC42	0.387479	0.259108
ENSSSCG00000033697	RPS2	0.387292	0.254444
ENSSSCG00000028592	TM2D2	0.387219	0.273766
ENSSSCG00000011166	ZMYND11	0.387171	0.269567
ENSSSCG00000015410	PHTF2	0.387126	0.276128
ENSSSCG00000039885	PTP4A2	0.386895	0.258654
ENSSSCG00000017212	SUMO2	0.386787	0.25684
ENSSSCG00000016076	COQ10B	0.385877	0.258025
ENSSSCG00000022900	SUPT16H	0.385084	0.283542
ENSSSCG00000008242	KCMF1	0.384677	0.271408
ENSSSCG00000011705	COMMD2	0.384575	0.276358
ENSSSCG00000012969	FIBP	0.384499	0.269634
ENSSSCG00000004432	HDAC2	0.383765	0.272599
ENSSSCG00000000379	ESYT1	0.383574	0.284587
ENSSSCG00000035212	KLF6	0.383168	0.276128
ENSSSCG00000005183	PSIP1	0.38313	0.285851
ENSSSCG00000033731	SLC35B1	0.382701	0.283533
ENSSSCG00000000690	MLF2	0.382513	0.270523
ENSSSCG00000031076	MAPK7	0.382236	0.264337
ENSSSCG00000038762	BTF3L4	0.381194	0.273766
ENSSSCG00000010862	CDC42BPA	0.380668	0.278487
ENSSSCG00000032932	MSRB1	0.380295	0.270523
ENSSSCG00000017591	NME2	0.379882	0.267302
ENSSSCG00000013052	ENSSSCG00000013052	0.379306	0.27473
ENSSSCG00000003589	SRSF4	0.378466	0.284281
ENSSSCG00000036466	METTL21A	0.378446	0.291494
ENSSSCG00000035134	MRPS7	0.378359	0.284613
ENSSSCG00000034521	NUDT21	0.377627	0.281456
ENSSSCG00000027224	PCBP1	0.377551	0.276728
ENSSSCG00000006831	SORT1	0.377498	0.29665
ENSSSCG00000036114	RPL22L1	0.377233	0.277856
ENSSSCG00000017140	CHMP6	0.377114	0.273354
ENSSSCG00000014165	TTC37	0.376718	0.292429
ENSSSCG00000006261	TCEA1	0.375734	0.283323
ENSSSCG00000046892	ATP5MG	0.375529	0.279327
ENSSSCG00000004480	COX7A2	0.37544	0.277856
ENSSSCG00000039061	EIF2AK4	0.375123	0.297054
ENSSSCG00000006892	DNTTIP2	0.374273	0.2968
ENSSSCG00000013990	ENSSSCG00000013990	0.373322	0.290798
ENSSSCG00000034259	PMEPA1	0.372958	0.289084
ENSSSCG00000022176	ENSSSCG00000022176	0.372454	0.283065
ENSSSCG00000009019	RPS3A	0.372054	0.281163
ENSSSCG00000031510	FNTA	0.370201	0.305723
ENSSSCG00000001502	RPS18	0.369488	0.285109
ENSSSCG00000027538	ENSSSCG00000027538	0.368996	0.293618
ENSSSCG00000033854	LGALS1	0.368948	0.286958
ENSSSCG00000039662	MRPL51	0.36833	0.307471
ENSSSCG00000035768	ENSSSCG00000035768	0.367509	0.28976
ENSSSCG00000024316	COX5A	0.366615	0.295499
ENSSSCG00000024623	USP25	0.365792	0.295087
ENSSSCG00000031513	HRAS	0.365449	0.309327
ENSSSCG00000032007	RTN4	0.362912	0.301423
ENSSSCG00000033019	ENSSSCG00000033019	0.362801	0.298401
ENSSSCG00000010209	FAM13C	0.362167	0.324558
ENSSSCG00000025187	TMEM126A	0.362101	0.301167
ENSSSCG00000015140	HSPA8	0.36193	0.303205
ENSSSCG00000007713	BUD23	0.357856	0.323339
ENSSSCG00000020962	DYNLL2	0.356731	0.337033
ENSSSCG00000029815	SRGAP1	0.35574	0.328889
ENSSSCG00000007826	ENSSSCG00000007826	0.354844	0.338055
ENSSSCG00000015714	CCDC93	0.354565	0.314538
ENSSSCG00000022559	USP14	0.354455	0.332716
ENSSSCG00000007672	POP7	0.353589	0.33771
ENSSSCG00000048439	RALA	0.353185	0.326438
ENSSSCG00000001573	PIM1	0.352743	0.348841
ENSSSCG00000008183	ENSSSCG00000008183	0.352562	0.33232
ENSSSCG00000026472	RPL7L1	0.352548	0.329422
ENSSSCG00000013436	ENSSSCG00000013436	0.352202	0.329562
ENSSSCG00000028865	SAP18	0.35055	0.324863
ENSSSCG00000028346	SAMM50	0.350097	0.321454
ENSSSCG00000031435	MRPS14	0.348371	0.351433
ENSSSCG00000005467	HSDL2	0.347905	0.351262
ENSSSCG00000017196	MRPL38	0.345826	0.352193
ENSSSCG00000007381	YWHAB	0.344817	0.337465
ENSSSCG00000013399	TEAD1	0.344438	0.348019
ENSSSCG00000008788	RFC1	0.343168	0.362921
ENSSSCG00000013856	AP1M1	0.342985	0.337033
ENSSSCG00000000406	PTGES3	0.342931	0.346791
ENSSSCG00000016590	SND1	0.342537	0.365891
ENSSSCG00000035824	PBRM1	0.342454	0.36061
ENSSSCG00000017902	CAMTA2	0.340051	0.360953
ENSSSCG00000024864	ATXN10	0.339631	0.363318
ENSSSCG00000009473	MYCBP2	0.339407	0.35748
ENSSSCG00000040183	CDK6	0.338355	0.368938
ENSSSCG00000034733	CMAS	0.336879	0.36971
ENSSSCG00000006037	OXR1	0.336507	0.377867
ENSSSCG00000008503	FEZ2	0.335845	0.376611
ENSSSCG00000022545	CALM3	0.334045	0.365125
ENSSSCG00000011027	KIF5B	0.334039	0.361831
ENSSSCG00000014319	SMAD5	0.333226	0.383277
ENSSSCG00000008406	CCDC88A	0.332779	0.37732
ENSSSCG00000022647	TIMM17B	0.332254	0.380943
ENSSSCG00000010385	VSTM4	0.330803	0.379656
ENSSSCG00000012172	ACOT9	0.33077	0.386431
ENSSSCG00000005933	CHRAC1	0.330507	0.377221
ENSSSCG00000014961	CWC15	0.330293	0.379987
ENSSSCG00000040743	M6PR	0.329563	0.37836
ENSSSCG00000008274	ENSSSCG00000008274	0.328838	0.387914
ENSSSCG00000037606	PSMB3	0.328821	0.3846
ENSSSCG00000011612	RPN1	0.328042	0.386347
ENSSSCG00000013405	EIF4G2	0.326563	0.375071
ENSSSCG00000010243	CCAR1	0.325	0.392502
ENSSSCG00000029249	NAV3	0.324991	0.374919
ENSSSCG00000000105	KDELR3	0.324284	0.385997
ENSSSCG00000033814	SMIM15	0.323937	0.394882
ENSSSCG00000034066	ZCRB1	0.32348	0.392124
ENSSSCG00000007803	TUFM	0.322416	0.403748
ENSSSCG00000013470	MRPS33	0.321588	0.37836
ENSSSCG00000036005	CNEP1R1	0.320975	0.403239
ENSSSCG00000012943	MRPL11	0.320456	0.399508
ENSSSCG00000005024	PYGL	0.318804	0.407319
ENSSSCG00000008245	TMSB10	0.317928	0.392502
ENSSSCG00000036317	VASP	0.317751	0.398993
ENSSSCG00000008433	STPG4	0.316622	0.398019
ENSSSCG00000027358	RPS17	0.315988	0.397169
ENSSSCG00000005191	MPDZ	0.315921	0.416128
ENSSSCG00000003401	KIF1B	0.315839	0.411225
ENSSSCG00000009967	PITPNB	0.315719	0.408132
ENSSSCG00000017052	ADAM19	0.31547	0.411387
ENSSSCG00000014366	APBB3	0.315308	0.408132
ENSSSCG00000036501	WDR1	0.314985	0.401077
ENSSSCG00000013314	QSER1	0.313788	0.427232
ENSSSCG00000008358	ACTR2	0.313633	0.409707
ENSSSCG00000017430	EIF1	0.312798	0.403524
ENSSSCG00000009536	ARGLU1	0.311794	0.416007
ENSSSCG00000016488	SSBP1	0.311538	0.400275
ENSSSCG00000000870	ARL1	0.310629	0.419814
ENSSSCG00000004875	CYB5A	0.308431	0.4356
ENSSSCG00000005590	PSMB7	0.307947	0.424131
ENSSSCG00000032165	ATP5MD	0.306263	0.425424
ENSSSCG00000009061	NAA15	0.30432	0.452081
ENSSSCG00000008573	RAB10	0.304114	0.436463
ENSSSCG00000007275	RALY	0.303724	0.440492
ENSSSCG00000024027	PAFAH1B2	0.302985	0.424017
ENSSSCG00000006468	HDGF	0.302886	0.436487
ENSSSCG00000017769	RAB34	0.302419	0.448967
ENSSSCG00000026806	DHX9	0.302216	0.44348
ENSSSCG00000027085	UQCRFS1	0.302021	0.440074
ENSSSCG00000026761	CCT8	0.301621	0.440492
ENSSSCG00000030197	CD2AP	0.301561	0.452706
ENSSSCG00000025966	EIF4H	0.300449	0.448029
ENSSSCG00000010260	SAR1A	0.297764	0.455543
ENSSSCG00000006927	PKN2	0.297575	0.460504
ENSSSCG00000010320	VDAC2	0.296736	0.449269
ENSSSCG00000005041	FERMT2	0.295609	0.449099
ENSSSCG00000035684	TMED10	0.294909	0.455901
ENSSSCG00000036115	ENSSSCG00000036115	0.294664	0.472402
ENSSSCG00000039137	SMARCE1	0.294119	0.458398
ENSSSCG00000000058	SNU13	0.29387	0.458398
ENSSSCG00000024437	AP2M1	0.293113	0.459174
ENSSSCG00000000084	ATF4	0.292284	0.457278
ENSSSCG00000025661	TBRG1	0.291674	0.449099
ENSSSCG00000003165	RPS11	0.291357	0.456107
ENSSSCG00000015434	SYPL1	0.290834	0.464821
ENSSSCG00000009145	OSTC	0.290602	0.463667
ENSSSCG00000005976	NDUFB9	0.290352	0.46274
ENSSSCG00000006994	PCM1	0.289715	0.468559
ENSSSCG00000007039	PRNP	0.289212	0.454515
ENSSSCG00000016794	MYO10	0.28787	0.463664
ENSSSCG00000038615	TAF9	0.28741	0.487972
ENSSSCG00000011229	STT3B	0.287087	0.485737
ENSSSCG00000029196	DIP2B	0.286734	0.460974
ENSSSCG00000008317	ENSSSCG00000008317	0.286709	0.486406
ENSSSCG00000007514	VAPB	0.286252	0.487972
ENSSSCG00000011290	HIGD1A	0.284133	0.487972
ENSSSCG00000015570	IVNS1ABP	0.28413	0.487972
ENSSSCG00000040879	CNBP	0.283889	0.480663
ENSSSCG00000000293	ITGA5	0.283587	0.483184
ENSSSCG00000010816	TGFB2	0.283469	0.488822
ENSSSCG00000037777	ENSSSCG00000037777	0.283112	0.485413
ENSSSCG00000030849	RPL39	0.282886	0.47878
ENSSSCG00000012149	RBBP7	0.282806	0.487972
ENSSSCG00000003776	ACADM	0.282751	0.487972
ENSSSCG00000006135	CPNE3	0.282313	0.487972
ENSSSCG00000036898	NIPA2	0.2818	0.487972
ENSSSCG00000017543	CALCOCO2	0.280675	0.487972
ENSSSCG00000012913	PPP1CA	0.280581	0.487972
ENSSSCG00000010774	ZNF511	0.280573	0.487972
ENSSSCG00000015938	SSB	0.280278	0.487972
ENSSSCG00000006193	TRAM1	0.279871	0.487972
ENSSSCG00000030049	HNRNPUL1	0.279634	0.49747
ENSSSCG00000010029	DRG1	0.275729	0.503986
ENSSSCG00000015576	TPR	0.275018	0.489445
ENSSSCG00000015999	FKBP7	0.274876	0.498637
ENSSSCG00000015073	TAGLN	0.274415	0.487972
ENSSSCG00000039618	COX20	0.274329	0.504166
ENSSSCG00000039130	RPL6	0.274157	0.487972
ENSSSCG00000020879	FBXW7	0.273403	0.487972
ENSSSCG00000027381	GGCX	0.272814	0.501343
ENSSSCG00000000530	ENSSSCG00000000530	0.271552	0.487972
ENSSSCG00000003369	RPL22	0.27128	0.488822
ENSSSCG00000035118	BRD9	0.270388	0.509012
ENSSSCG00000013849	TPM4	0.270377	0.490539
ENSSSCG00000027491	ENSSSCG00000027491	0.269321	0.505454
ENSSSCG00000036106	TUBG1	0.26846	0.487972
ENSSSCG00000039196	POLR2I	0.268371	0.509467
ENSSSCG00000006899	RPL5	0.267915	0.498099
ENSSSCG00000010685	TIAL1	0.267425	0.514244
ENSSSCG00000017421	ACLY	0.266559	0.521937
ENSSSCG00000015730	NIFK	0.266027	0.522947
ENSSSCG00000031791	ARF4	0.265187	0.506118
ENSSSCG00000014289	UQCRQ	0.264819	0.511993
ENSSSCG00000037053	AK6	0.26433	0.495189
ENSSSCG00000004635	SPPL2A	0.262689	0.528381
ENSSSCG00000004825	CHSY1	0.262175	0.531792
ENSSSCG00000038735	SNAP23	0.261688	0.534623
ENSSSCG00000004199	EPB41L2	0.26148	0.519995
ENSSSCG00000034379	MAP2K3	0.261406	0.52249
ENSSSCG00000032010	RNH1	0.260836	0.518738
ENSSSCG00000004103	PCMT1	0.260196	0.526862
ENSSSCG00000017155	EIF4A3	0.260011	0.534547
ENSSSCG00000024396	NOVA1	0.259259	0.538974
ENSSSCG00000023983	AGPS	0.259255	0.539572
ENSSSCG00000015944	TLK1	0.259107	0.541375
ENSSSCG00000011698	GYG1	0.259101	0.554457
ENSSSCG00000000019	NUP50	0.258898	0.537116
ENSSSCG00000006775	CAPZA1	0.258434	0.527899
ENSSSCG00000033262	ENSSSCG00000033262	0.258208	0.521142
ENSSSCG00000010904	NEK7	0.257889	0.542209
ENSSSCG00000040782	MRPS21	0.25694	0.538348
ENSSSCG00000002433	PSMC1	0.255856	0.546934
ENSSSCG00000033126	FAM168B	0.255573	0.545946
ENSSSCG00000031901	PAPSS1	0.25529	0.546693
ENSSSCG00000034058	ARHGDIA	0.25487	0.534801
ENSSSCG00000008467	EML4	0.254318	0.549566
ENSSSCG00000035811	RPL32	0.254286	0.530879
ENSSSCG00000014298	PPP2CA	0.253763	0.548307
ENSSSCG00000001696	ENSSSCG00000001696	0.2535	0.542744
ENSSSCG00000003493	CAPZB	0.251329	0.543103
ENSSSCG00000006501	SSR2	0.249545	0.545562
ENSSSCG00000017114	ENSSSCG00000017114	0.248625	0.555739
ENSSSCG00000008633	PDIA6	0.248156	0.552807
ENSSSCG00000017289	DDX42	0.247745	0.570675
ENSSSCG00000014244	PHAX	0.24769	0.536814
ENSSSCG00000028523	HUS1	0.245964	0.539352
ENSSSCG00000038777	C7orf50	0.245476	0.572615
ENSSSCG00000036074	AP1S2	0.245005	0.576618
ENSSSCG00000008475	MAP4K3	0.244715	0.581434
ENSSSCG00000022081	PHLDB2	0.244141	0.566719
ENSSSCG00000011356	UQCRC1	0.243569	0.571368
ENSSSCG00000000536	ERGIC2	0.242578	0.581414
ENSSSCG00000013391	PSMA1	0.241495	0.576741
ENSSSCG00000030002	C18orf21	0.241066	0.584987
ENSSSCG00000005600	PPP6C	0.240546	0.591373
ENSSSCG00000011112	CDC123	0.240526	0.554742
ENSSSCG00000016026	ZC3H15	0.240029	0.585058
ENSSSCG00000013065	ASRGL1	0.239663	0.591541
ENSSSCG00000004935	HACD3	0.23949	0.596141
ENSSSCG00000039331	ENSSSCG00000039331	0.239133	0.561105
ENSSSCG00000037772	ATP5PB	0.238786	0.578983
ENSSSCG00000011745	PRKCI	0.238728	0.595394
ENSSSCG00000038973	PPP1R12A	0.238653	0.577116
ENSSSCG00000009851	ENSSSCG00000009851	0.237678	0.581414
ENSSSCG00000017106	ENSSSCG00000017106	0.237669	0.564111
ENSSSCG00000010565	DPCD	0.23684	0.6015
ENSSSCG00000015386	FAM126A	0.23654	0.60038
ENSSSCG00000044340	EEA1	0.23653	0.590851
ENSSSCG00000014903	CCDC90B	0.235736	0.600996
ENSSSCG00000005466	PTBP3	0.235334	0.591963
ENSSSCG00000025525	ENSSSCG00000025525	0.235241	0.601989
ENSSSCG00000009211	ENSSSCG00000009211	0.234838	0.605652
ENSSSCG00000011621	SEC61A1	0.234032	0.602409
ENSSSCG00000033424	ENSSSCG00000033424	0.233878	0.571474
ENSSSCG00000023837	WFDC1	0.233716	0.59912
ENSSSCG00000001658	MRPL2	0.231695	0.613393
ENSSSCG00000032916	ENSSSCG00000032916	0.231585	0.600765
ENSSSCG00000025698	SERPINE1	0.230198	0.610443
ENSSSCG00000001958	BAZ1A	0.229869	0.614339
ENSSSCG00000000435	ENSSSCG00000000435	0.22897	0.588941
ENSSSCG00000036702	ACTN1	0.228585	0.603864
ENSSSCG00000022869	BCAP29	0.228299	0.614291
ENSSSCG00000000719	NDUFA9	0.227928	0.617118
ENSSSCG00000008971	USO1	0.227912	0.617939
ENSSSCG00000016572	TNPO3	0.227754	0.595791
ENSSSCG00000011407	RASSF1	0.226897	0.598982
ENSSSCG00000039670	EPN1	0.22646	0.625624
ENSSSCG00000004666	ENSSSCG00000004666	0.225826	0.616283
ENSSSCG00000022301	EIF4EBP1	0.225646	0.612287
ENSSSCG00000008030	TSR3	0.225122	0.629282
ENSSSCG00000032357	APPL1	0.224553	0.62672
ENSSSCG00000023595	AK3	0.224013	0.6006
ENSSSCG00000033727	GPX1	0.223837	0.621643
ENSSSCG00000035533	ANKRD39	0.223144	0.627069
ENSSSCG00000015943	GORASP2	0.222245	0.631171
ENSSSCG00000012327	HSD17B10	0.22207	0.635246
ENSSSCG00000029805	RHOBTB3	0.221677	0.606294
ENSSSCG00000002965	ACTN4	0.221565	0.626452
ENSSSCG00000013647	CDC37	0.221244	0.63348
ENSSSCG00000016185	ARPC2	0.22105	0.621934
ENSSSCG00000017065	MRPL22	0.220533	0.635669
ENSSSCG00000011764	ENSSSCG00000011764	0.220189	0.629282
ENSSSCG00000039488	SPON2	0.219549	0.632016
ENSSSCG00000000144	ENSSSCG00000000144	0.219157	0.637472
ENSSSCG00000040056	ENSSSCG00000040056	0.218886	0.640365
ENSSSCG00000038436	HYPK	0.218602	0.63586
ENSSSCG00000037999	PPP1R14B	0.218536	0.630391
ENSSSCG00000014071	BTF3	0.217709	0.631298
ENSSSCG00000004489	EEF1A1	0.217662	0.630655
ENSSSCG00000029163	BCAT1	0.217416	0.650548
ENSSSCG00000003505	DDOST	0.217259	0.642351
ENSSSCG00000039659	TIMM10	0.216462	0.650115
ENSSSCG00000000097	ENSSSCG00000000097	0.215418	0.639863
ENSSSCG00000015519	RASAL2	0.215393	0.650115
ENSSSCG00000003645	UTP11	0.215105	0.657699
ENSSSCG00000003849	MAGOH	0.214927	0.650115
ENSSSCG00000021180	ENSSSCG00000021180	0.214876	0.646092
ENSSSCG00000040507	PDLIM7	0.214553	0.639951
ENSSSCG00000001554	SRPK1	0.213038	0.658573
ENSSSCG00000034617	RPS27A	0.212573	0.643207
ENSSSCG00000008180	EIF5B	0.211094	0.653538
ENSSSCG00000008986	SEPTIN11	0.211088	0.653905
ENSSSCG00000024692	RRBP1	0.210564	0.651944
ENSSSCG00000021145	AP1S1	0.210563	0.661316
ENSSSCG00000023643	PDHA1	0.210523	0.660119
ENSSSCG00000009276	XPO4	0.20946	0.661501
ENSSSCG00000008147	FHL2	0.209372	0.6595
ENSSSCG00000014913	PICALM	0.208978	0.664132
ENSSSCG00000037170	POMP	0.208595	0.658634
ENSSSCG00000006887	CNN3	0.207971	0.659326
ENSSSCG00000007203	ENSSSCG00000007203	0.207933	0.660142
ENSSSCG00000014133	RPS23	0.207552	0.656188
ENSSSCG00000034811	QDPR	0.207225	0.67282
ENSSSCG00000004963	ENSSSCG00000004963	0.206895	0.673872
ENSSSCG00000000145	ENSSSCG00000000145	0.206774	0.676332
ENSSSCG00000012405	RPS4X	0.206619	0.658903
ENSSSCG00000027480	KLF10	0.206565	0.67282
ENSSSCG00000004002	RPS5	0.205921	0.660142
ENSSSCG00000038914	SEC61B	0.205014	0.662366
ENSSSCG00000004446	RWDD1	0.204278	0.667387
ENSSSCG00000011843	PAK2	0.203049	0.676629
ENSSSCG00000014177	CHD1	0.202925	0.677626
ENSSSCG00000022534	ZNF644	0.201101	0.691308
ENSSSCG00000029391	PLSCR3	0.200947	0.682594
ENSSSCG00000012365	MSN	0.200564	0.67315
ENSSSCG00000005022	NIN	0.19985	0.687933
ENSSSCG00000032481	DPM2	0.199819	0.660142
ENSSSCG00000025881	PDHB	0.199762	0.660142
ENSSSCG00000028920	POLDIP2	0.198576	0.662239
ENSSSCG00000029724	RACK1	0.198306	0.677048
ENSSSCG00000021825	RPS21	0.198294	0.676848
ENSSSCG00000016970	ENSSSCG00000016970	0.197948	0.69107
ENSSSCG00000006062	YWHAZ	0.196182	0.685481
ENSSSCG00000011046	ITGA8	0.195985	0.690981
ENSSSCG00000020842	TAF13	0.195575	0.66861
ENSSSCG00000012957	SF3B2	0.195017	0.693593
ENSSSCG00000005436	RAD23B	0.194612	0.695414
ENSSSCG00000016017	DNAJC10	0.194504	0.695414
ENSSSCG00000006824	GNAI3	0.193832	0.695414
ENSSSCG00000025060	ENSSSCG00000025060	0.1937	0.696121
ENSSSCG00000024776	ENSSSCG00000024776	0.192901	0.693985
ENSSSCG00000012817	FUNDC2	0.192745	0.695414
ENSSSCG00000010081	MAPK1	0.192609	0.697751
ENSSSCG00000002406	AHSA1	0.192424	0.701165
ENSSSCG00000008181	TXNDC9	0.191551	0.69755
ENSSSCG00000011643	AMOTL2	0.191268	0.695414
ENSSSCG00000031432	KDELR2	0.190985	0.695414
ENSSSCG00000032090	PDCD6	0.190516	0.695414
ENSSSCG00000013901	IFI30	0.190324	0.698726
ENSSSCG00000031088	ENSSSCG00000031088	0.188884	0.695414
ENSSSCG00000009657	PPP2R2A	0.187066	0.71487
ENSSSCG00000016888	MOCS2	0.185893	0.717411
ENSSSCG00000005060	KTN1	0.185479	0.706124
ENSSSCG00000025151	ENSSSCG00000025151	0.185128	0.694807
ENSSSCG00000027293	TNPO1	0.184191	0.721009
ENSSSCG00000021587	MESD	0.183366	0.715262
ENSSSCG00000031782	ARL3	0.182536	0.724449
ENSSSCG00000008940	GRSF1	0.182453	0.726329
ENSSSCG00000035914	PSMB2	0.182215	0.714362
ENSSSCG00000004700	PDIA3	0.181501	0.715135
ENSSSCG00000024313	NDUFA4	0.181364	0.717634
ENSSSCG00000025010	UNC50	0.181271	0.725425
ENSSSCG00000038144	ENSSSCG00000038144	0.181258	0.720259
ENSSSCG00000009393	EBPL	0.181254	0.733471
ENSSSCG00000017913	ENSSSCG00000017913	0.181216	0.717847
ENSSSCG00000036658	PSMD8	0.180928	0.719451
ENSSSCG00000013891	CCDC124	0.179629	0.731325
ENSSSCG00000026644	DDX46	0.179446	0.730422
ENSSSCG00000040827	CFAP298-TCP10L	0.178571	0.736504
ENSSSCG00000036716	RPL37A	0.178187	0.722203
ENSSSCG00000009821	ARPC3	0.17698	0.727837
ENSSSCG00000013992	ARF1	0.175668	0.732868
ENSSSCG00000003903	ENSSSCG00000003903	0.175487	0.732672
ENSSSCG00000009097	ANXA5	0.175026	0.731657
ENSSSCG00000012766	BGN	0.174753	0.733347
ENSSSCG00000005768	ENSSSCG00000005768	0.173833	0.740241
ENSSSCG00000031636	ENSSSCG00000031636	0.173815	0.753307
ENSSSCG00000015560	ARPC5	0.173725	0.738195
ENSSSCG00000028423	ENSSSCG00000028423	0.173576	0.745035
ENSSSCG00000027941	LSAMP	0.173067	0.755691
ENSSSCG00000022760	HNRNPK	0.172619	0.741296
ENSSSCG00000009244	SEC31A	0.172187	0.747744
ENSSSCG00000032846	BPNT2	0.172011	0.754898
ENSSSCG00000012642	STAG2	0.171796	0.757154
ENSSSCG00000017168	SEPTIN9	0.17179	0.759358
ENSSSCG00000015988	ENSSSCG00000015988	0.171046	0.747017
ENSSSCG00000003648	RRAGC	0.170466	0.753307
ENSSSCG00000009004	SFRP2	0.170067	0.798516
ENSSSCG00000004421	FYN	0.16936	0.764422
ENSSSCG00000013650	ENSSSCG00000013650	0.169231	0.761255
ENSSSCG00000028663	RBM25	0.168953	0.760809
ENSSSCG00000004600	TCF12	0.168931	0.76778
ENSSSCG00000003106	AP2S1	0.168221	0.755681
ENSSSCG00000007776	BCL7C	0.167985	0.762475
ENSSSCG00000025298	POLR1F	0.167738	0.767038
ENSSSCG00000012896	NDUFV1	0.167502	0.766673
ENSSSCG00000010743	BCCIP	0.167463	0.764785
ENSSSCG00000036634	MAP4K5	0.167393	0.767447
ENSSSCG00000005528	NDUFA8	0.167273	0.762821
ENSSSCG00000013522	SAFB	0.167058	0.773617
ENSSSCG00000004578	ANXA2	0.166496	0.757154
ENSSSCG00000029830	RPL8	0.166292	0.757154
ENSSSCG00000000444	DCTN2	0.165238	0.767053
ENSSSCG00000012699	FHL1	0.164726	0.76778
ENSSSCG00000024132	TMEM47	0.164716	0.766285
ENSSSCG00000022080	RHOA	0.164667	0.764214
ENSSSCG00000011616	COPG1	0.164482	0.777683
ENSSSCG00000013305	CAPRIN1	0.164167	0.768389
ENSSSCG00000028343	MRPL9	0.163306	0.745035
ENSSSCG00000011272	ENSSSCG00000011272	0.162736	0.767229
ENSSSCG00000005950	PHF20L1	0.16233	0.781713
ENSSSCG00000023886	RPA3	0.161211	0.784688
ENSSSCG00000012746	ENSSSCG00000012746	0.160988	0.780149
ENSSSCG00000024127	ABI1	0.160821	0.789892
ENSSSCG00000022659	CLTC	0.16036	0.781882
ENSSSCG00000008466	COX7A2L	0.15944	0.779213
ENSSSCG00000028879	PLOD3	0.15868	0.7963
ENSSSCG00000014305	SAR1B	0.157658	0.796953
ENSSSCG00000003672	CAP1	0.157192	0.78711
ENSSSCG00000006090	MTERF3	0.156335	0.790509
ENSSSCG00000029034	COX4I1	0.155992	0.786605
ENSSSCG00000038466	EIF4E2	0.155812	0.801529
ENSSSCG00000039544	ENSSSCG00000039544	0.154063	0.792076
ENSSSCG00000013878	PGLS	0.153689	0.797741
ENSSSCG00000039656	ENSSSCG00000039656	0.153322	0.807275
ENSSSCG00000029774	RNF7	0.152328	0.802825
ENSSSCG00000000767	ATP6V1E1	0.152005	0.801751
ENSSSCG00000034786	HACD2	0.15053	0.810499
ENSSSCG00000017203	GALK1	0.149871	0.812505
ENSSSCG00000011194	ANKRD28	0.148774	0.786605
ENSSSCG00000011746	SKIL	0.147604	0.811581
ENSSSCG00000034898	MYDGF	0.147319	0.818844
ENSSSCG00000023112	PDS5A	0.146764	0.8271
ENSSSCG00000017489	PSMD3	0.145883	0.792943
ENSSSCG00000004110	TAB2	0.145778	0.82479
ENSSSCG00000033169	RPS15	0.144193	0.818417
ENSSSCG00000009071	JADE1	0.14378	0.832413
ENSSSCG00000001409	PRRC2A	0.142984	0.832076
ENSSSCG00000033326	RPL37	0.142217	0.823982
ENSSSCG00000037131	CLTA	0.141454	0.827866
ENSSSCG00000012062	TTC3	0.140974	0.831216
ENSSSCG00000001638	MRPS10	0.140836	0.83385
ENSSSCG00000016434	RHEB	0.140586	0.829788
ENSSSCG00000001414	ENSSSCG00000001414	0.139037	0.832622
ENSSSCG00000006520	SCAMP3	0.138698	0.809784
ENSSSCG00000001505	PFDN6	0.138671	0.840437
ENSSSCG00000014058	CLTB	0.138598	0.832691
ENSSSCG00000011572	SEC13	0.13747	0.839251
ENSSSCG00000006054	ATP6V1C1	0.135199	0.854099
ENSSSCG00000046387	PSMD2	0.134259	0.849595
ENSSSCG00000038682	TAF1D	0.133818	0.849492
ENSSSCG00000003654	MACF1	0.133436	0.852281
ENSSSCG00000010301	PPP3CB	0.133369	0.858789
ENSSSCG00000022351	GSTO1	0.133195	0.852906
ENSSSCG00000017877	ANKFY1	0.133134	0.853395
ENSSSCG00000034227	RPL35	0.133095	0.843967
ENSSSCG00000007067	JAG1	0.132542	0.857357
ENSSSCG00000032390	NDUFB2	0.132212	0.852635
ENSSSCG00000013778	NDUFB7	0.13197	0.851749
ENSSSCG00000037032	DNASE1L1	0.131804	0.859176
ENSSSCG00000014850	SPCS2	0.130882	0.857357
ENSSSCG00000007524	ENSSSCG00000007524	0.130312	0.857368
ENSSSCG00000001708	CDC5L	0.130161	0.862931
ENSSSCG00000030125	SELENOF	0.129387	0.860117
ENSSSCG00000035904	ENSSSCG00000035904	0.129348	0.85497
ENSSSCG00000023118	BZW2	0.128802	0.86747
ENSSSCG00000007253	MAPRE1	0.12766	0.86823
ENSSSCG00000023715	GNS	0.127658	0.873413
ENSSSCG00000012014	BTG3	0.127589	0.866499
ENSSSCG00000006610	S100A11	0.127225	0.861962
ENSSSCG00000010447	ACTA2	0.127192	0.863216
ENSSSCG00000033228	SPAG9	0.127147	0.86822
ENSSSCG00000038806	AXL	0.126645	0.870203
ENSSSCG00000008136	RANBP2	0.126543	0.877099
ENSSSCG00000005169	RPS6	0.126104	0.864911
ENSSSCG00000000587	AEBP2	0.125353	0.877099
ENSSSCG00000008785	FAM114A1	0.124889	0.872842
ENSSSCG00000014101	AP3B1	0.124831	0.879239
ENSSSCG00000020715	GOLGA7	0.122922	0.879239
ENSSSCG00000021250	FKBP9	0.122669	0.880196
ENSSSCG00000012114	MSL3	0.122483	0.879239
ENSSSCG00000032748	SWI5	0.122403	0.879239
ENSSSCG00000017526	COPZ2	0.121932	0.879239
ENSSSCG00000017712	AP2B1	0.121777	0.880931
ENSSSCG00000039550	EMC4	0.121691	0.853225
ENSSSCG00000040157	AP3D1	0.121213	0.885264
ENSSSCG00000014141	RFESD	0.120673	0.88474
ENSSSCG00000032711	DMAC2	0.120663	0.886668
ENSSSCG00000025691	BCL10	0.120461	0.886668
ENSSSCG00000001423	NELFE	0.120449	0.884288
ENSSSCG00000014100	TBCA	0.1191	0.879893
ENSSSCG00000015298	SRI	0.119029	0.881608
ENSSSCG00000033027	CIAO2B	0.118921	0.886668
ENSSSCG00000002629	FBXO9	0.118702	0.889275
ENSSSCG00000015567	NIBAN1	0.118197	0.886668
ENSSSCG00000031892	HSBP1	0.117896	0.881987
ENSSSCG00000012046	ENSSSCG00000012046	0.11741	0.890656
ENSSSCG00000011501	SUCLG2	0.116863	0.886668
ENSSSCG00000010877	HNRNPU	0.116509	0.886668
ENSSSCG00000038718	ADRM1	0.116391	0.890894
ENSSSCG00000016509	LUC7L2	0.114663	0.898499
ENSSSCG00000033744	ENSSSCG00000033744	0.114156	0.89271
ENSSSCG00000006785	RAP1A	0.113809	0.893135
ENSSSCG00000003132	ENSSSCG00000003132	0.113412	0.891718
ENSSSCG00000039393	SPRED1	0.112777	0.877099
ENSSSCG00000032235	ENSSSCG00000032235	0.112777	0.898792
ENSSSCG00000034752	SUPT4H1	0.112677	0.896826
ENSSSCG00000006752	CSDE1	0.112666	0.893717
ENSSSCG00000012621	UBE2A	0.11191	0.901958
ENSSSCG00000011889	GSK3B	0.111825	0.901958
ENSSSCG00000004339	UFL1	0.111775	0.879239
ENSSSCG00000034487	NDUFB11	0.1106	0.908396
ENSSSCG00000024693	MRPL17	0.110471	0.898133
ENSSSCG00000005009	KLHDC2	0.110043	0.90669
ENSSSCG00000013889	RPL18A	0.109718	0.898133
ENSSSCG00000007064	MKKS	0.109616	0.909956
ENSSSCG00000007160	DDRGK1	0.109574	0.909956
ENSSSCG00000007743	ENSSSCG00000007743	0.109052	0.903128
ENSSSCG00000034040	TMEM11	0.108768	0.911157
ENSSSCG00000000798	TWF1	0.108397	0.914489
ENSSSCG00000039612	ENSSSCG00000039612	0.107961	0.916003
ENSSSCG00000012979	ENSSSCG00000012979	0.107792	0.907861
ENSSSCG00000000522	NAP1L1	0.107042	0.908095
ENSSSCG00000003771	FUBP1	0.106753	0.919483
ENSSSCG00000030149	CAPNS1	0.10512	0.91261
ENSSSCG00000033299	FLNA	0.104762	0.911957
ENSSSCG00000008540	PPP1CB	0.104441	0.918143
ENSSSCG00000037595	AP3S1	0.104239	0.916808
ENSSSCG00000038800	PUF60	0.103756	0.92337
ENSSSCG00000021355	SOD1	0.102169	0.921417
ENSSSCG00000029183	SEC11A	0.101714	0.923739
ENSSSCG00000021408	TKT	0.101654	0.926246
ENSSSCG00000005424	NIPSNAP3A	0.101372	0.932442
ENSSSCG00000013602	HNRNPM	0.101303	0.926511
ENSSSCG00000037445	ENSSSCG00000037445	0.101068	0.897797
ENSSSCG00000014343	ENSSSCG00000014343	0.100779	0.927878
ENSSSCG00000040325	COX7C	0.100376	0.926256
ENSSSCG00000039249	ENSSSCG00000039249	0.0997714	0.930952
ENSSSCG00000034753	FAM177A1	0.0996541	0.900254
ENSSSCG00000007109	XRN2	0.0996041	0.932628
ENSSSCG00000038873	SLMAP	0.0993022	0.935993
ENSSSCG00000024916	DHX36	0.0987945	0.93745
ENSSSCG00000024972	CCDC25	0.0980849	0.934948
ENSSSCG00000024168	AIMP1	0.0971977	0.933548
ENSSSCG00000036402	MYL9	0.0968526	0.93346
ENSSSCG00000002905	RBM42	0.0965922	0.940597
ENSSSCG00000017082	SPARC	0.09641	0.93561
ENSSSCG00000009944	CORO1C	0.0948371	0.947968
ENSSSCG00000023996	GOLM2	0.0941306	0.913363
ENSSSCG00000035622	UBE2D3	0.0917261	0.946607
ENSSSCG00000035762	ENSSSCG00000035762	0.0904089	0.956126
ENSSSCG00000001499	DST	0.0904089	0.956759
ENSSSCG00000031857	SMIM19	0.0903492	0.954695
ENSSSCG00000027711	SS18L2	0.0897821	0.961882
ENSSSCG00000026239	VPS35	0.0889547	0.959704
ENSSSCG00000030423	MIER1	0.0879786	0.963426
ENSSSCG00000014285	SEPTIN8	0.0875662	0.969364
ENSSSCG00000036712	TPD52L2	0.0873431	0.961882
ENSSSCG00000020817	RPS16	0.0852321	0.963426
ENSSSCG00000039782	STOML2	0.0841702	0.972431
ENSSSCG00000013381	RPS13	0.0831779	0.970124
ENSSSCG00000027139	FYTTD1	0.0828676	0.977729
ENSSSCG00000011767	TTC14	0.0828139	0.977263
ENSSSCG00000042630	HNRNPA0	0.0827802	0.944488
ENSSSCG00000002704	KARS1	0.0815073	0.97387
ENSSSCG00000024144	ENSSSCG00000024144	0.0812929	0.974354
ENSSSCG00000012270	UBA1	0.0812198	0.979381
ENSSSCG00000027124	ENSSSCG00000027124	0.0811082	0.982257
ENSSSCG00000035007	RPL17-C18orf32	0.0782671	0.979097
ENSSSCG00000026552	MFSD14B	0.0781145	0.987023
ENSSSCG00000006544	UBE2Q1	0.0776561	0.991141
ENSSSCG00000010931	ENSSSCG00000010931	0.0772858	0.991911
ENSSSCG00000006032	EMC2	0.0772602	0.99147
ENSSSCG00000027573	RPL29	0.0772353	0.982234
ENSSSCG00000014207	APC	0.0766214	0.989666
ENSSSCG00000030996	XBP1	0.0765088	0.989899
ENSSSCG00000028397	TMEM106C	0.0743354	0.996517
ENSSSCG00000034624	TMEM50B	0.0742088	0.995862
ENSSSCG00000027738	LRRFIP2	0.0741999	0.998922
ENSSSCG00000039046	RPL36A-HNRNPH2	0.0739919	0.990969
ENSSSCG00000006553	UBAP2L	0.073	0.998922
ENSSSCG00000023903	ATP5ME	0.0726073	0.996431
ENSSSCG00000017668	VMP1	0.0719555	0.997193
ENSSSCG00000031627	WBP4	0.0699628	1
ENSSSCG00000008170	RPL31	0.0697154	1
ENSSSCG00000024667	MICU2	0.0694642	1
ENSSSCG00000021461	SNF8	0.0690309	1
ENSSSCG00000015814	ENSSSCG00000015814	0.0687072	1
ENSSSCG00000027340	PI4K2B	0.0683472	1
ENSSSCG00000005912	GPAA1	0.0674075	1
ENSSSCG00000011867	MYLK	0.0669835	1
ENSSSCG00000006166	NDUFB8	0.0669765	1
ENSSSCG00000008192	TMEM131	0.0659836	0.984521
ENSSSCG00000014577	TMEM9B	0.0659372	1
ENSSSCG00000027444	STAU1	0.0657898	0.984439
ENSSSCG00000000359	ENSSSCG00000000359	0.0647752	1
ENSSSCG00000008569	HADHB	0.0646187	1
ENSSSCG00000008600	PUM2	0.0640174	1
ENSSSCG00000038987	CCDC59	0.0639285	1
ENSSSCG00000005643	ENSSSCG00000005643	0.0637125	1
ENSSSCG00000035690	SFPQ	0.0636118	1
ENSSSCG00000033689	GPS1	0.0634081	0.989899
ENSSSCG00000028646	MMADHC	0.0624062	1
ENSSSCG00000004169	HBS1L	0.0619826	1
ENSSSCG00000001543	ENSSSCG00000001543	0.06181	0.993793
ENSSSCG00000003680	RALBP1	0.0613659	1
ENSSSCG00000017509	RPL19	0.0613084	1
ENSSSCG00000034137	PPIB	0.0610784	1
ENSSSCG00000037071	ENSSSCG00000037071	0.0609958	1
ENSSSCG00000027307	NDUFA11	0.0606809	1
ENSSSCG00000007623	BUD31	0.0605205	1
ENSSSCG00000031083	SZRD1	0.0602991	1
ENSSSCG00000028113	CAPZA2	0.0597795	1
ENSSSCG00000039894	ENSSSCG00000039894	0.0595853	1
ENSSSCG00000011662	COPB2	0.059369	1
ENSSSCG00000016882	PARP8	0.0590172	1
ENSSSCG00000028850	RPL26	0.0581328	1
ENSSSCG00000023307	FBXW11	0.0575938	1
ENSSSCG00000007309	RBM39	0.055743	1
ENSSSCG00000011739	PDCD10	0.0556364	1
ENSSSCG00000016435	SMARCD3	0.0553304	1
ENSSSCG00000035820	TXNDC17	0.0551108	1
ENSSSCG00000017525	NFE2L1	0.0550435	1
ENSSSCG00000008659	ENSSSCG00000008659	0.0549333	1
ENSSSCG00000027840	ENSSSCG00000027840	0.0542674	1
ENSSSCG00000009047	SMARCA5	0.0538196	1
ENSSSCG00000033278	ATP6V1D	0.0537268	1
ENSSSCG00000040663	HERPUD1	0.0536877	1
ENSSSCG00000016234	CUL3	0.0533492	1
ENSSSCG00000004908	LMAN1	0.0531181	1
ENSSSCG00000006480	NAXE	0.0528952	1
ENSSSCG00000028509	RBM8A	0.0528304	1
ENSSSCG00000024413	PPP2R1A	0.0526937	1
ENSSSCG00000015534	ACBD6	0.0526926	1
ENSSSCG00000035434	SEC61G	0.0521518	1
ENSSSCG00000000804	ANO6	0.0519148	1
ENSSSCG00000013045	OTUB1	0.0516697	1
ENSSSCG00000011952	RPL24	0.0508476	1
ENSSSCG00000010746	ADAM12	0.0506881	1
ENSSSCG00000027072	ATP5IF1	0.0505059	1
ENSSSCG00000009772	ENSSSCG00000009772	0.0502562	1
ENSSSCG00000015790	SLC25A4	0.0499569	1
ENSSSCG00000040816	NOL7	0.0497814	1
ENSSSCG00000005904	VPS28	0.0497421	1
ENSSSCG00000028414	ENSSSCG00000028414	0.049467	1
ENSSSCG00000006033	EIF3E	0.0489627	1
ENSSSCG00000012639	THOC2	0.0488475	1
ENSSSCG00000022726	RHOD	0.0487946	1
ENSSSCG00000033500	SNRPD2	0.0483514	1
ENSSSCG00000037898	CXXC5	0.0482118	1
ENSSSCG00000038907	DNAJC8	0.0472726	1
ENSSSCG00000037299	ENSSSCG00000037299	0.0471796	1
ENSSSCG00000004177	RPS12	0.047013	1
ENSSSCG00000017273	PSMD12	0.0453957	1
ENSSSCG00000006930	SH3GLB1	0.0453907	1
ENSSSCG00000030150	UGDH	0.0449851	1
ENSSSCG00000005625	ENG	0.0448431	1
ENSSSCG00000000274	PCBP2	0.0437004	1
ENSSSCG00000000071	ST13	0.043328	1
ENSSSCG00000017513	NPEPPS	0.0431444	1
ENSSSCG00000023304	SRRM2	0.0423708	1
ENSSSCG00000004583	ENSSSCG00000004583	0.042185	1
ENSSSCG00000016330	LRRFIP1	0.041453	1
ENSSSCG00000031302	CTBP1	0.0403788	1
ENSSSCG00000027457	FBXO22	0.0402712	1
ENSSSCG00000024974	ENSSSCG00000024974	0.0400212	1
ENSSSCG00000010035	YWHAH	0.0392097	1
ENSSSCG00000033107	DYNLT1	0.0375832	1
ENSSSCG00000006939	ZNHIT6	0.0370943	1
ENSSSCG00000038493	PFDN1	0.037005	1
ENSSSCG00000014569	RPL27A	0.0356444	1
ENSSSCG00000009864	MED13L	0.0355258	1
ENSSSCG00000021292	OSBPL9	0.0353979	1
ENSSSCG00000017745	UTP6	0.0347218	1
ENSSSCG00000002804	CSNK2A2	0.0339752	1
ENSSSCG00000027675	FOXP1	0.0328628	1
ENSSSCG00000004020	SFT2D1	0.0328077	1
ENSSSCG00000034964	STX8	0.032023	1
ENSSSCG00000013380	ENSSSCG00000013380	0.0313168	1
ENSSSCG00000002846	DNAJA2	0.0307419	1
ENSSSCG00000009834	ATXN2	0.0306852	1
ENSSSCG00000021890	GNB1	0.0305917	1
ENSSSCG00000023174	USP53	0.0295654	1
ENSSSCG00000021410	STRAP	0.0294267	1
ENSSSCG00000010357	WAPL	0.0286825	1
ENSSSCG00000003930	RPS8	0.0276662	1
ENSSSCG00000011615	RAB7A	0.027044	1
ENSSSCG00000033602	UBE2K	0.0268027	1
ENSSSCG00000038880	RPL23	0.0267228	1
ENSSSCG00000008270	CCDC142	0.0266465	1
ENSSSCG00000008268	AUP1	0.0265811	1
ENSSSCG00000014559	PSMD13	0.0265576	1
ENSSSCG00000023803	ELK3	0.0263524	1
ENSSSCG00000027051	EMC7	0.0263126	1
ENSSSCG00000041813	CMC1	0.0262786	1
ENSSSCG00000035992	ENSSSCG00000035992	0.0251498	1
ENSSSCG00000035259	PHF3	0.0243438	1
ENSSSCG00000014806	ANAPC15	0.0241752	1
ENSSSCG00000013727	TRIR	0.0240359	1
ENSSSCG00000004382	SEC63	0.0236466	1
ENSSSCG00000008004	ANTKMT	0.0236094	1
ENSSSCG00000010308	CHCHD1	0.0230003	1
ENSSSCG00000028655	RAB18	0.022948	1
ENSSSCG00000030318	SDHC	0.0228027	1
ENSSSCG00000004012	THBS2	0.0225789	1
ENSSSCG00000007362	SRSF6	0.0225504	1
ENSSSCG00000010476	MYOF	0.0225189	1
ENSSSCG00000009112	SEC24D	0.021602	1
ENSSSCG00000030328	NDUFB10	0.021515	1
ENSSSCG00000006830	PSMA5	0.0204249	1
ENSSSCG00000011676	ENSSSCG00000011676	0.0204237	1
ENSSSCG00000016989	RPL26L1	0.0196451	1
ENSSSCG00000012784	SSR4	0.019556	1
ENSSSCG00000036310	RFXANK	0.0192507	1
ENSSSCG00000030632	UBE2V1	0.0192297	1
ENSSSCG00000011270	EIF1B	0.0185314	1
ENSSSCG00000031236	GLIPR2	0.0185143	1
ENSSSCG00000032595	RAP1B	0.0182123	1
ENSSSCG00000010313	VCL	0.0179925	1
ENSSSCG00000028827	PARVA	0.0170254	1
ENSSSCG00000031329	ST8SIA1	0.016945	1
ENSSSCG00000035080	ENSSSCG00000035080	0.0166544	1
ENSSSCG00000038989	CRK	0.0161903	1
ENSSSCG00000029331	PALLD	0.0159216	1
ENSSSCG00000004470	HMGN3	0.0158191	1
ENSSSCG00000004201	TMEM200A	0.0152675	1
ENSSSCG00000027257	PSMB1	0.0148871	1
ENSSSCG00000010203	ENSSSCG00000010203	0.0146687	1
ENSSSCG00000023604	LAP3	0.0138643	1
ENSSSCG00000015867	PRPF40A	0.0137942	1
ENSSSCG00000014040	LMAN2	0.0134127	1
ENSSSCG00000040710	SURF4	0.0127564	1
ENSSSCG00000003768	NEXN	0.0127139	1
ENSSSCG00000036014	RPLP0	0.0126426	1
ENSSSCG00000025675	EEF2	0.0122067	1
ENSSSCG00000039324	FLII	0.0118113	1
ENSSSCG00000034782	VPS25	0.0116949	1
ENSSSCG00000008057	ENSSSCG00000008057	0.0109499	1
ENSSSCG00000011562	EMC3	0.0108573	1
ENSSSCG00000024260	RPL11	0.0102624	1
ENSSSCG00000011003	NDUFB6	0.00897904	1
ENSSSCG00000022187	CISD3	0.00844008	1
ENSSSCG00000022486	CBLB	0.00827878	1
ENSSSCG00000032959	ENSSSCG00000032959	0.00805337	1
ENSSSCG00000026229	ENSSSCG00000026229	0.00757726	1
ENSSSCG00000038410	CPEB2	0.00756786	1
ENSSSCG00000039424	MCRIP1	0.00702597	1
ENSSSCG00000008508	FAM98A	0.00701078	1
ENSSSCG00000013017	EHD1	0.00679949	1
ENSSSCG00000039887	MARCHF5	0.00635845	1
ENSSSCG00000037030	RPL15	0.00616126	1
ENSSSCG00000033497	ENSSSCG00000033497	0.00586854	1
ENSSSCG00000029251	MAP4	0.00470943	1
ENSSSCG00000007669	GNB2	0.00426825	1
ENSSSCG00000001814	IQGAP1	0.00416898	1
ENSSSCG00000036814	CLEC11A	0.00415768	1
ENSSSCG00000039494	NDUFC2	0.00357797	1
ENSSSCG00000032028	EIF4B	0.00212392	1
ENSSSCG00000023907	AFAP1	0.0021044	1
ENSSSCG00000008188	MGAT4A	0.00199399	1
ENSSSCG00000014337	ETF1	0.00193302	1
ENSSSCG00000001002	PRPF4B	0.00185075	1
ENSSSCG00000024927	STX12	0.00180714	1
ENSSSCG00000030608	METAP2	0.0010803	1
ENSSSCG00000003791	SRSF11	0.000989849	1
ENSSSCG00000016118	CYP20A1	-0.00023558	1
ENSSSCG00000021217	FKBP3	-0.000499225	1
ENSSSCG00000040657	STRN3	-0.000522826	1
ENSSSCG00000016248	AGFG1	-0.000797758	1
ENSSSCG00000035747	YIPF4	-0.000880043	1
ENSSSCG00000031530	DERL2	-0.00183242	1
ENSSSCG00000009823	VPS29	-0.00210561	1
ENSSSCG00000037465	SERP1	-0.00221636	1
ENSSSCG00000013299	APIP	-0.00252205	1
ENSSSCG00000008337	AAK1	-0.00283614	1
ENSSSCG00000027486	TRIP6	-0.00341502	1
ENSSSCG00000005317	TLN1	-0.00400392	1
ENSSSCG00000031838	ENSSSCG00000031838	-0.00492475	1
ENSSSCG00000027723	ENSSSCG00000027723	-0.00586057	1
ENSSSCG00000032467	RAB5C	-0.00597407	1
ENSSSCG00000000905	ENSSSCG00000000905	-0.00615622	1
ENSSSCG00000017206	GRB2	-0.00676798	1
ENSSSCG00000033155	TMEM30A	-0.00748212	1
ENSSSCG00000005096	HIF1A	-0.00767527	1
ENSSSCG00000011552	ARPC4	-0.00818665	1
ENSSSCG00000024201	TASOR	-0.00825813	1
ENSSSCG00000020945	SMDT1	-0.00834177	1
ENSSSCG00000015862	LIMS2	-0.00854077	1
ENSSSCG00000008414	ERLEC1	-0.00881961	1
ENSSSCG00000013627	PRKCSH	-0.00882186	1
ENSSSCG00000011332	SETD2	-0.0091884	1
ENSSSCG00000006628	PSMD4	-0.00948347	1
ENSSSCG00000023971	H3-3A	-0.0104943	1
ENSSSCG00000011963	TOMM70	-0.0111034	1
ENSSSCG00000004029	QKI	-0.0111197	1
ENSSSCG00000002295	VTI1B	-0.0121092	1
ENSSSCG00000016907	DHX29	-0.0131675	1
ENSSSCG00000031580	LLPH	-0.0133765	1
ENSSSCG00000036711	UBE2D2	-0.0137557	1
ENSSSCG00000015443	DLD	-0.0143639	1
ENSSSCG00000012886	ENSSSCG00000012886	-0.0145455	1
ENSSSCG00000025928	RPL18	-0.0148424	1
ENSSSCG00000032740	TMEM106B	-0.0148882	1
ENSSSCG00000004217	RNF146	-0.0149145	1
ENSSSCG00000000793	PPHLN1	-0.0151036	1
ENSSSCG00000017836	PAFAH1B1	-0.0164244	1
ENSSSCG00000033154	ARL6IP5	-0.016852	1
ENSSSCG00000027594	USP16	-0.0171498	1
ENSSSCG00000036560	PAWR	-0.017206	1
ENSSSCG00000039054	CRTAP	-0.0172621	1
ENSSSCG00000008801	SLC30A9	-0.0173906	1
ENSSSCG00000007907	USP7	-0.0181809	1
ENSSSCG00000020702	SENP6	-0.0197466	1
ENSSSCG00000038364	ENSSSCG00000038364	-0.0201357	1
ENSSSCG00000032381	LITAF	-0.0201922	1
ENSSSCG00000028679	ENSSSCG00000028679	-0.0212505	1
ENSSSCG00000011684	U2SURP	-0.0216571	1
ENSSSCG00000001773	TMED3	-0.0219232	1
ENSSSCG00000036083	PCGF5	-0.0224524	1
ENSSSCG00000036326	LATS2	-0.0225611	1
ENSSSCG00000038007	HACD1	-0.023152	1
ENSSSCG00000007249	NOL4L	-0.0239596	1
ENSSSCG00000008602	LAPTM4A	-0.0241729	1
ENSSSCG00000007188	ENSSSCG00000007188	-0.0245097	1
ENSSSCG00000033368	ATP5MC2	-0.0246382	1
ENSSSCG00000015842	PPP2CB	-0.0247751	1
ENSSSCG00000031593	NUDT3	-0.0251542	1
ENSSSCG00000002000	IPO4	-0.0251664	1
ENSSSCG00000027503	OSBPL8	-0.0254035	1
ENSSSCG00000013757	C19orf53	-0.0262021	1
ENSSSCG00000006177	UBE2W	-0.0266454	1
ENSSSCG00000000510	TMEM19	-0.0272567	1
ENSSSCG00000030546	HSD11B1L	-0.0276031	1
ENSSSCG00000006386	COPA	-0.028369	1
ENSSSCG00000035997	RPL10	-0.0307268	1
ENSSSCG00000022206	UOX	-0.0308162	1
ENSSSCG00000003359	TPRG1L	-0.0310226	1
ENSSSCG00000007763	BCKDK	-0.0315869	1
ENSSSCG00000011433	WDR82	-0.0317437	1
ENSSSCG00000038370	UQCC3	-0.0324212	1
ENSSSCG00000017422	FKBP10	-0.0331617	1
ENSSSCG00000016174	FN1	-0.0336018	1
ENSSSCG00000007165	MRPS26	-0.0354928	1
ENSSSCG00000008094	CHCHD5	-0.036061	1
ENSSSCG00000009310	POLR1D	-0.0369608	1
ENSSSCG00000012597	PLS3	-0.0369763	1
ENSSSCG00000034893	COPS6	-0.0371067	1
ENSSSCG00000017785	NUFIP2	-0.0381747	1
ENSSSCG00000025448	SERTAD3	-0.0387567	1
ENSSSCG00000013239	PSMC3	-0.0388802	1
ENSSSCG00000025942	MCCC1	-0.0388822	1
ENSSSCG00000040385	RFNG	-0.0389695	1
ENSSSCG00000040666	REX1BD	-0.0390325	1
ENSSSCG00000011474	PXK	-0.0391439	1
ENSSSCG00000010560	MRPL43	-0.0393374	1
ENSSSCG00000016635	CAV2	-0.0409434	1
ENSSSCG00000034647	MRPS15	-0.0416602	1
ENSSSCG00000026697	UHRF1BP1L	-0.0421657	1
ENSSSCG00000006363	UFC1	-0.0427378	1
ENSSSCG00000036491	PCNP	-0.0427779	1
ENSSSCG00000013906	ENSSSCG00000013906	-0.0429163	1
ENSSSCG00000034952	DPM1	-0.0431604	1
ENSSSCG00000015411	PTPN12	-0.0435653	1
ENSSSCG00000012842	RPLP2	-0.0436241	1
ENSSSCG00000000119	EIF3L	-0.0452103	1
ENSSSCG00000002023	PABPN1	-0.0452286	1
ENSSSCG00000036275	NSMCE1	-0.0455042	1
ENSSSCG00000009164	CISD2	-0.0457314	1
ENSSSCG00000026382	PPP2R5E	-0.0463496	1
ENSSSCG00000001531	SNRPC	-0.0466706	1
ENSSSCG00000006176	ELOC	-0.0470548	1
ENSSSCG00000010703	HTRA1	-0.0491202	1
ENSSSCG00000024550	UQCR10	-0.0493493	1
ENSSSCG00000006612	S100A10	-0.0499687	1
ENSSSCG00000015948	DYNC1I2	-0.0514944	1
ENSSSCG00000006358	NDUFS2	-0.0515542	1
ENSSSCG00000016874	PAIP1	-0.0516757	1
ENSSSCG00000009146	RPL34	-0.0524589	1
ENSSSCG00000030426	C9orf78	-0.0525903	1
ENSSSCG00000028167	SLIRP	-0.0528481	1
ENSSSCG00000012119	TMSB4X	-0.0528792	1
ENSSSCG00000001769	MORF4L1	-0.0532621	1
ENSSSCG00000014579	TMEM41B	-0.053275	1
ENSSSCG00000023110	UBXN1	-0.053329	1
ENSSSCG00000015273	ATP2B4	-0.054278	1
ENSSSCG00000025344	PHC2	-0.0551008	1
ENSSSCG00000006777	ENSSSCG00000006777	-0.0552603	1
ENSSSCG00000006232	ENSSSCG00000006232	-0.0552691	1
ENSSSCG00000035532	ATP5F1D	-0.0554978	1
ENSSSCG00000028908	DYNLT3	-0.0555435	1
ENSSSCG00000025561	VASN	-0.0560416	1
ENSSSCG00000035895	JDP2	-0.0562505	1
ENSSSCG00000036296	RPS25	-0.0571303	1
ENSSSCG00000000840	WASHC4	-0.0575723	1
ENSSSCG00000026153	ACAT1	-0.0578798	1
ENSSSCG00000023792	SNRNP70	-0.0580536	1
ENSSSCG00000026006	KLF13	-0.0581646	1
ENSSSCG00000002869	LSM14A	-0.0585343	1
ENSSSCG00000025507	RPL27	-0.0585756	1
ENSSSCG00000011795	IGF2BP2	-0.0594118	1
ENSSSCG00000040889	LAMTOR5	-0.0599115	1
ENSSSCG00000006928	ENSSSCG00000006928	-0.0599642	1
ENSSSCG00000028934	FAM3A	-0.0601655	1
ENSSSCG00000016372	STK25	-0.0609004	1
ENSSSCG00000049025	PLEKHA3	-0.0615013	1
ENSSSCG00000028444	ARMC10	-0.0622841	1
ENSSSCG00000028149	THYN1	-0.0626709	1
ENSSSCG00000038474	AURKAIP1	-0.0626864	1
ENSSSCG00000007962	SNRNP25	-0.0639316	1
ENSSSCG00000011942	CD47	-0.0643246	1
ENSSSCG00000018034	ENSSSCG00000018034	-0.0653022	1
ENSSSCG00000007721	GTF2I	-0.0661489	1
ENSSSCG00000012534	MORF4L2	-0.0665591	1
ENSSSCG00000017940	GPS2	-0.0671914	1
ENSSSCG00000005955	EFR3A	-0.0683585	1
ENSSSCG00000031077	KPNA4	-0.0686885	1
ENSSSCG00000011000	DNAJA1	-0.0688954	1
ENSSSCG00000023105	NET1	-0.0694218	1
ENSSSCG00000006366	PFDN2	-0.072415	1
ENSSSCG00000013597	RPS28	-0.0731365	1
ENSSSCG00000008516	DPY30	-0.0732954	1
ENSSSCG00000011710	EIF2A	-0.0736773	1
ENSSSCG00000029998	KLF7	-0.073924	1
ENSSSCG00000001971	HECTD1	-0.0747951	1
ENSSSCG00000020926	SDHB	-0.0759352	1
ENSSSCG00000032861	NUAK1	-0.0766636	1
ENSSSCG00000009924	ANKRD13A	-0.0770671	1
ENSSSCG00000027746	ENSSSCG00000027746	-0.0775154	1
ENSSSCG00000027529	BIRC2	-0.0786258	1
ENSSSCG00000015883	MARCHF7	-0.0792997	1
ENSSSCG00000026744	ZDHHC20	-0.0798096	1
ENSSSCG00000004893	VPS4B	-0.0801725	1
ENSSSCG00000027669	TNS1	-0.0804063	1
ENSSSCG00000002426	ZC3H14	-0.0810495	1
ENSSSCG00000031280	MRPL57	-0.0814688	1
ENSSSCG00000034131	TXNDC5	-0.081598	1
ENSSSCG00000016128	EEF1B2	-0.0816351	1
ENSSSCG00000012022	APP	-0.0820814	1
ENSSSCG00000038444	ENY2	-0.082566	1
ENSSSCG00000014371	NDUFA2	-0.0835721	1
ENSSSCG00000034954	C5orf24	-0.083929	1
ENSSSCG00000033982	ZNHIT1	-0.0855704	1
ENSSSCG00000015486	PIGC	-0.0858968	1
ENSSSCG00000002963	ENSSSCG00000002963	-0.0877192	0.999451
ENSSSCG00000039222	ENSSSCG00000039222	-0.087755	0.999284
ENSSSCG00000034012	CASP3	-0.0885771	1
ENSSSCG00000028132	NAA20	-0.0886649	1
ENSSSCG00000032398	VGLL3	-0.0890156	0.997269
ENSSSCG00000020878	HNRNPLL	-0.0897938	0.998922
ENSSSCG00000039922	CDC42EP5	-0.0899008	0.995791
ENSSSCG00000024486	HOOK3	-0.0899551	0.996514
ENSSSCG00000006088	SDC2	-0.0900436	0.995524
ENSSSCG00000017895	RABEP1	-0.0904365	0.996626
ENSSSCG00000022479	UBR5	-0.0908724	0.998922
ENSSSCG00000012847	TALDO1	-0.0938495	0.984439
ENSSSCG00000039148	P4HB	-0.0950389	0.984328
ENSSSCG00000008493	CEBPZ	-0.0953825	1
ENSSSCG00000008239	CAPG	-0.0967002	0.977729
ENSSSCG00000000361	CD63	-0.0968608	0.976397
ENSSSCG00000003760	TTLL7	-0.0968829	0.983017
ENSSSCG00000030131	C15orf40	-0.0974764	0.979381
ENSSSCG00000016604	WASL	-0.0976344	0.97735
ENSSSCG00000016406	ESYT2	-0.0979946	0.979113
ENSSSCG00000011179	MRPL3	-0.0980315	0.97801
ENSSSCG00000000273	PRR13	-0.0981679	0.974063
ENSSSCG00000032182	CGGBP1	-0.0984139	0.973567
ENSSSCG00000002459	ENSSSCG00000002459	-0.0984215	0.977729
ENSSSCG00000012955	RAB1B	-0.0991984	1
ENSSSCG00000015034	SDHD	-0.0999339	0.972265
ENSSSCG00000026863	FARP1	-0.100056	0.974063
ENSSSCG00000017928	ENSSSCG00000017928	-0.100627	0.971953
ENSSSCG00000037510	ENSSSCG00000037510	-0.100875	0.970752
ENSSSCG00000016075	SF3B1	-0.10105	0.971332
ENSSSCG00000012523	ENSSSCG00000012523	-0.101275	0.971332
ENSSSCG00000004970	ENSSSCG00000004970	-0.101292	0.967917
ENSSSCG00000011033	VIM	-0.102232	0.965366
ENSSSCG00000037463	MRPS36	-0.102236	0.971332
ENSSSCG00000022454	NRBP1	-0.103777	0.965823
ENSSSCG00000023324	ENSSSCG00000023324	-0.103817	0.967153
ENSSSCG00000039647	EIF3F	-0.104631	0.95916
ENSSSCG00000007355	TOP1	-0.10481	0.961882
ENSSSCG00000008640	IAH1	-0.10534	0.959963
ENSSSCG00000024263	SERF2	-0.10534	0.956063
ENSSSCG00000003511	HP1BP3	-0.106949	0.956084
ENSSSCG00000004050	WTAP	-0.10703	0.955441
ENSSSCG00000000104	DDX17	-0.107146	0.953231
ENSSSCG00000021893	ROCK1	-0.107433	0.9538
ENSSSCG00000021472	POLR2E	-0.107681	0.95204
ENSSSCG00000016370	SEPTIN2	-0.108569	0.95155
ENSSSCG00000031938	NEDD8	-0.109417	0.946607
ENSSSCG00000035446	CAVIN1	-0.110518	0.946041
ENSSSCG00000016842	NIPBL	-0.111601	0.946095
ENSSSCG00000004832	UBE3A	-0.113249	0.942205
ENSSSCG00000031888	DDIT4	-0.113336	0.943613
ENSSSCG00000003691	MYL12A	-0.114071	0.934948
ENSSSCG00000027686	YTHDF2	-0.114381	0.939022
ENSSSCG00000050627	ENSSSCG00000050627	-0.114979	0.936283
ENSSSCG00000017866	TAX1BP3	-0.115035	0.934201
ENSSSCG00000004826	SELENOS	-0.115137	0.936238
ENSSSCG00000013463	LSM7	-0.11612	0.933983
ENSSSCG00000035034	CNIH4	-0.11636	0.934823
ENSSSCG00000016100	NDUFB3	-0.116534	0.930158
ENSSSCG00000023380	ISCU	-0.116788	0.929906
ENSSSCG00000033528	BPTF	-0.117163	0.932306
ENSSSCG00000011013	WAC	-0.117169	0.932442
ENSSSCG00000012953	YIF1A	-0.117489	0.930757
ENSSSCG00000013600	RAB11B	-0.11765	0.930071
ENSSSCG00000034129	MRPL33	-0.117986	0.929906
ENSSSCG00000017287	PSMC5	-0.118183	0.928667
ENSSSCG00000004652	COPS2	-0.118544	0.927945
ENSSSCG00000000473	ENSSSCG00000000473	-0.119495	0.928638
ENSSSCG00000005072	PSMA3	-0.120147	0.920858
ENSSSCG00000032092	DDX5	-0.121582	0.916279
ENSSSCG00000038694	CCND2	-0.122469	0.920669
ENSSSCG00000013661	EIF3G	-0.122835	0.913043
ENSSSCG00000034448	ENSSSCG00000034448	-0.123832	0.909956
ENSSSCG00000040275	HEBP1	-0.124003	0.915587
ENSSSCG00000026981	ENSSSCG00000026981	-0.124578	0.916003
ENSSSCG00000002379	ACYP1	-0.125087	0.91104
ENSSSCG00000040445	RND3	-0.125594	0.953012
ENSSSCG00000026106	TXNDC15	-0.12601	0.945877
ENSSSCG00000039582	ENSSSCG00000039582	-0.126988	0.903171
ENSSSCG00000024267	TMEM50A	-0.128231	0.901579
ENSSSCG00000016461	ZYX	-0.128756	0.897903
ENSSSCG00000011803	EIF4A2	-0.128863	0.897903
ENSSSCG00000038826	NDUFV2	-0.128994	0.897309
ENSSSCG00000040570	C11orf58	-0.129913	0.895879
ENSSSCG00000020830	ENSSSCG00000020830	-0.130413	0.892806
ENSSSCG00000038399	ATP5PF	-0.130958	0.891947
ENSSSCG00000000697	ENSSSCG00000000697	-0.13143	0.894979
ENSSSCG00000014364	ANKHD1	-0.131779	0.893234
ENSSSCG00000004047	MRPL18	-0.132332	0.931237
ENSSSCG00000016744	TMED4	-0.1325	0.890656
ENSSSCG00000026626	RER1	-0.132596	0.890261
ENSSSCG00000039514	ID3	-0.134269	0.886668
ENSSSCG00000014855	ENSSSCG00000014855	-0.135094	0.88474
ENSSSCG00000029219	SH3BGR	-0.135785	0.887281
ENSSSCG00000001914	LOXL1	-0.137652	0.885284
ENSSSCG00000010250	VPS26A	-0.139404	0.881608
ENSSSCG00000018075	COX1	-0.139656	0.87898
ENSSSCG00000037143	ENSSSCG00000037143	-0.140185	0.878745
ENSSSCG00000003261	ENSSSCG00000003261	-0.141374	0.877574
ENSSSCG00000011930	ATG3	-0.14151	0.879239
ENSSSCG00000010674	FAM204A	-0.141745	0.876297
ENSSSCG00000002790	TMEM208	-0.142415	0.877973
ENSSSCG00000033842	CFDP1	-0.142613	0.871938
ENSSSCG00000011068	ENSSSCG00000011068	-0.14272	0.875376
ENSSSCG00000017688	GGNBP2	-0.143293	0.874935
ENSSSCG00000025007	NFU1	-0.143314	0.873413
ENSSSCG00000040383	MFAP1	-0.143544	0.903756
ENSSSCG00000036960	NOP10	-0.143568	0.8708
ENSSSCG00000012837	CHID1	-0.143879	0.873413
ENSSSCG00000040012	TMEM147	-0.143958	0.871019
ENSSSCG00000005996	MRPL13	-0.144283	0.871066
ENSSSCG00000011447	SPCS1	-0.144509	0.867428
ENSSSCG00000025531	SSPN	-0.14546	0.871495
ENSSSCG00000003217	ASPDH	-0.146874	0.863721
ENSSSCG00000014828	RAB6A	-0.148459	0.862743
ENSSSCG00000031572	MFF	-0.14953	0.854038
ENSSSCG00000009793	CLIP1	-0.14963	0.857506
ENSSSCG00000017900	KIF1C	-0.150204	0.858789
ENSSSCG00000016399	STAM2	-0.152473	0.855065
ENSSSCG00000029630	TAF10	-0.15269	0.844703
ENSSSCG00000039235	PSMC4	-0.152907	0.852281
ENSSSCG00000006527	KRTCAP2	-0.152977	0.843875
ENSSSCG00000032129	COX7B	-0.153435	0.842834
ENSSSCG00000020964	SEC22B	-0.15401	0.847426
ENSSSCG00000029030	SMCHD1	-0.15401	0.849712
ENSSSCG00000037594	PNISR	-0.154832	0.841972
ENSSSCG00000006644	CERS2	-0.155112	0.846008
ENSSSCG00000003577	WASF2	-0.155407	0.842051
ENSSSCG00000037605	BRI3	-0.155427	0.836763
ENSSSCG00000039267	ATP6V0B	-0.156138	0.837266
ENSSSCG00000017935	CTDNEP1	-0.156256	0.841972
ENSSSCG00000003850	CZIB	-0.156439	0.879239
ENSSSCG00000039460	RPL28	-0.157231	0.832076
ENSSSCG00000040470	RPS20	-0.157294	0.832076
ENSSSCG00000013392	COPB1	-0.158215	0.832076
ENSSSCG00000031492	PPP1R18	-0.159605	0.832076
ENSSSCG00000024484	DEGS1	-0.160783	0.831462
ENSSSCG00000040786	SPTBN1	-0.161455	0.827945
ENSSSCG00000005164	HACD4	-0.161891	0.832076
ENSSSCG00000002449	ENSSSCG00000002449	-0.162688	0.827552
ENSSSCG00000001918	NPTN	-0.16287	0.823388
ENSSSCG00000012318	MAGED1	-0.163092	0.825468
ENSSSCG00000012840	CD151	-0.163602	0.820523
ENSSSCG00000026230	SRP19	-0.164073	0.821336
ENSSSCG00000013614	CNN1	-0.164142	0.822661
ENSSSCG00000009172	PPP3CA	-0.16421	0.8271
ENSSSCG00000040912	SNX6	-0.164315	0.82075
ENSSSCG00000031128	PPIC	-0.166439	0.818064
ENSSSCG00000006016	EIF3H	-0.16658	0.812937
ENSSSCG00000015565	C1orf21	-0.167007	0.819319
ENSSSCG00000010834	ENSSSCG00000010834	-0.16799	0.818891
ENSSSCG00000024591	ETV1	-0.168127	0.818475
ENSSSCG00000016754	AEBP1	-0.168408	0.809232
ENSSSCG00000008557	EMILIN1	-0.169581	0.811746
ENSSSCG00000022940	G3BP2	-0.16999	0.807956
ENSSSCG00000013919	ENSSSCG00000013919	-0.171036	0.803331
ENSSSCG00000050244	ENSSSCG00000050244	-0.172315	0.804117
ENSSSCG00000024373	TRIP12	-0.172686	0.803524
ENSSSCG00000016593	ARF5	-0.173872	0.835475
ENSSSCG00000009555	LAMP1	-0.173993	0.797741
ENSSSCG00000011769	FXR1	-0.174154	0.794672
ENSSSCG00000014232	LOX	-0.174163	0.793545
ENSSSCG00000012481	TSPAN6	-0.174289	0.798798
ENSSSCG00000038776	GET3	-0.174325	0.834089
ENSSSCG00000039230	POLR2D	-0.175055	0.796953
ENSSSCG00000005006	RPL36AL	-0.175278	0.790331
ENSSSCG00000012625	PGRMC1	-0.175947	0.832901
ENSSSCG00000017623	VEZF1	-0.177507	0.79251
ENSSSCG00000010299	ANXA7	-0.177783	0.787959
ENSSSCG00000038628	SKP1	-0.177982	0.782905
ENSSSCG00000004276	SMAP1	-0.178438	0.786198
ENSSSCG00000003183	RRAS	-0.179619	0.778772
ENSSSCG00000015384	TOMM7	-0.181396	0.775846
ENSSSCG00000023272	ILK	-0.181486	0.773823
ENSSSCG00000039338	SUGT1	-0.181636	0.780225
ENSSSCG00000033402	SARAF	-0.181834	0.819464
ENSSSCG00000009570	MPHOSPH8	-0.182363	0.773676
ENSSSCG00000010996	BAG1	-0.183125	0.818417
ENSSSCG00000013460	OAZ1	-0.183862	0.764961
ENSSSCG00000032081	NDUFS3	-0.183968	0.769985
ENSSSCG00000022155	RBPJ	-0.184789	0.76778
ENSSSCG00000004537	TXNL1	-0.18482	0.766951
ENSSSCG00000003512	EIF4G3	-0.184852	0.768389
ENSSSCG00000025842	SPAG8	-0.186207	0.767346
ENSSSCG00000001862	ETFA	-0.186431	0.766673
ENSSSCG00000014804	LAMTOR1	-0.187021	0.762475
ENSSSCG00000020686	ENSSSCG00000020686	-0.18742	0.767774
ENSSSCG00000005628	ST6GALNAC4	-0.188929	0.764079
ENSSSCG00000021988	TUSC3	-0.189749	0.761562
ENSSSCG00000017259	PRKAR1A	-0.190685	0.750023
ENSSSCG00000004747	RTF1	-0.190815	0.752801
ENSSSCG00000004121	FBXO30	-0.190824	0.760128
ENSSSCG00000014339	CTNNA1	-0.191325	0.750023
ENSSSCG00000017505	MED1	-0.191746	0.757293
ENSSSCG00000038507	ENSSSCG00000038507	-0.194654	0.734434
ENSSSCG00000025855	RNMT	-0.194984	0.746473
ENSSSCG00000036731	TSPAN31	-0.195712	0.738517
ENSSSCG00000011535	ARL8B	-0.195961	0.741916
ENSSSCG00000035945	FDX1	-0.196041	0.743575
ENSSSCG00000017386	BECN1	-0.196132	0.742325
ENSSSCG00000011395	RBM5	-0.196674	0.782989
ENSSSCG00000011351	TMA7	-0.197229	0.730063
ENSSSCG00000006061	ENSSSCG00000006061	-0.197943	0.727723
ENSSSCG00000009010	ARFIP1	-0.198618	0.734434
ENSSSCG00000038752	C6orf62	-0.199874	0.730774
ENSSSCG00000022864	ENSSSCG00000022864	-0.199954	0.723373
ENSSSCG00000034019	ENSSSCG00000034019	-0.200345	0.720788
ENSSSCG00000004587	MYO1E	-0.201048	0.729412
ENSSSCG00000024052	GPX4	-0.201836	0.716175
ENSSSCG00000039201	TGIF2-RAB5IF	-0.203491	0.715359
ENSSSCG00000007395	SYS1	-0.204626	0.761255
ENSSSCG00000000107	ENSSSCG00000000107	-0.20471	0.715262
ENSSSCG00000030053	ARCN1	-0.204757	0.714087
ENSSSCG00000017300	MRC2	-0.204795	0.719321
ENSSSCG00000006081	RPL30	-0.204888	0.706826
ENSSSCG00000008164	MAP4K4	-0.204981	0.713615
ENSSSCG00000010508	TM9SF3	-0.205136	0.71365
ENSSSCG00000030857	LENG8	-0.205268	0.717824
ENSSSCG00000003872	EPS15	-0.205335	0.715008
ENSSSCG00000017357	ITGA2B	-0.205688	0.759093
ENSSSCG00000024059	VAT1	-0.206685	0.710269
ENSSSCG00000011972	FILIP1L	-0.208741	0.753307
ENSSSCG00000012452	ENSSSCG00000012452	-0.208901	0.704359
ENSSSCG00000003385	PARK7	-0.21059	0.695414
ENSSSCG00000001779	ZFAND6	-0.21164	0.696463
ENSSSCG00000025295	NDFIP1	-0.212539	0.695414
ENSSSCG00000035842	SUMO1	-0.212998	0.695414
ENSSSCG00000036102	TCF25	-0.216314	0.692177
ENSSSCG00000011471	FLNB	-0.216986	0.695414
ENSSSCG00000038541	TMEM60	-0.217293	0.695414
ENSSSCG00000002703	TERF2IP	-0.217864	0.695129
ENSSSCG00000029608	SEC62	-0.218456	0.685499
ENSSSCG00000011491	THOC7	-0.219198	0.684844
ENSSSCG00000002042	OXA1L	-0.220155	0.718615
ENSSSCG00000004484	COL12A1	-0.22036	0.695414
ENSSSCG00000027907	ENSSSCG00000027907	-0.222649	0.674492
ENSSSCG00000030373	METTL9	-0.223212	0.681117
ENSSSCG00000003644	FHL3	-0.223261	0.680643
ENSSSCG00000005029	RTRAF	-0.223898	0.67163
ENSSSCG00000047420	CPNE1	-0.223918	0.677113
ENSSSCG00000025941	PTP4A1	-0.225005	0.679755
ENSSSCG00000036007	MFAP4	-0.225834	0.67282
ENSSSCG00000011399	GNAI2	-0.227944	0.661316
ENSSSCG00000008359	RAB1A	-0.228168	0.663925
ENSSSCG00000033057	ANAPC13	-0.228302	0.667963
ENSSSCG00000023080	TPP1	-0.228448	0.670013
ENSSSCG00000005038	PSMC6	-0.228603	0.662405
ENSSSCG00000035852	CSNK1D	-0.229205	0.665707
ENSSSCG00000012042	ATP5PO	-0.230384	0.658555
ENSSSCG00000036883	FABP3	-0.230918	0.705009
ENSSSCG00000022299	ACTR10	-0.23108	0.660142
ENSSSCG00000037216	PPP4R2	-0.231421	0.660399
ENSSSCG00000036639	STOM	-0.23173	0.663358
ENSSSCG00000002034	ACIN1	-0.232055	0.662405
ENSSSCG00000000072	SLC25A17	-0.233496	0.656656
ENSSSCG00000028814	SOD3	-0.23374	0.715262
ENSSSCG00000009396	PHF11	-0.234176	0.660119
ENSSSCG00000013174	CTNND1	-0.234278	0.692177
ENSSSCG00000006564	ENSSSCG00000006564	-0.234429	0.651894
ENSSSCG00000027074	FER	-0.234477	0.694159
ENSSSCG00000009934	KCTD10	-0.234962	0.657687
ENSSSCG00000016079	MOBKL3	-0.235385	0.652476
ENSSSCG00000031913	NDUFB4	-0.237028	0.642539
ENSSSCG00000016019	NCKAP1	-0.237127	0.649202
ENSSSCG00000005066	EXOC5	-0.237936	0.650115
ENSSSCG00000008008	STUB1	-0.238442	0.640807
ENSSSCG00000002470	DDX24	-0.238486	0.642735
ENSSSCG00000004414	CD164	-0.238813	0.637619
ENSSSCG00000027100	MED31	-0.23888	0.642625
ENSSSCG00000036537	NFIC	-0.240483	0.637821
ENSSSCG00000003653	NDUFS5	-0.240693	0.634534
ENSSSCG00000003983	SMAP2	-0.240767	0.634498
ENSSSCG00000014291	AFF4	-0.241855	0.6409
ENSSSCG00000014136	VCAN	-0.242782	0.648412
ENSSSCG00000021973	GPX8	-0.244035	0.62672
ENSSSCG00000020790	ENSSSCG00000020790	-0.244624	0.622781
ENSSSCG00000007625	ARPC1B	-0.245236	0.631171
ENSSSCG00000013073	FADS3	-0.245272	0.630855
ENSSSCG00000009910	RNF10	-0.245567	0.624475
ENSSSCG00000002040	MRPL52	-0.245907	0.627069
ENSSSCG00000003465	FBLIM1	-0.246363	0.624219
ENSSSCG00000008195	COX5B	-0.24704	0.615894
ENSSSCG00000006282	KIFAP3	-0.24851	0.623893
ENSSSCG00000004854	TJP1	-0.249405	0.619477
ENSSSCG00000038008	RBM14	-0.249859	0.620069
ENSSSCG00000000037	ARFGAP3	-0.250054	0.614503
ENSSSCG00000025766	SLC10A3	-0.250073	0.613115
ENSSSCG00000013046	COX8A	-0.250199	0.609308
ENSSSCG00000036210	DYNC1LI2	-0.251172	0.616895
ENSSSCG00000016577	ATP6V1F	-0.252183	0.610653
ENSSSCG00000028297	APH1A	-0.253305	0.619533
ENSSSCG00000023674	SON	-0.253882	0.602409
ENSSSCG00000013721	WDR83OS	-0.253962	0.600765
ENSSSCG00000015227	SRPRA	-0.254548	0.606435
ENSSSCG00000031172	RNF11	-0.254886	0.605652
ENSSSCG00000012251	USP9X	-0.255925	0.608142
ENSSSCG00000007681	CUX1	-0.259017	0.60038
ENSSSCG00000010795	NDUFAB1	-0.25902	0.591644
ENSSSCG00000037213	TRAPPC3	-0.259982	0.594468
ENSSSCG00000013054	ATL3	-0.260046	0.598006
ENSSSCG00000028771	MEF2A	-0.260362	0.59062
ENSSSCG00000003554	ENSSSCG00000003554	-0.260494	0.592409
ENSSSCG00000023498	HSPB6	-0.261075	0.599445
ENSSSCG00000002707	ENSSSCG00000002707	-0.261681	0.583911
ENSSSCG00000038861	TM2D1	-0.264478	0.578819
ENSSSCG00000032003	ENSSSCG00000032003	-0.265966	0.568251
ENSSSCG00000017239	RPL38	-0.266645	0.566397
ENSSSCG00000001836	RLBP1	-0.267701	0.635636
ENSSSCG00000027114	SCP2	-0.26886	0.566311
ENSSSCG00000009185	ADH5	-0.269529	0.569345
ENSSSCG00000009176	LAMTOR3	-0.270663	0.569345
ENSSSCG00000025087	ASPH	-0.271469	0.562709
ENSSSCG00000027681	ZFR	-0.271479	0.568578
ENSSSCG00000040273	ENSSSCG00000040273	-0.271869	0.552059
ENSSSCG00000013400	ENSSSCG00000013400	-0.274055	0.55915
ENSSSCG00000008398	PPP4R3B	-0.274327	0.552738
ENSSSCG00000004192	CCN2	-0.27445	0.558069
ENSSSCG00000008587	SF3B6	-0.274744	0.551545
ENSSSCG00000000806	SCAF11	-0.274969	0.553399
ENSSSCG00000001858	CIB1	-0.275286	0.552187
ENSSSCG00000027314	CAMSAP2	-0.276637	0.555576
ENSSSCG00000000808	SLC38A2	-0.276715	0.548292
ENSSSCG00000034725	UBE2R2	-0.278464	0.590099
ENSSSCG00000017728	MYO1D	-0.279596	0.5445
ENSSSCG00000029161	ADI1	-0.279805	0.536891
ENSSSCG00000031808	TM9SF2	-0.280037	0.543979
ENSSSCG00000034230	RBX1	-0.280542	0.533068
ENSSSCG00000037653	RAB5A	-0.280797	0.536878
ENSSSCG00000023666	CTSB	-0.283033	0.534261
ENSSSCG00000027516	CIR1	-0.283352	0.536626
ENSSSCG00000004358	ASCC3	-0.283601	0.534553
[truncated: 446 more rows]

## Sheet: LVSC RPS18 C2
FeatureID	Genes	ISC/R FC	P-Value
ENSSSCG00000004049	ACAT2	1.71775	3.50067e-12
ENSSSCG00000006512	FDPS	1.5577	7.73651e-10
ENSSSCG00000034905	MVD	1.51844	3.52134e-09
ENSSSCG00000029066	IDI1	1.48094	5.23567e-09
ENSSSCG00000030548	HERC5	1.37634	3.35296e-07
ENSSSCG00000032436	ENSSSCG00000032436	1.30609	5.01413e-07
ENSSSCG00000036883	FABP3	1.28854	7.27897e-06
ENSSSCG00000032768	ENSSSCG00000032768	1.26072	2.13885e-06
ENSSSCG00000017886	FBXO39	1.23194	5.54163e-06
ENSSSCG00000012077	MX1	1.2098	6.01286e-06
ENSSSCG00000040575	ISG15	1.20945	1.19966e-05
ENSSSCG00000036383	LGALS3BP	1.2004	1.57164e-05
ENSSSCG00000038912	IFITM3	1.20026	4.49522e-06
ENSSSCG00000016420	INSIG1	1.19335	1.39593e-05
ENSSSCG00000016872	HMGCS1	1.1541	3.05278e-05
ENSSSCG00000008857	MSMO1	1.15365	1.74178e-05
ENSSSCG00000038616	ENSSSCG00000038616	1.11755	5.53302e-05
ENSSSCG00000005970	SQLE	1.08744	8.03954e-05
ENSSSCG00000034570	ENSSSCG00000034570	1.06993	0.000118908
ENSSSCG00000015311	CYP51A1	1.06958	0.000125137
ENSSSCG00000021712	HERC6	1.06939	0.000176203
ENSSSCG00000035297	ISG12(A)	1.06459	0.000124807
ENSSSCG00000029944	FASN	1.04784	0.000212257
ENSSSCG00000002006	PSME1	1.04303	0.000163237
ENSSSCG00000005997	COL14A1	1.04048	0.000162357
ENSSSCG00000037358	HPS5	0.998942	0.00644386
ENSSSCG00000010452	IFIT1	0.993838	0.000686452
ENSSSCG00000010554	SCD	0.979626	0.00089094
ENSSSCG00000033453	BST2	0.978852	0.000920455
ENSSSCG00000026044	FDFT1	0.975678	0.000637289
ENSSSCG00000023379	UBE2L6	0.947746	0.00102723
ENSSSCG00000012853	IRF7	0.947629	0.00149008
ENSSSCG00000017146	ENSSSCG00000017146	0.908019	0.00253833
ENSSSCG00000000033	TSPO	0.90448	0.00139642
ENSSSCG00000015839	NRG1	0.881699	0.00300692
ENSSSCG00000037792	COX7A1	0.875279	0.0030534
ENSSSCG00000017614	TRIM25	0.84603	0.00478191
ENSSSCG00000009881	OAS2	0.831675	0.00584857
ENSSSCG00000031356	HES1	0.821686	0.00575815
ENSSSCG00000012076	MX2	0.814892	0.0124398
ENSSSCG00000009240	ENSSSCG00000009240	0.811939	0.00742745
ENSSSCG00000001396	ENSSSCG00000001396	0.806631	0.00684403
ENSSSCG00000031579	PCP4L1	0.802319	0.00817639
ENSSSCG00000027660	IFI44L	0.801138	0.00753148
ENSSSCG00000016261	SP110	0.799897	0.00896224
ENSSSCG00000026951	PSMB8	0.793338	0.00803801
ENSSSCG00000031981	SHISA4	0.793089	0.00691633
ENSSSCG00000000774	USP18	0.785915	0.0111816
ENSSSCG00000001952	NFKBIA	0.785518	0.011855
ENSSSCG00000028512	LDLR	0.777495	0.0104674
ENSSSCG00000027607	IER3	0.771153	0.00948864
ENSSSCG00000032580	MGST1	0.763855	0.0137124
ENSSSCG00000024240	CCDC9	0.744989	0.0136874
ENSSSCG00000002004	PSME2	0.742881	0.0135655
ENSSSCG00000040188	TNFSF12	0.740915	0.0152435
ENSSSCG00000039460	RPL28	0.726424	0.0136486
ENSSSCG00000005688	PTGES	0.710658	0.01819
ENSSSCG00000016322	ACKR3	0.709107	0.0244913
ENSSSCG00000002383	FOS	0.695212	0.0306733
ENSSSCG00000017239	RPL38	0.693891	0.0201637
ENSSSCG00000014633	CAVIN3	0.693032	0.0204844
ENSSSCG00000032213	DBI	0.692982	0.0212565
ENSSSCG00000001341	ENSSSCG00000001341	0.687596	0.0236644
ENSSSCG00000035080	ENSSSCG00000035080	0.684651	0.0219992
ENSSSCG00000039873	DCXR	0.680515	0.0290032
ENSSSCG00000014855	ENSSSCG00000014855	0.679201	0.0233785
ENSSSCG00000036114	RPL22L1	0.674567	0.0259499
ENSSSCG00000038384	COX4I2	0.673993	0.0331608
ENSSSCG00000012427	ENSSSCG00000012427	0.667849	0.0267644
ENSSSCG00000003351	MMP23B	0.660308	0.0311639
ENSSSCG00000016128	EEF1B2	0.658051	0.0295142
ENSSSCG00000001543	ENSSSCG00000001543	0.65304	0.0369961
ENSSSCG00000009146	RPL34	0.651203	0.0316108
ENSSSCG00000027466	PCOLCE	0.648696	0.0389987
ENSSSCG00000005169	RPS6	0.647735	0.033001
ENSSSCG00000039244	PHYH	0.644216	0.0436078
ENSSSCG00000001912	PML	0.640674	0.044112
ENSSSCG00000003644	FHL3	0.631908	0.042456
ENSSSCG00000040273	ENSSSCG00000040273	0.625881	0.0401497
ENSSSCG00000006578	S100A4	0.624642	0.0605529
ENSSSCG00000038507	ENSSSCG00000038507	0.624601	0.0405127
ENSSSCG00000004970	ENSSSCG00000004970	0.624	0.0407144
ENSSSCG00000040186	C12orf57	0.618211	0.0470601
ENSSSCG00000039046	RPL36A-HNRNPH2	0.617059	0.0436078
ENSSSCG00000025928	RPL18	0.616487	0.0436078
ENSSSCG00000007988	JMJD8	0.613899	0.0494037
ENSSSCG00000022689	GADD45B	0.608508	0.0572102
ENSSSCG00000000522	NAP1L1	0.598909	0.0520143
ENSSSCG00000005316	ENSSSCG00000005316	0.59885	0.0525628
ENSSSCG00000012074	ENSSSCG00000012074	0.595628	0.063303
ENSSSCG00000033326	RPL37	0.587886	0.0566962
ENSSSCG00000012842	RPLP2	0.587074	0.0568967
ENSSSCG00000006081	RPL30	0.585176	0.0580125
ENSSSCG00000031838	ENSSSCG00000031838	0.582769	0.0589389
ENSSSCG00000013889	RPL18A	0.579981	0.0606158
ENSSSCG00000033727	GPX1	0.579288	0.0645508
ENSSSCG00000004002	RPS5	0.577508	0.0619308
ENSSSCG00000015301	STEAP1	0.577289	0.0702574
ENSSSCG00000035634	PLSCR1	0.574751	0.0719225
ENSSSCG00000024974	ENSSSCG00000024974	0.573945	0.0636942
ENSSSCG00000009446	PCDH17	0.569596	0.080092
ENSSSCG00000040470	RPS20	0.564605	0.0693326
ENSSSCG00000033500	SNRPD2	0.562449	0.0720855
ENSSSCG00000035077	INHBA	0.561312	0.0842259
ENSSSCG00000011272	ENSSSCG00000011272	0.559393	0.0728846
ENSSSCG00000023760	CLEC14A	0.557492	0.0880177
ENSSSCG00000014569	RPL27A	0.556314	0.0745873
ENSSSCG00000006325	MGST3	0.552345	0.0821131
ENSSSCG00000015735	PTPN18	0.551674	0.0854538
ENSSSCG00000003930	RPS8	0.550576	0.0783786
ENSSSCG00000020830	ENSSSCG00000020830	0.548398	0.0801683
ENSSSCG00000039544	ENSSSCG00000039544	0.546012	0.0814774
ENSSSCG00000007492	FAM210B	0.541512	0.0946694
ENSSSCG00000012971	EFEMP2	0.539697	0.0886433
ENSSSCG00000035249	GADD45G	0.539231	0.104878
ENSSSCG00000013597	RPS28	0.536236	0.0886949
ENSSSCG00000040118	ENSSSCG00000040118	0.531178	0.0935405
ENSSSCG00000004464	TENT5A	0.529536	0.109616
ENSSSCG00000028850	RPL26	0.525659	0.0961816
ENSSSCG00000023142	GAMT	0.525625	0.114339
ENSSSCG00000035997	RPL10	0.524193	0.097209
ENSSSCG00000013381	RPS13	0.522827	0.0985392
ENSSSCG00000006002	CCN3	0.521698	0.211193
ENSSSCG00000004177	RPS12	0.520911	0.0996472
ENSSSCG00000024260	RPL11	0.517627	0.1024
ENSSSCG00000008170	RPL31	0.516564	0.103827
ENSSSCG00000038991	ENSSSCG00000038991	0.515496	0.114608
ENSSSCG00000034448	ENSSSCG00000034448	0.511074	0.108454
ENSSSCG00000003046	RABAC1	0.511072	0.110597
ENSSSCG00000023924	PDE1A	0.508253	0.119294
ENSSSCG00000002953	ENSSSCG00000002953	0.507714	0.121637
ENSSSCG00000036296	RPS25	0.507528	0.111719
ENSSSCG00000035007	RPL17-C18orf32	0.50662	0.113111
ENSSSCG00000016057	STAT1	0.500517	0.129568
ENSSSCG00000023377	EMP3	0.49674	0.12408
ENSSSCG00000015595	ATF3	0.496567	0.161415
ENSSSCG00000029724	RACK1	0.495027	0.123052
ENSSSCG00000031088	ENSSSCG00000031088	0.493604	0.124341
ENSSSCG00000034378	IFNGR2	0.492113	0.13298
ENSSSCG00000013072	FADS2	0.491154	0.135564
ENSSSCG00000030546	HSD11B1L	0.490127	0.128001
ENSSSCG00000027941	LSAMP	0.489304	0.143287
ENSSSCG00000003139	BCAT2	0.488451	0.145337
ENSSSCG00000027573	RPL29	0.487972	0.129655
ENSSSCG00000025463	PROS1	0.48606	0.144368
ENSSSCG00000034227	RPL35	0.482052	0.135811
ENSSSCG00000032556	ALDOA	0.48008	0.154232
ENSSSCG00000006821	GSTM3	0.479058	0.163133
ENSSSCG00000035364	VKORC1	0.473453	0.153274
ENSSSCG00000036716	RPL37A	0.472235	0.146688
ENSSSCG00000000145	ENSSSCG00000000145	0.471663	0.16558
ENSSSCG00000035904	ENSSSCG00000035904	0.470546	0.148317
ENSSSCG00000020725	ERBB3	0.469748	0.151223
ENSSSCG00000039243	CD81	0.468287	0.152669
ENSSSCG00000038711	TMEM223	0.467121	0.15722
ENSSSCG00000024018	SLC16A3	0.464759	0.16924
ENSSSCG00000031593	NUDT3	0.462887	0.156183
ENSSSCG00000003187	FCGRT	0.458139	0.164997
ENSSSCG00000036411	ACOT13	0.457515	0.177594
ENSSSCG00000033169	RPS15	0.454307	0.16558
ENSSSCG00000003042	ENSSSCG00000003042	0.45196	0.168522
ENSSSCG00000003178	IRF3	0.451804	0.186818
ENSSSCG00000038086	ECHS1	0.451456	0.171923
ENSSSCG00000033019	ENSSSCG00000033019	0.450368	0.171001
ENSSSCG00000017509	RPL19	0.449882	0.171105
ENSSSCG00000011952	RPL24	0.448906	0.172521
ENSSSCG00000017723	CCL2	0.448877	0.1846
ENSSSCG00000003196	PTOV1	0.44806	0.195701
ENSSSCG00000012088	ENSSSCG00000012088	0.445134	0.194982
ENSSSCG00000037030	RPL15	0.444417	0.177594
ENSSSCG00000003165	RPS11	0.443105	0.17982
ENSSSCG00000035430	YPEL3	0.441479	0.196527
ENSSSCG00000025910	ZNF277	0.440736	0.200358
ENSSSCG00000020705	MAP3K8	0.440335	0.207942
ENSSSCG00000004687	B2M	0.436925	0.19261
ENSSSCG00000037360	CST3	0.436539	0.191258
ENSSSCG00000033368	ATP5MC2	0.435128	0.193364
ENSSSCG00000020817	RPS16	0.43453	0.191258
ENSSSCG00000033613	FOXS1	0.432313	0.215841
ENSSSCG00000006899	RPL5	0.429803	0.197914
ENSSSCG00000031712	MFAP5	0.429257	0.21216
ENSSSCG00000007281	MAP1LC3A	0.428586	0.203258
ENSSSCG00000039506	MYL6	0.427476	0.201474
ENSSSCG00000038918	CTSF	0.426597	0.215841
ENSSSCG00000022774	NOP53	0.425294	0.224258
ENSSSCG00000010454	IFIT5	0.423818	0.222839
ENSSSCG00000012405	RPS4X	0.421676	0.207666
ENSSSCG00000029785	RPS9	0.418224	0.21262
ENSSSCG00000027646	TIPARP	0.41689	0.232704
ENSSSCG00000039647	EIF3F	0.416431	0.216411
ENSSSCG00000014336	EGR1	0.416048	0.227366
ENSSSCG00000039148	P4HB	0.413667	0.227841
ENSSSCG00000038682	TAF1D	0.412739	0.228453
ENSSSCG00000040929	TPT1	0.410075	0.224152
ENSSSCG00000002873	GPI	0.409649	0.235926
ENSSSCG00000012766	BGN	0.401852	0.238731
ENSSSCG00000022906	ENSSSCG00000022906	0.400393	0.256822
ENSSSCG00000009396	PHF11	0.39608	0.266364
ENSSSCG00000003369	RPL22	0.395568	0.248444
ENSSSCG00000000402	RBMS2	0.393921	0.256867
ENSSSCG00000039130	RPL6	0.392192	0.25476
ENSSSCG00000028167	SLIRP	0.389007	0.280309
ENSSSCG00000002254	NR2F2	0.385359	0.30048
ENSSSCG00000031493	CYBA	0.385301	0.273429
ENSSSCG00000036007	MFAP4	0.384922	0.279369
ENSSSCG00000037399	ENSSSCG00000037399	0.383217	0.292444
ENSSSCG00000012920	CORO1B	0.381156	0.295444
ENSSSCG00000006016	EIF3H	0.380161	0.279984
ENSSSCG00000001502	RPS18	0.380144	0.276058
ENSSSCG00000006940	CCN1	0.378291	0.282289
ENSSSCG00000033262	ENSSSCG00000033262	0.377434	0.280241
ENSSSCG00000050172	ENSSSCG00000050172	0.376073	0.305626
ENSSSCG00000004489	EEF1A1	0.374017	0.286278
ENSSSCG00000026454	PMAIP1	0.369091	0.323222
ENSSSCG00000006033	EIF3E	0.368046	0.301652
ENSSSCG00000035511	C1QTNF1	0.368001	0.308756
ENSSSCG00000014170	CAST	0.365842	0.307364
ENSSSCG00000034617	RPS27A	0.361059	0.310778
ENSSSCG00000034810	PEF1	0.357765	0.335576
ENSSSCG00000005899	MFSD3	0.354754	0.34286
ENSSSCG00000035299	SFRP4	0.349413	0.451567
ENSSSCG00000038880	RPL23	0.347463	0.336377
ENSSSCG00000033095	KIN	0.345623	0.360721
ENSSSCG00000013906	ENSSSCG00000013906	0.343316	0.345282
ENSSSCG00000033359	CUEDC2	0.342534	0.36445
ENSSSCG00000016331	RAMP1	0.342266	0.376836
ENSSSCG00000032028	EIF4B	0.341	0.356897
ENSSSCG00000022725	FLOT1	0.339838	0.378086
ENSSSCG00000029830	RPL8	0.338627	0.355109
ENSSSCG00000005317	TLN1	0.33643	0.366189
ENSSSCG00000010116	SLC25A1	0.336296	0.375932
ENSSSCG00000002963	ENSSSCG00000002963	0.335606	0.364615
ENSSSCG00000028529	REM1	0.335064	0.395654
ENSSSCG00000010447	ACTA2	0.331493	0.375438
ENSSSCG00000035768	ENSSSCG00000035768	0.33129	0.372129
ENSSSCG00000022945	UCHL1	0.329631	0.380105
ENSSSCG00000037236	RPSA	0.329291	0.37506
ENSSSCG00000021628	TMEM70	0.329	0.391197
ENSSSCG00000006928	ENSSSCG00000006928	0.328917	0.380343
ENSSSCG00000035532	ATP5F1D	0.326967	0.396475
ENSSSCG00000025507	RPL27	0.326206	0.38056
ENSSSCG00000032003	ENSSSCG00000032003	0.325342	0.385447
ENSSSCG00000000916	LUM	0.32368	0.399377
ENSSSCG00000002040	MRPL52	0.323208	0.399519
ENSSSCG00000040494	RPL3	0.323176	0.388424
ENSSSCG00000031518	STARD4	0.321442	0.421123
ENSSSCG00000006361	PPOX	0.319584	0.395287
ENSSSCG00000036014	RPLP0	0.318914	0.395873
ENSSSCG00000009019	RPS3A	0.317959	0.398979
ENSSSCG00000020976	CSRP1	0.317646	0.403875
ENSSSCG00000014133	RPS23	0.317391	0.399377
ENSSSCG00000039953	PNRC1	0.317033	0.41117
ENSSSCG00000023264	IDH1	0.31642	0.425424
ENSSSCG00000011351	TMA7	0.313942	0.411096
ENSSSCG00000035811	RPL32	0.313209	0.408752
ENSSSCG00000021825	RPS21	0.312488	0.41038
ENSSSCG00000018075	COX1	0.311625	0.415107
ENSSSCG00000011171	CTSV	0.309877	0.423923
ENSSSCG00000040317	SOD2	0.308701	0.451567
ENSSSCG00000033982	ZNHIT1	0.308235	0.426391
ENSSSCG00000012850	DEAF1	0.307958	0.441771
ENSSSCG00000007308	ROMO1	0.303953	0.446851
ENSSSCG00000007073	ISM1	0.302768	0.441565
ENSSSCG00000009567	RASA3	0.301874	0.457159
ENSSSCG00000018092	ND6	0.301283	0.460985
ENSSSCG00000016593	ARF5	0.300301	0.460793
ENSSSCG00000036817	PPP4C	0.298995	0.461369
ENSSSCG00000005006	RPL36AL	0.297441	0.451277
ENSSSCG00000024736	ACP4	0.29684	0.467621
ENSSSCG00000028056	ZFP36	0.296669	0.482662
ENSSSCG00000032488	ZADH2	0.295119	0.478814
ENSSSCG00000020758	NQO2	0.294021	0.474076
ENSSSCG00000012440	PGK1	0.293809	0.459724
ENSSSCG00000039962	HSPB1	0.293281	0.461369
ENSSSCG00000023956	NEDD9	0.2913	0.486813
ENSSSCG00000012257	ENSSSCG00000012257	0.291059	0.459738
ENSSSCG00000006175	LY96	0.290587	0.479556
ENSSSCG00000002795	CDH11	0.290406	0.477313
ENSSSCG00000008232	RNF181	0.290389	0.473318
ENSSSCG00000029179	HIGD2A	0.289331	0.475038
ENSSSCG00000001398	ENSSSCG00000001398	0.286917	0.484137
ENSSSCG00000029411	CAPN2	0.285164	0.483199
ENSSSCG00000017526	COPZ2	0.284549	0.487938
ENSSSCG00000016925	PLK2	0.284365	0.514689
ENSSSCG00000040421	HMG20B	0.282641	0.488579
ENSSSCG00000008659	ENSSSCG00000008659	0.281978	0.492713
ENSSSCG00000008496	EIF2AK2	0.279529	0.507138
ENSSSCG00000023272	ILK	0.278838	0.497887
ENSSSCG00000007355	TOP1	0.278786	0.504096
ENSSSCG00000006954	EEF1D	0.27874	0.495638
ENSSSCG00000002366	NPC2	0.277538	0.505431
ENSSSCG00000038514	DDAH2	0.272145	0.508272
ENSSSCG00000038364	ENSSSCG00000038364	0.271934	0.507138
ENSSSCG00000021328	PCSK1N	0.271867	0.510282
ENSSSCG00000008913	IGFBP7	0.270173	0.507138
ENSSSCG00000001834	MFGE8	0.268683	0.516155
ENSSSCG00000001960	EAPP	0.266239	0.507138
ENSSSCG00000012757	ENSSSCG00000012757	0.265567	0.507138
ENSSSCG00000013634	YIPF2	0.265345	0.530885
ENSSSCG00000027358	RPS17	0.265015	0.513973
ENSSSCG00000035604	FAM89B	0.264804	0.539372
ENSSSCG00000012654	ENSSSCG00000012654	0.264515	0.508272
ENSSSCG00000013007	ZFPL1	0.263052	0.510282
ENSSSCG00000010067	MIF	0.261965	0.522289
ENSSSCG00000015534	ACBD6	0.261756	0.544447
ENSSSCG00000017928	ENSSSCG00000017928	0.260852	0.540077
ENSSSCG00000000071	ST13	0.259112	0.530598
ENSSSCG00000002704	KARS1	0.257768	0.538579
ENSSSCG00000027074	FER	0.257663	0.551921
ENSSSCG00000000685	TPI1	0.253392	0.544716
ENSSSCG00000009303	RPL21	0.252719	0.54454
ENSSSCG00000013622	TMEM205	0.25082	0.574522
ENSSSCG00000032369	HSD3B7	0.250783	0.574852
ENSSSCG00000000759	WNT5B	0.250498	0.545975
ENSSSCG00000013661	EIF3G	0.25043	0.554172
ENSSSCG00000005183	PSIP1	0.248841	0.546842
ENSSSCG00000003183	RRAS	0.247552	0.561251
ENSSSCG00000014372	IK	0.244927	0.576002
ENSSSCG00000026990	FAM162A	0.244922	0.574602
ENSSSCG00000015119	MFRP	0.243356	0.594383
ENSSSCG00000038614	NENF	0.242913	0.58498
ENSSSCG00000029256	AKR1A1	0.241561	0.597448
ENSSSCG00000024009	ENSSSCG00000024009	0.241141	0.599475
ENSSSCG00000008466	COX7A2L	0.240286	0.581197
ENSSSCG00000011357	SHISA5	0.239708	0.59784
ENSSSCG00000012258	FUNDC1	0.238986	0.605899
ENSSSCG00000007646	ENSSSCG00000007646	0.238174	0.58938
ENSSSCG00000011448	GLT8D1	0.237156	0.610722
ENSSSCG00000034753	FAM177A1	0.236682	0.614301
ENSSSCG00000000435	ENSSSCG00000000435	0.236458	0.578157
ENSSSCG00000005029	RTRAF	0.235357	0.595295
ENSSSCG00000004024	ENSSSCG00000004024	0.235007	0.616053
ENSSSCG00000035836	ENSSSCG00000035836	0.234522	0.599438
ENSSSCG00000001229	ENSSSCG00000001229	0.233965	0.601916
ENSSSCG00000040385	RFNG	0.232843	0.61283
ENSSSCG00000022301	EIF4EBP1	0.231583	0.605327
ENSSSCG00000009310	POLR1D	0.230539	0.608788
ENSSSCG00000013029	TRMT112	0.22937	0.61364
ENSSSCG00000005650	CERCAM	0.228328	0.632152
ENSSSCG00000037973	KCNAB3	0.225812	0.627944
ENSSSCG00000001848	MESP2	0.225733	0.646952
ENSSSCG00000038404	SERPINB6	0.224112	0.634904
ENSSSCG00000030849	RPL39	0.223137	0.626328
ENSSSCG00000021084	S100A6	0.222077	0.631671
ENSSSCG00000012784	SSR4	0.220188	0.632152
ENSSSCG00000038772	IKBIP	0.21948	0.64234
ENSSSCG00000002144	CCNB1IP1	0.218681	0.625981
ENSSSCG00000005904	VPS28	0.218513	0.640277
ENSSSCG00000026153	ACAT1	0.218221	0.648738
ENSSSCG00000007625	ARPC1B	0.217929	0.650125
ENSSSCG00000041813	CMC1	0.216496	0.654902
ENSSSCG00000013038	ENSSSCG00000013038	0.216402	0.652974
ENSSSCG00000003653	NDUFS5	0.214912	0.649057
ENSSSCG00000012916	ENSSSCG00000012916	0.213167	0.669203
ENSSSCG00000032111	RPL7	0.211469	0.654579
ENSSSCG00000008686	ENSSSCG00000008686	0.210852	0.669203
ENSSSCG00000029761	ENSSSCG00000029761	0.208047	0.681843
ENSSSCG00000032166	ENSSSCG00000032166	0.206787	0.669203
ENSSSCG00000029781	SELENOM	0.206672	0.669203
ENSSSCG00000001716	RCAN2	0.206596	0.680112
ENSSSCG00000024168	AIMP1	0.204664	0.672394
ENSSSCG00000025842	SPAG8	0.203219	0.685729
ENSSSCG00000001423	NELFE	0.202084	0.690047
ENSSSCG00000023277	NDUFA1	0.20208	0.69726
ENSSSCG00000034647	MRPS15	0.200768	0.693923
ENSSSCG00000035945	FDX1	0.200135	0.698195
ENSSSCG00000031538	RNASE4	0.199983	0.704592
ENSSSCG00000039922	CDC42EP5	0.199278	0.688695
ENSSSCG00000003261	ENSSSCG00000003261	0.198542	0.693823
ENSSSCG00000013655	ICAM1	0.198166	0.678685
ENSSSCG00000014540	ENSSSCG00000014540	0.197421	0.689197
ENSSSCG00000037158	MTURN	0.196516	0.704592
ENSSSCG00000012382	ENSSSCG00000012382	0.196245	0.703987
ENSSSCG00000033854	LGALS1	0.195512	0.69438
ENSSSCG00000011642	RYK	0.194548	0.706258
ENSSSCG00000039338	SUGT1	0.194381	0.709363
ENSSSCG00000013768	MISP3	0.193915	0.706536
ENSSSCG00000015328	SGCE	0.192019	0.714155
ENSSSCG00000001858	CIB1	0.191739	0.712732
ENSSSCG00000013573	TRAPPC5	0.190517	0.710147
ENSSSCG00000036236	ELOVL6	0.190025	0.722276
ENSSSCG00000011371	NDUFAF3	0.188842	0.724576
ENSSSCG00000001512	CUTA	0.188615	0.715186
ENSSSCG00000001773	TMED3	0.187813	0.718108
ENSSSCG00000034984	PSMB4	0.187341	0.715186
ENSSSCG00000009625	ENSSSCG00000009625	0.187193	0.730986
ENSSSCG00000013510	UBXN6	0.186099	0.729445
ENSSSCG00000017300	MRC2	0.185725	0.727804
ENSSSCG00000000359	ENSSSCG00000000359	0.185521	0.719864
ENSSSCG00000000394	ENSSSCG00000000394	0.185403	0.719918
ENSSSCG00000034387	ENSSSCG00000034387	0.18444	0.73438
ENSSSCG00000012042	ATP5PO	0.184393	0.719864
ENSSSCG00000007681	CUX1	0.184179	0.730602
ENSSSCG00000026414	ENSSSCG00000026414	0.184114	0.724576
ENSSSCG00000017091	TNIP1	0.184008	0.730975
ENSSSCG00000036135	COL1A1	0.183017	0.721912
ENSSSCG00000031299	ENSSSCG00000031299	0.181191	0.737774
ENSSSCG00000011928	CCDC80	0.181083	0.730763
ENSSSCG00000031913	NDUFB4	0.180879	0.728606
ENSSSCG00000005267	ANXA1	0.179759	0.730541
ENSSSCG00000014670	TRIM22	0.178603	0.749859
ENSSSCG00000001701	HSP90AB1	0.17856	0.732983
ENSSSCG00000005672	PTPA	0.177702	0.743363
ENSSSCG00000014071	BTF3	0.17631	0.737845
ENSSSCG00000024669	ENSSSCG00000024669	0.17546	0.754787
ENSSSCG00000009276	XPO4	0.174774	0.753692
ENSSSCG00000003402	PGD	0.174613	0.764383
ENSSSCG00000028197	PFKL	0.174343	0.759795
ENSSSCG00000013408	ADM	0.174211	0.763079
ENSSSCG00000039265	COX6A1	0.174096	0.746331
ENSSSCG00000008294	ACTG2	0.173015	0.760665
ENSSSCG00000037071	ENSSSCG00000037071	0.172828	0.76234
ENSSSCG00000037439	TRAPPC4	0.171972	0.765725
ENSSSCG00000021597	PHLDA2	0.170202	0.761147
ENSSSCG00000000273	PRR13	0.169805	0.759791
ENSSSCG00000015384	TOMM7	0.169352	0.76295
ENSSSCG00000006501	SSR2	0.168008	0.761837
ENSSSCG00000007524	ENSSSCG00000007524	0.167181	0.768873
ENSSSCG00000006610	S100A11	0.16504	0.769856
ENSSSCG00000008245	TMSB10	0.163654	0.773575
ENSSSCG00000004150	ENSSSCG00000004150	0.163321	0.781716
ENSSSCG00000033697	RPS2	0.1623	0.77731
ENSSSCG00000010943	AOPEP	0.162202	0.781594
ENSSSCG00000040725	IL11	0.161853	0.844638
ENSSSCG00000015435	NAMPT	0.161698	0.796159
ENSSSCG00000033744	ENSSSCG00000033744	0.161301	0.787348
ENSSSCG00000009904	DYNLL1	0.16007	0.786195
ENSSSCG00000015999	FKBP7	0.159984	0.79839
ENSSSCG00000014997	ENSSSCG00000014997	0.1598	0.766203
ENSSSCG00000031888	DDIT4	0.159729	0.798164
ENSSSCG00000016661	SEPTIN7	0.159013	0.787784
ENSSSCG00000031580	LLPH	0.158653	0.80091
ENSSSCG00000014151	CETN3	0.158175	0.800289
ENSSSCG00000016857	DAB2	0.15799	0.797449
ENSSSCG00000009407	ESD	0.157944	0.793565
ENSSSCG00000000694	ENSSSCG00000000694	0.157762	0.790508
ENSSSCG00000023380	ISCU	0.155759	0.799238
ENSSSCG00000017591	NME2	0.155166	0.797631
ENSSSCG00000036595	ENSSSCG00000036595	0.154912	0.803493
ENSSSCG00000017472	IGFBP4	0.154499	0.814317
ENSSSCG00000034723	PYCR1	0.153531	0.810709
ENSSSCG00000017203	GALK1	0.152728	0.811232
ENSSSCG00000001914	LOXL1	0.151489	0.816298
ENSSSCG00000039054	CRTAP	0.151247	0.81465
ENSSSCG00000011399	GNAI2	0.14791	0.816669
ENSSSCG00000022401	ENSSSCG00000022401	0.14678	0.799238
ENSSSCG00000036275	NSMCE1	0.146137	0.828048
ENSSSCG00000036560	PAWR	0.143445	0.830751
ENSSSCG00000029920	ELF2	0.143195	0.806691
ENSSSCG00000036102	TCF25	0.142179	0.836077
ENSSSCG00000006488	GLMP	0.14154	0.845939
ENSSSCG00000005680	PRRX2	0.141468	0.839187
ENSSSCG00000003217	ASPDH	0.141176	0.841406
ENSSSCG00000037697	MGP	0.141072	0.87275
ENSSSCG00000012171	PRDX4	0.140529	0.838451
ENSSSCG00000003850	CZIB	0.140168	0.848029
ENSSSCG00000022343	ENO1	0.139437	0.839577
ENSSSCG00000025675	EEF2	0.138397	0.842363
ENSSSCG00000010476	MYOF	0.137316	0.848029
ENSSSCG00000014075	NSA2	0.136908	0.850601
ENSSSCG00000032059	ENSSSCG00000032059	0.136453	0.848894
ENSSSCG00000006358	NDUFS2	0.135374	0.853103
ENSSSCG00000026931	SERTAD1	0.135046	0.86008
ENSSSCG00000015302	CFAP69	0.134758	0.857907
ENSSSCG00000001930	ENSSSCG00000001930	0.134344	0.849244
ENSSSCG00000039488	SPON2	0.131935	0.859816
ENSSSCG00000023971	H3-3A	0.130687	0.870598
ENSSSCG00000014806	ANAPC15	0.130396	0.869625
ENSSSCG00000040666	REX1BD	0.129878	0.868376
ENSSSCG00000039194	KANK2	0.129722	0.875682
ENSSSCG00000008316	NAGK	0.129226	0.877596
ENSSSCG00000028879	PLOD3	0.128448	0.881521
ENSSSCG00000035728	ENSSSCG00000035728	0.128284	0.870131
ENSSSCG00000032748	SWI5	0.127469	0.875796
ENSSSCG00000032269	LIMA1	0.127128	0.874042
ENSSSCG00000038888	C1orf122	0.126514	0.848029
ENSSSCG00000001002	PRPF4B	0.126298	0.884523
ENSSSCG00000002646	ENSSSCG00000002646	0.12614	0.876189
ENSSSCG00000013909	CRLF1	0.125314	0.88211
ENSSSCG00000040325	COX7C	0.124523	0.878599
ENSSSCG00000010292	P4HA1	0.124042	0.882572
ENSSSCG00000000576	ENSSSCG00000000576	0.122645	0.885214
ENSSSCG00000007652	PPP1R35	0.121022	0.893877
ENSSSCG00000008645	ID2	0.120674	0.893442
ENSSSCG00000013614	CNN1	0.119756	0.890781
ENSSSCG00000013299	APIP	0.118465	0.89808
ENSSSCG00000013239	PSMC3	0.117077	0.89808
ENSSSCG00000013442	ABHD17A	0.113639	0.903869
ENSSSCG00000016677	GARS1	0.113387	0.902186
ENSSSCG00000012148	SYAP1	0.112344	0.906047
ENSSSCG00000030002	C18orf21	0.112326	0.910139
ENSSSCG00000012943	MRPL11	0.111338	0.910675
ENSSSCG00000025007	NFU1	0.110765	0.910623
ENSSSCG00000011710	EIF2A	0.110755	0.911523
ENSSSCG00000002449	ENSSSCG00000002449	0.109446	0.915457
ENSSSCG00000007776	BCL7C	0.108881	0.915993
ENSSSCG00000024388	BNIP3	0.107142	0.917846
ENSSSCG00000036494	ERG28	0.105552	0.89808
ENSSSCG00000040827	CFAP298-TCP10L	0.105114	0.930564
ENSSSCG00000029425	MRPS18B	0.104332	0.931093
ENSSSCG00000038804	HBQ1	0.103463	0.940484
ENSSSCG00000014141	RFESD	0.101973	0.939001
ENSSSCG00000000384	NABP2	0.101833	0.941528
ENSSSCG00000036973	RAC3	0.101546	0.941396
ENSSSCG00000037481	SYF2	0.101099	0.944325
ENSSSCG00000037463	MRPS36	0.0999062	0.945436
ENSSSCG00000036402	MYL9	0.0997185	0.936262
ENSSSCG00000013064	EEF1G	0.099477	0.936409
ENSSSCG00000007672	POP7	0.0994187	0.94679
ENSSSCG00000012979	ENSSSCG00000012979	0.0993172	0.939251
ENSSSCG00000013046	COX8A	0.0971852	0.94326
ENSSSCG00000012327	HSD17B10	0.0969651	0.953331
ENSSSCG00000022058	ENSSSCG00000022058	0.0953897	0.955526
ENSSSCG00000027516	CIR1	0.0944664	0.958604
ENSSSCG00000010253	HK1	0.0943401	0.953331
ENSSSCG00000039468	SERPINH1	0.0942263	0.955149
ENSSSCG00000010275	PCBD1	0.0938486	0.961989
ENSSSCG00000024180	ACBD3	0.093082	0.959143
ENSSSCG00000001658	MRPL2	0.0930241	0.96504
ENSSSCG00000008443	EPAS1	0.0926333	0.965164
ENSSSCG00000034937	SH3BGRL3	0.0919515	0.958724
ENSSSCG00000003332	SDF4	0.0916737	0.96078
ENSSSCG00000010987	UBAP2	0.0908364	0.967213
ENSSSCG00000006527	KRTCAP2	0.0907524	0.962488
ENSSSCG00000012840	CD151	0.0905256	0.96261
ENSSSCG00000011003	NDUFB6	0.0902841	0.970176
ENSSSCG00000033627	YIPF3	0.0901632	0.969016
ENSSSCG00000029230	ECM1	0.0901576	0.970366
ENSSSCG00000011033	VIM	0.0893004	0.964366
ENSSSCG00000017422	FKBP10	0.0892107	0.970388
ENSSSCG00000009185	ADH5	0.0880905	0.975663
ENSSSCG00000023719	IFT20	0.0876846	0.976242
ENSSSCG00000032501	ENSSSCG00000032501	0.0872866	0.979858
ENSSSCG00000024263	SERF2	0.0869574	0.970388
ENSSSCG00000012523	ENSSSCG00000012523	0.0862374	0.979913
ENSSSCG00000001655	MEA1	0.086096	0.979913
ENSSSCG00000005628	ST6GALNAC4	0.0857629	0.982822
ENSSSCG00000012879	ENSSSCG00000012879	0.0849541	0.982822
ENSSSCG00000034137	PPIB	0.0845047	0.979847
ENSSSCG00000036568	MVB12A	0.0834117	0.985108
ENSSSCG00000036385	BET1	0.0821945	0.987724
ENSSSCG00000034898	MYDGF	0.0806123	0.990335
ENSSSCG00000013919	ENSSSCG00000013919	0.0796049	0.991126
ENSSSCG00000015730	NIFK	0.0791663	0.997473
ENSSSCG00000037398	NTAN1	0.0783401	0.992894
ENSSSCG00000011373	QRICH1	0.0782686	0.994832
ENSSSCG00000040507	PDLIM7	0.0776459	0.992674
ENSSSCG00000032129	COX7B	0.0775134	0.993778
ENSSSCG00000000444	DCTN2	0.0763845	0.998971
ENSSSCG00000008400	CFAP36	0.0751267	0.97693
ENSSSCG00000037102	FSTL3	0.0750017	1
ENSSSCG00000029161	ADI1	0.0749575	1
ENSSSCG00000020915	P4HA2	0.074663	1
ENSSSCG00000023903	ATP5ME	0.0737003	1
ENSSSCG00000012913	PPP1CA	0.0736788	1
ENSSSCG00000037267	MAX	0.0736365	1
ENSSSCG00000022176	ENSSSCG00000022176	0.0731734	1
ENSSSCG00000016438	NUB1	0.0721869	1
ENSSSCG00000007982	ENSSSCG00000007982	0.0721378	1
ENSSSCG00000004875	CYB5A	0.0713763	1
ENSSSCG00000036814	CLEC11A	0.0710822	1
ENSSSCG00000008004	ANTKMT	0.0706723	1
ENSSSCG00000001414	ENSSSCG00000001414	0.069808	1
ENSSSCG00000013005	VPS51	0.0697777	1
ENSSSCG00000022351	GSTO1	0.0692672	1
ENSSSCG00000013463	LSM7	0.0689002	1
ENSSSCG00000034019	ENSSSCG00000034019	0.0688962	1
ENSSSCG00000035419	RARRES2	0.068656	1
ENSSSCG00000037032	DNASE1L1	0.0686043	1
ENSSSCG00000020790	ENSSSCG00000020790	0.0671569	1
ENSSSCG00000013460	OAZ1	0.064423	1
ENSSSCG00000000905	ENSSSCG00000000905	0.064037	1
ENSSSCG00000007272	CHMP4B	0.063399	1
ENSSSCG00000014371	NDUFA2	0.0630447	1
ENSSSCG00000031236	GLIPR2	0.0611522	1
ENSSSCG00000012837	CHID1	0.0590126	1
ENSSSCG00000003983	SMAP2	0.0571987	1
ENSSSCG00000029034	COX4I1	0.0562131	1
ENSSSCG00000006176	ELOC	0.0560536	1
ENSSSCG00000010703	HTRA1	0.0556886	1
ENSSSCG00000008633	PDIA6	0.055632	1
ENSSSCG00000039424	MCRIP1	0.0554809	1
ENSSSCG00000015650	MAPKAPK2	0.0548451	1
ENSSSCG00000023792	SNRNP70	0.053642	1
ENSSSCG00000004578	ANXA2	0.0528589	1
ENSSSCG00000007309	RBM39	0.0525433	1
ENSSSCG00000030131	C15orf40	0.0511962	1
ENSSSCG00000017940	GPS2	0.0510728	1
ENSSSCG00000013878	PGLS	0.0498847	1
ENSSSCG00000030328	NDUFB10	0.0497204	1
ENSSSCG00000039894	ENSSSCG00000039894	0.0488152	1
ENSSSCG00000003922	UROD	0.0481319	1
ENSSSCG00000023907	AFAP1	0.0476413	1
ENSSSCG00000006564	ENSSSCG00000006564	0.0471853	1
ENSSSCG00000018034	ENSSSCG00000018034	0.0465108	1
ENSSSCG00000001531	SNRPC	0.0449258	1
ENSSSCG00000010493	PDLIM1	0.0444634	1
ENSSSCG00000018091	ND5	0.044034	1
ENSSSCG00000003219	FAM71E1	0.0437677	1
ENSSSCG00000006166	NDUFB8	0.0434403	1
ENSSSCG00000036488	KLF3	0.0430688	1
ENSSSCG00000021973	GPX8	0.0424501	1
ENSSSCG00000027357	CSTB	0.041517	1
ENSSSCG00000032674	TCEA3	0.0413014	1
ENSSSCG00000025561	VASN	0.041096	1
ENSSSCG00000005996	MRPL13	0.0392685	1
ENSSSCG00000031773	ENSSSCG00000031773	0.0390809	1
ENSSSCG00000027100	MED31	0.0390043	1
ENSSSCG00000035212	KLF6	0.0371901	1
ENSSSCG00000036310	RFXANK	0.0366472	1
ENSSSCG00000006499	LAMTOR2	0.0354366	1
ENSSSCG00000001571	MTCH1	0.0349534	1
ENSSSCG00000008222	ENSSSCG00000008222	0.0346136	1
ENSSSCG00000024667	MICU2	0.034005	1
ENSSSCG00000016078	HSPE1	0.0338727	1
ENSSSCG00000003682	ANKRD12	0.0337082	1
ENSSSCG00000038826	NDUFV2	0.0332409	1
ENSSSCG00000033892	EVA1B	0.0331774	1
ENSSSCG00000002470	DDX24	0.032578	1
ENSSSCG00000012847	TALDO1	0.0325388	1
ENSSSCG00000026904	NFKBIB	0.0322299	1
ENSSSCG00000016828	ENSSSCG00000016828	0.0316565	1
ENSSSCG00000007312	SCAND1	0.0312263	1
ENSSSCG00000022506	COL6A1	0.0308411	1
ENSSSCG00000039582	ENSSSCG00000039582	0.030782	1
ENSSSCG00000029362	CHMP2A	0.0305276	1
ENSSSCG00000003691	MYL12A	0.0304461	1
ENSSSCG00000007688	ENSSSCG00000007688	0.0301755	1
ENSSSCG00000018094	CYTB	0.0298073	1
ENSSSCG00000004700	PDIA3	0.029086	1
ENSSSCG00000035895	JDP2	0.028976	1
ENSSSCG00000011532	SUMF1	0.0287042	1
ENSSSCG00000007623	BUD31	0.0279356	1
ENSSSCG00000021880	MXRA8	0.0275334	1
ENSSSCG00000036804	TCEA2	0.026483	1
ENSSSCG00000000951	CSRP2	0.0263373	1
ENSSSCG00000031602	DNAJC5	0.0259914	1
ENSSSCG00000016535	CALD1	0.0259722	1
ENSSSCG00000005455	SVEP1	0.0259341	1
ENSSSCG00000011501	SUCLG2	0.0257729	1
ENSSSCG00000023331	UBL5	0.025613	1
ENSSSCG00000012290	WDR45	0.0251519	1
ENSSSCG00000029219	SH3BGR	0.0247472	1
ENSSSCG00000032645	CHIC2	0.0240814	1
ENSSSCG00000016737	ENSSSCG00000016737	0.0235592	1
ENSSSCG00000008195	COX5B	0.0229559	1
ENSSSCG00000012896	NDUFV1	0.0201045	1
ENSSSCG00000012022	APP	0.0193122	1
ENSSSCG00000000119	EIF3L	0.0190299	1
ENSSSCG00000028149	THYN1	0.0188363	1
ENSSSCG00000003189	PRMT1	0.0187843	1
ENSSSCG00000039307	H2AJ	0.0179929	1
ENSSSCG00000005318	CREB3	0.0178405	1
ENSSSCG00000007585	ACTB	0.0178289	1
ENSSSCG00000010795	NDUFAB1	0.0177215	1
ENSSSCG00000008061	ELOB	0.0169592	1
ENSSSCG00000035820	TXNDC17	0.0156737	1
ENSSSCG00000020926	SDHB	0.0144647	1
ENSSSCG00000015322	TFPI2	0.0134138	1
ENSSSCG00000035533	ANKRD39	0.0132198	1
ENSSSCG00000006559	ENSSSCG00000006559	0.0130305	1
ENSSSCG00000015073	TAGLN	0.0127446	1
ENSSSCG00000003511	HP1BP3	0.0125955	1
ENSSSCG00000006363	UFC1	0.0124716	1
ENSSSCG00000020984	LXN	0.0121929	1
ENSSSCG00000017430	EIF1	0.0121314	1
ENSSSCG00000026001	DNAJC1	0.0118667	1
ENSSSCG00000007228	HM13	0.0117369	1
ENSSSCG00000031329	ST8SIA1	0.0112039	1
ENSSSCG00000001852	IDH2	0.0106966	1
ENSSSCG00000030373	METTL9	0.0106926	1
ENSSSCG00000005072	PSMA3	0.0102265	1
ENSSSCG00000039514	ID3	0.00981857	1
ENSSSCG00000038370	UQCC3	0.00814038	1
ENSSSCG00000010565	DPCD	0.00730406	1
ENSSSCG00000000915	DCN	0.00710774	1
ENSSSCG00000028623	RARRES1	0.00683144	1
ENSSSCG00000022206	UOX	0.00598921	1
ENSSSCG00000027157	SLC40A1	0.00543812	1
ENSSSCG00000026655	PTPN13	0.0052096	1
ENSSSCG00000023105	NET1	0.00517462	1
ENSSSCG00000010734	ENSSSCG00000010734	0.00492446	1
ENSSSCG00000006755	DENND2C	0.00480038	1
ENSSSCG00000030067	GINM1	0.00477141	1
ENSSSCG00000014364	ANKHD1	0.00451472	1
ENSSSCG00000000886	SLC25A3	0.0044567	1
ENSSSCG00000012277	TIMP1	0.0043912	1
ENSSSCG00000004570	TPM1	0.00348393	1
ENSSSCG00000023604	LAP3	0.00237048	1
ENSSSCG00000031201	LMOD1	0.00227499	1
ENSSSCG00000010104	ENSSSCG00000010104	-0.00149939	1
ENSSSCG00000008986	SEPTIN11	-0.00151165	1
ENSSSCG00000010774	ZNF511	-0.00221295	1
ENSSSCG00000005291	TLE1	-0.00256692	1
ENSSSCG00000025087	ASPH	-0.00275137	1
ENSSSCG00000001927	ENSSSCG00000001927	-0.00345505	1
ENSSSCG00000021067	BLVRB	-0.00362371	1
ENSSSCG00000024396	NOVA1	-0.00403246	1
ENSSSCG00000029119	PRPF6	-0.00469821	1
ENSSSCG00000007098	DTD1	-0.00500331	1
ENSSSCG00000004125	STX11	-0.00561679	1
ENSSSCG00000007165	MRPS26	-0.00637209	1
ENSSSCG00000032235	ENSSSCG00000032235	-0.00669281	1
ENSSSCG00000003132	ENSSSCG00000003132	-0.00688947	1
ENSSSCG00000031627	WBP4	-0.00808449	1
ENSSSCG00000029630	TAF10	-0.0085837	1
ENSSSCG00000004047	MRPL18	-0.00883569	1
ENSSSCG00000027946	MVP	-0.00926641	1
ENSSSCG00000013453	ENSSSCG00000013453	-0.0104228	1
ENSSSCG00000008687	MXD4	-0.0105921	1
ENSSSCG00000034129	MRPL33	-0.0124768	1
ENSSSCG00000008247	SUCLG1	-0.0124773	1
ENSSSCG00000013627	PRKCSH	-0.0128545	1
ENSSSCG00000001950	PSMA6	-0.0136041	1
ENSSSCG00000002860	PDCD5	-0.0137811	1
ENSSSCG00000027072	ATP5IF1	-0.0144492	1
ENSSSCG00000004658	FBN1	-0.0161434	1
ENSSSCG00000018033	UBB	-0.0162727	1
ENSSSCG00000038987	CCDC59	-0.0165193	1
ENSSSCG00000008959	CXCL2	-0.0181175	1
ENSSSCG00000012953	YIF1A	-0.0213094	1
ENSSSCG00000000895	SNRPF	-0.021918	1
ENSSSCG00000003768	NEXN	-0.0221477	1
ENSSSCG00000010332	PLAC9	-0.022936	1
ENSSSCG00000035392	IGFBP2	-0.0230523	1
ENSSSCG00000026644	DDX46	-0.0234424	1
ENSSSCG00000026106	TXNDC15	-0.0241324	1
ENSSSCG00000026606	PAIP2	-0.0248436	1
ENSSSCG00000007669	GNB2	-0.025338	1
ENSSSCG00000006063	ENSSSCG00000006063	-0.026064	1
ENSSSCG00000015689	DARS1	-0.0262891	1
ENSSSCG00000013990	ENSSSCG00000013990	-0.0265742	1
ENSSSCG00000011552	ARPC4	-0.0266802	1
ENSSSCG00000005009	KLHDC2	-0.028557	1
ENSSSCG00000006717	PHGDH	-0.0288071	1
ENSSSCG00000005777	TXNL4A	-0.030103	1
ENSSSCG00000040793	CTSD	-0.0302437	1
ENSSSCG00000015579	PTGS2	-0.0303554	1
ENSSSCG00000012046	ENSSSCG00000012046	-0.0307989	1
ENSSSCG00000024174	TGIF1	-0.0316871	1
ENSSSCG00000015958	PDK1	-0.0317777	1
ENSSSCG00000035134	MRPS7	-0.0320314	1
ENSSSCG00000012294	PLP2	-0.0321673	1
ENSSSCG00000038399	ATP5PF	-0.0322312	1
ENSSSCG00000001708	CDC5L	-0.0322962	1
ENSSSCG00000017769	RAB34	-0.0335453	1
ENSSSCG00000010017	SMTN	-0.033955	1
ENSSSCG00000023803	ELK3	-0.0343917	1
ENSSSCG00000032284	CCND3	-0.034406	1
ENSSSCG00000000288	HNRNPA1	-0.0345056	1
ENSSSCG00000034261	TMEM59	-0.0351835	1
ENSSSCG00000003787	ZRANB2	-0.0354366	1
ENSSSCG00000038914	SEC61B	-0.0360527	1
ENSSSCG00000010156	ARID4B	-0.0372288	1
ENSSSCG00000012969	FIBP	-0.0373799	1
ENSSSCG00000021408	TKT	-0.0374174	1
ENSSSCG00000033135	VAMP5	-0.0375743	1
ENSSSCG00000030108	ZNFX1	-0.0380006	1
ENSSSCG00000024052	GPX4	-0.0381395	1
ENSSSCG00000032031	QARS1	-0.0390969	1
ENSSSCG00000013721	WDR83OS	-0.0391764	1
ENSSSCG00000020945	SMDT1	-0.0392447	1
ENSSSCG00000002852	PLEKHF1	-0.0393365	1
ENSSSCG00000002368	LTBP2	-0.0395026	1
ENSSSCG00000032165	ATP5MD	-0.0398746	1
ENSSSCG00000010756	MGMT	-0.0404459	1
ENSSSCG00000023247	OPTN	-0.0405591	1
ENSSSCG00000033586	DBNDD2	-0.0405594	1
ENSSSCG00000025571	POLR2G	-0.0408219	1
ENSSSCG00000034487	NDUFB11	-0.0410703	1
ENSSSCG00000022288	STK38L	-0.0429622	1
ENSSSCG00000039618	COX20	-0.0446906	1
ENSSSCG00000025060	ENSSSCG00000025060	-0.0449077	1
ENSSSCG00000038042	MRPS18C	-0.045251	1
ENSSSCG00000018078	COX2	-0.0455549	1
ENSSSCG00000033310	ENSSSCG00000033310	-0.0456551	1
ENSSSCG00000038968	TMEM263	-0.0459493	1
ENSSSCG00000013366	ENSSSCG00000013366	-0.0460138	1
ENSSSCG00000008987	CCNI	-0.0466282	1
ENSSSCG00000030426	C9orf78	-0.0467993	1
ENSSSCG00000021472	POLR2E	-0.0474833	1
ENSSSCG00000032916	ENSSSCG00000032916	-0.0476792	1
ENSSSCG00000036614	PGP	-0.0483018	1
ENSSSCG00000013855	FAM32A	-0.048454	1
ENSSSCG00000016893	NDUFS4	-0.0484626	1
ENSSSCG00000013736	PRDX2	-0.0485314	1
ENSSSCG00000044051	ENSSSCG00000044051	-0.0485357	1
ENSSSCG00000039782	STOML2	-0.0489062	1
ENSSSCG00000040012	TMEM147	-0.0491687	1
ENSSSCG00000038628	SKP1	-0.0503957	1
ENSSSCG00000011270	EIF1B	-0.05072	1
ENSSSCG00000033842	CFDP1	-0.0525207	1
ENSSSCG00000010996	BAG1	-0.0525527	1
ENSSSCG00000033684	CD79A	-0.0527226	1
ENSSSCG00000026617	EIF2S2	-0.0527279	1
ENSSSCG00000009536	ARGLU1	-0.0531442	1
ENSSSCG00000039191	CBX5	-0.0532617	1
ENSSSCG00000028178	FH	-0.0533669	1
ENSSSCG00000031492	PPP1R18	-0.0533766	1
ENSSSCG00000017052	ADAM19	-0.0536123	1
ENSSSCG00000004507	SMAD7	-0.0539621	1
ENSSSCG00000014040	LMAN2	-0.0540737	1
ENSSSCG00000032073	ENSSSCG00000032073	-0.0564519	1
ENSSSCG00000028423	ENSSSCG00000028423	-0.0568368	1
ENSSSCG00000004142	CITED2	-0.0574369	1
ENSSSCG00000034964	STX8	-0.0590316	1
ENSSSCG00000004293	SNX14	-0.0596768	1
ENSSSCG00000011042	RSU1	-0.0601592	1
ENSSSCG00000027840	ENSSSCG00000027840	-0.0602479	1
ENSSSCG00000024692	RRBP1	-0.0603153	1
ENSSSCG00000013757	C19orf53	-0.0608705	1
ENSSSCG00000026863	FARP1	-0.0610201	1
ENSSSCG00000039071	ENSSSCG00000039071	-0.0610521	1
ENSSSCG00000015056	REXO2	-0.0611516	1
ENSSSCG00000013033	BAD	-0.0612165	1
ENSSSCG00000033057	ANAPC13	-0.0627382	1
ENSSSCG00000003385	PARK7	-0.0629487	1
ENSSSCG00000036712	TPD52L2	-0.0630055	1
ENSSSCG00000006777	ENSSSCG00000006777	-0.0634885	1
ENSSSCG00000000037	ARFGAP3	-0.0649535	1
ENSSSCG00000016989	RPL26L1	-0.0649567	1
ENSSSCG00000023562	SNRPE	-0.0651239	1
ENSSSCG00000023920	P3H1	-0.0651641	1
ENSSSCG00000008414	ERLEC1	-0.065188	1
ENSSSCG00000013778	NDUFB7	-0.0654094	1
ENSSSCG00000012988	EHBP1L1	-0.0654247	1
ENSSSCG00000038474	AURKAIP1	-0.0654938	1
ENSSSCG00000034045	ERGIC3	-0.0663888	1
ENSSSCG00000028663	RBM25	-0.0671895	1
ENSSSCG00000031782	ARL3	-0.0672136	1
ENSSSCG00000011695	AGTR1	-0.067238	1
ENSSSCG00000032444	PLXDC2	-0.0674437	1
ENSSSCG00000024019	GTF2H5	-0.0677713	1
ENSSSCG00000004826	SELENOS	-0.068584	1
ENSSSCG00000008008	STUB1	-0.0685938	1
ENSSSCG00000014559	PSMD13	-0.0687075	1
ENSSSCG00000031381	ENSSSCG00000031381	-0.0705391	1
ENSSSCG00000036731	TSPAN31	-0.0714873	1
ENSSSCG00000000141	EIF3D	-0.0716427	1
ENSSSCG00000001038	ENSSSCG00000001038	-0.0719618	1
ENSSSCG00000038994	CLIC4	-0.0720596	1
ENSSSCG00000007431	CTSA	-0.0722024	1
ENSSSCG00000028509	RBM8A	-0.0722724	1
ENSSSCG00000011845	PCYT1A	-0.0727545	1
ENSSSCG00000005976	NDUFB9	-0.0735869	1
ENSSSCG00000003776	ACADM	-0.0740159	1
ENSSSCG00000013936	NDUFA13	-0.0745685	1
ENSSSCG00000039137	SMARCE1	-0.0746914	1
ENSSSCG00000015690	UBXN4	-0.0748602	1
ENSSSCG00000014804	LAMTOR1	-0.0750443	1
ENSSSCG00000017496	MIEN1	-0.0764254	1
ENSSSCG00000006830	PSMA5	-0.0766536	1
ENSSSCG00000038953	UBE2B	-0.0766997	1
ENSSSCG00000016349	NDUFA10	-0.0768076	1
ENSSSCG00000006939	ZNHIT6	-0.0769529	1
ENSSSCG00000009097	ANXA5	-0.0786267	1
ENSSSCG00000031707	CTDSP2	-0.0789812	1
ENSSSCG00000010261	PPA1	-0.0795752	1
ENSSSCG00000029082	KMT2E	-0.0802284	1
ENSSSCG00000002034	ACIN1	-0.0802954	1
ENSSSCG00000016711	CBX3	-0.0811185	1
ENSSSCG00000008183	ENSSSCG00000008183	-0.0815565	1
ENSSSCG00000032947	SRRM1	-0.0820293	1
ENSSSCG00000011882	GOLGB1	-0.0829832	1
ENSSSCG00000017047	CLINT1	-0.0835098	1
ENSSSCG00000013045	OTUB1	-0.0838013	1
ENSSSCG00000007845	UQCRC2	-0.0840392	1
ENSSSCG00000025525	ENSSSCG00000025525	-0.0840585	1
ENSSSCG00000004446	RWDD1	-0.0846649	1
ENSSSCG00000032265	TLE5	-0.0848797	1
ENSSSCG00000024267	TMEM50A	-0.0855662	1
ENSSSCG00000011046	ITGA8	-0.0857314	1
ENSSSCG00000039542	CNN2	-0.0867773	1
ENSSSCG00000011233	DYNC1LI1	-0.0891732	1
ENSSSCG00000006930	SH3GLB1	-0.0895957	1
ENSSSCG00000012846	GATD1	-0.0898569	1
ENSSSCG00000034893	COPS6	-0.0902314	1
ENSSSCG00000006395	ENSSSCG00000006395	-0.0918358	1
ENSSSCG00000012149	RBBP7	-0.092061	1
ENSSSCG00000002703	TERF2IP	-0.0922923	1
ENSSSCG00000029652	TMBIM6	-0.0929429	0.996506
ENSSSCG00000040904	CLDN1	-0.0930312	1
ENSSSCG00000009111	SYNPO2	-0.0941474	1
ENSSSCG00000039324	FLII	-0.0946453	0.993791
ENSSSCG00000002379	ACYP1	-0.0947347	0.994832
ENSSSCG00000036537	NFIC	-0.0948203	0.993529
ENSSSCG00000024316	COX5A	-0.0948619	0.992674
ENSSSCG00000004652	COPS2	-0.0949388	0.993778
ENSSSCG00000040816	NOL7	-0.0957506	0.990946
ENSSSCG00000014232	LOX	-0.0961739	0.989679
ENSSSCG00000047420	CPNE1	-0.097158	0.989531
ENSSSCG00000024864	ATXN10	-0.0971717	0.990335
ENSSSCG00000037999	PPP1R14B	-0.0981542	0.983609
ENSSSCG00000005424	NIPSNAP3A	-0.0981994	1
ENSSSCG00000016744	TMED4	-0.0987105	0.984004
ENSSSCG00000015948	DYNC1I2	-0.0988346	0.982822
ENSSSCG00000004537	TXNL1	-0.0990543	0.982992
ENSSSCG00000008557	EMILIN1	-0.0990875	0.98572
ENSSSCG00000030632	UBE2V1	-0.100362	0.982822
ENSSSCG00000034131	TXNDC5	-0.101708	0.981373
ENSSSCG00000033107	DYNLT1	-0.101995	0.980599
ENSSSCG00000017543	CALCOCO2	-0.102268	0.97767
ENSSSCG00000038907	DNAJC8	-0.102445	0.979325
ENSSSCG00000013401	DKK3	-0.102646	0.978716
ENSSSCG00000033757	FKBP2	-0.103091	0.976242
ENSSSCG00000021560	ENSSSCG00000021560	-0.103261	0.975274
ENSSSCG00000014903	CCDC90B	-0.104655	0.9758
ENSSSCG00000024693	MRPL17	-0.10485	0.96999
ENSSSCG00000008057	ENSSSCG00000008057	-0.105125	0.974587
ENSSSCG00000034230	RBX1	-0.106196	0.966351
ENSSSCG00000007275	RALY	-0.106314	0.969342
ENSSSCG00000011474	PXK	-0.106524	0.970698
ENSSSCG00000007026	VDAC3	-0.107037	0.96504
ENSSSCG00000028549	ECM2	-0.107108	0.974072
ENSSSCG00000008735	BOD1L1	-0.107262	0.969016
ENSSSCG00000034752	SUPT4H1	-0.10819	0.963689
ENSSSCG00000012817	FUNDC2	-0.108232	0.96446
ENSSSCG00000013315	EIF3M	-0.108552	0.960568
ENSSSCG00000025295	NDFIP1	-0.108766	0.959887
ENSSSCG00000035090	RAC1	-0.108848	0.958605
ENSSSCG00000004747	RTF1	-0.109247	0.960567
ENSSSCG00000005373	NANS	-0.110617	0.955793
ENSSSCG00000015846	RBPMS	-0.111014	0.955149
ENSSSCG00000025499	ENSSSCG00000025499	-0.111356	0.991135
ENSSSCG00000010385	VSTM4	-0.111368	0.957485
ENSSSCG00000029251	MAP4	-0.112015	0.953949
ENSSSCG00000032081	NDUFS3	-0.112364	0.952403
ENSSSCG00000012857	CARS1	-0.112405	0.991675
ENSSSCG00000031698	GFUS	-0.112726	0.954206
ENSSSCG00000013524	MICOS13	-0.113436	0.948012
ENSSSCG00000021461	SNF8	-0.113724	0.946695
ENSSSCG00000003359	TPRG1L	-0.114002	0.949517
ENSSSCG00000036074	AP1S2	-0.114763	0.9491
ENSSSCG00000012474	DIAPH2	-0.115056	0.945554
ENSSSCG00000023324	ENSSSCG00000023324	-0.116702	0.943504
ENSSSCG00000011179	MRPL3	-0.116866	0.943206
ENSSSCG00000044340	EEA1	-0.118589	0.935501
ENSSSCG00000005590	PSMB7	-0.118739	0.934555
ENSSSCG00000021250	FKBP9	-0.11941	0.93666
ENSSSCG00000032141	DUT	-0.120121	0.934176
ENSSSCG00000002295	VTI1B	-0.120616	0.930239
ENSSSCG00000038541	TMEM60	-0.121057	0.932138
ENSSSCG00000011973	COL8A1	-0.12178	0.923639
ENSSSCG00000023110	UBXN1	-0.122445	0.92164
ENSSSCG00000028934	FAM3A	-0.122449	0.926866
ENSSSCG00000011769	FXR1	-0.122569	0.921955
ENSSSCG00000008468	PKDCC	-0.122571	0.921641
ENSSSCG00000039283	SIX3	-0.123014	0.931093
ENSSSCG00000000190	TUBA1B	-0.12344	0.918627
ENSSSCG00000006887	CNN3	-0.123658	0.91869
ENSSSCG00000013073	FADS3	-0.124639	0.920435
ENSSSCG00000016520	CREB3L2	-0.125415	0.961574
ENSSSCG00000032357	APPL1	-0.126104	0.916674
ENSSSCG00000029391	PLSCR3	-0.126397	0.915427
ENSSSCG00000024550	UQCR10	-0.126428	0.912059
ENSSSCG00000027307	NDUFA11	-0.126454	0.91271
ENSSSCG00000033653	ENSSSCG00000033653	-0.126668	0.911543
ENSSSCG00000012576	CHRDL1	-0.126826	0.916593
ENSSSCG00000008799	LIMCH1	-0.126898	0.915427
ENSSSCG00000017866	TAX1BP3	-0.128393	0.907946
ENSSSCG00000027538	ENSSSCG00000027538	-0.128558	0.907793
ENSSSCG00000012166	SMS	-0.1286	0.951156
ENSSSCG00000009924	ANKRD13A	-0.128716	0.911217
ENSSSCG00000011689	PLOD2	-0.128797	0.907686
ENSSSCG00000016435	SMARCD3	-0.131467	0.905098
ENSSSCG00000008587	SF3B6	-0.131481	0.902033
ENSSSCG00000040857	ENSSSCG00000040857	-0.131897	0.904464
ENSSSCG00000002650	APRT	-0.13237	0.901227
ENSSSCG00000048439	RALA	-0.133572	0.89808
ENSSSCG00000038861	TM2D1	-0.133818	0.89808
ENSSSCG00000031128	PPIC	-0.133839	0.89808
ENSSSCG00000000146	MYH11	-0.134011	0.904884
ENSSSCG00000036075	WASHC3	-0.134242	0.89808
ENSSSCG00000003354	CCNL2	-0.134905	0.89808
ENSSSCG00000037605	BRI3	-0.135614	0.894015
ENSSSCG00000027124	ENSSSCG00000027124	-0.13563	0.898343
ENSSSCG00000018087	ND4	-0.135821	0.893877
ENSSSCG00000009141	MCUB	-0.136205	0.896018
ENSSSCG00000014366	APBB3	-0.137933	0.890448
ENSSSCG00000015938	SSB	-0.138142	0.889546
ENSSSCG00000014022	HNRNPH1	-0.138156	0.890448
ENSSSCG00000007748	PSPH	-0.138202	0.895359
ENSSSCG00000032959	ENSSSCG00000032959	-0.139561	0.889546
ENSSSCG00000030268	ZFAND5	-0.139951	0.889546
ENSSSCG00000001075	DEK	-0.140014	0.887081
ENSSSCG00000011764	ENSSSCG00000011764	-0.140038	0.886875
ENSSSCG00000034811	QDPR	-0.140518	0.889546
ENSSSCG00000014100	TBCA	-0.141112	0.882689
ENSSSCG00000001779	ZFAND6	-0.142211	0.88336
ENSSSCG00000034151	RNPEP	-0.142766	0.884523
ENSSSCG00000017772	SDF2	-0.143001	0.882572
ENSSSCG00000026004	MSRB3	-0.143054	0.881586
ENSSSCG00000036501	WDR1	-0.143338	0.876189
ENSSSCG00000013891	CCDC124	-0.143471	0.882223
ENSSSCG00000017752	WSB1	-0.143483	0.877596
ENSSSCG00000033608	LOXL2	-0.143627	0.8796
ENSSSCG00000011741	GOLIM4	-0.143699	0.883811
ENSSSCG00000013727	TRIR	-0.145008	0.873246
ENSSSCG00000011000	DNAJA1	-0.145171	0.873246
ENSSSCG00000034954	C5orf24	-0.145455	0.876189
ENSSSCG00000022230	CD9	-0.145736	0.875108
ENSSSCG00000033703	FAM111A	-0.145906	0.878043
ENSSSCG00000033844	CYP1B1	-0.146265	0.889546
ENSSSCG00000001866	RCN2	-0.146291	0.873246
ENSSSCG00000022864	ENSSSCG00000022864	-0.146676	0.868436
ENSSSCG00000023158	ENSSSCG00000023158	-0.147422	0.866535
ENSSSCG00000011951	NFKBIZ	-0.147446	0.874098
ENSSSCG00000009145	OSTC	-0.148633	0.863926
ENSSSCG00000005164	HACD4	-0.148881	0.870496
ENSSSCG00000007109	XRN2	-0.149024	0.86717
ENSSSCG00000000633	YBX3	-0.149281	0.860377
ENSSSCG00000025768	CALM1	-0.149365	0.859097
ENSSSCG00000010517	PGAM1	-0.149482	0.860124
ENSSSCG00000015140	HSPA8	-0.150272	0.857573
ENSSSCG00000034465	LRP10	-0.150485	0.867776
ENSSSCG00000040634	ERP44	-0.150847	0.861988
ENSSSCG00000037898	CXXC5	-0.152289	0.855039
ENSSSCG00000009658	BNIP3L	-0.152467	0.856283
ENSSSCG00000030535	SNX9	-0.15424	0.852512
ENSSSCG00000006237	SDCBP	-0.154505	0.848029
ENSSSCG00000036381	RBMS3	-0.154532	0.853343
ENSSSCG00000029352	CCNL1	-0.154958	0.853699
ENSSSCG00000007381	YWHAB	-0.155238	0.847308
ENSSSCG00000007395	SYS1	-0.155939	0.85036
ENSSSCG00000040162	NUPR1	-0.15605	0.909203
ENSSSCG00000021750	MEX3D	-0.156132	0.848029
ENSSSCG00000011972	FILIP1L	-0.156212	0.852922
ENSSSCG00000030423	MIER1	-0.156832	0.848029
ENSSSCG00000033027	CIAO2B	-0.157005	0.848029
ENSSSCG00000018084	ND3	-0.157037	0.847348
ENSSSCG00000038856	TRIM8	-0.158641	0.848029
ENSSSCG00000031083	SZRD1	-0.159192	0.844638
ENSSSCG00000016034	COL3A1	-0.159216	0.839051
ENSSSCG00000029183	SEC11A	-0.15941	0.838451
ENSSSCG00000009403	ITM2B	-0.160616	0.833988
ENSSSCG00000003493	CAPZB	-0.160707	0.834025
ENSSSCG00000006062	YWHAZ	-0.160746	0.833352
ENSSSCG00000013256	ARHGAP1	-0.161049	0.841361
ENSSSCG00000022932	SNW1	-0.161485	0.836923
ENSSSCG00000000361	CD63	-0.161555	0.829635
ENSSSCG00000003105	SLC1A5	-0.162477	0.839577
ENSSSCG00000013030	PRDX5	-0.162619	0.834095
ENSSSCG00000023118	BZW2	-0.162939	0.83447
ENSSSCG00000008785	FAM114A1	-0.163265	0.82934
ENSSSCG00000040383	MFAP1	-0.163335	0.870131
ENSSSCG00000009910	RNF10	-0.163929	0.82741
ENSSSCG00000016267	ITM2C	-0.164937	0.829585
ENSSSCG00000017164	ENSSSCG00000017164	-0.16614	0.818656
ENSSSCG00000038777	C7orf50	-0.166142	0.826539
ENSSSCG00000017935	CTDNEP1	-0.166339	0.826112
ENSSSCG00000027428	ENHO	-0.166529	0.831643
ENSSSCG00000005933	CHRAC1	-0.16702	0.821551
ENSSSCG00000010219	ARID5B	-0.167124	0.819219
ENSSSCG00000025298	POLR1F	-0.167647	0.822913
ENSSSCG00000012114	MSL3	-0.16771	0.821551
ENSSSCG00000039494	NDUFC2	-0.168934	0.811675
ENSSSCG00000012435	MAGT1	-0.169158	0.820049
ENSSSCG00000003106	AP2S1	-0.170172	0.80864
ENSSSCG00000006366	PFDN2	-0.17075	0.80864
ENSSSCG00000012886	ENSSSCG00000012886	-0.170985	0.813143
ENSSSCG00000011572	SEC13	-0.17132	0.80894
ENSSSCG00000037832	ENSSSCG00000037832	-0.171511	0.812016
ENSSSCG00000000587	AEBP2	-0.172161	0.81029
ENSSSCG00000002459	ENSSSCG00000002459	-0.172603	0.810427
ENSSSCG00000015444	LAMB1	-0.172626	0.80864
ENSSSCG00000027675	FOXP1	-0.173313	0.80091
ENSSSCG00000016817	TARS1	-0.173359	0.806494
ENSSSCG00000015227	SRPRA	-0.17361	0.803757
ENSSSCG00000024776	ENSSSCG00000024776	-0.173641	0.799821
ENSSSCG00000012957	SF3B2	-0.173958	0.80091
ENSSSCG00000032740	TMEM106B	-0.174172	0.804934
ENSSSCG00000031791	ARF4	-0.17485	0.798122
ENSSSCG00000021217	FKBP3	-0.17488	0.799238
ENSSSCG00000018065	ND1	-0.174943	0.800505
ENSSSCG00000038436	HYPK	-0.175144	0.799238
ENSSSCG00000015790	SLC25A4	-0.175397	0.800505
ENSSSCG00000000058	SNU13	-0.175519	0.799238
ENSSSCG00000035673	HBP1	-0.175538	0.80091
ENSSSCG00000012974	CFL1	-0.175544	0.7953
ENSSSCG00000008317	ENSSSCG00000008317	-0.175681	0.80091
ENSSSCG00000016900	ESM1	-0.176025	0.834557
ENSSSCG00000003809	JAK1	-0.176534	0.795335
ENSSSCG00000029608	SEC62	-0.177188	0.793347
ENSSSCG00000022187	CISD3	-0.177301	0.798122
ENSSSCG00000006468	HDGF	-0.177717	0.793565
ENSSSCG00000000144	ENSSSCG00000000144	-0.178881	0.792752
ENSSSCG00000002804	CSNK2A2	-0.179095	0.793454
ENSSSCG00000010972	DCTN3	-0.179112	0.792752
ENSSSCG00000024144	ENSSSCG00000024144	-0.179233	0.789059
ENSSSCG00000006926	GTF2B	-0.179247	0.792752
ENSSSCG00000036988	PSMG4	-0.179332	0.791694
ENSSSCG00000011447	SPCS1	-0.179558	0.786447
ENSSSCG00000030318	SDHC	-0.180255	0.792002
ENSSSCG00000008701	LRPAP1	-0.181568	0.784769
ENSSSCG00000035747	YIPF4	-0.181883	0.784683
ENSSSCG00000007088	ENSSSCG00000007088	-0.181999	0.786195
ENSSSCG00000030510	FBL	-0.18238	0.791487
ENSSSCG00000003554	ENSSSCG00000003554	-0.182382	0.784769
ENSSSCG00000022299	ACTR10	-0.182481	0.783091
ENSSSCG00000014361	ENSSSCG00000014361	-0.18282	0.783166
ENSSSCG00000015310	AKAP9	-0.18294	0.784683
ENSSSCG00000017155	EIF4A3	-0.183262	0.785426
ENSSSCG00000038444	ENY2	-0.183484	0.777903
ENSSSCG00000034379	MAP2K3	-0.183629	0.779056
ENSSSCG00000007962	SNRNP25	-0.183712	0.782423
ENSSSCG00000031572	MFF	-0.183892	0.775536
ENSSSCG00000006261	TCEA1	-0.184143	0.7776
ENSSSCG00000007317	DLGAP4	-0.184526	0.781934
ENSSSCG00000010954	ENSSSCG00000010954	-0.184744	0.773659
ENSSSCG00000036423	CCDC50	-0.184826	0.780941
ENSSSCG00000007362	SRSF6	-0.185049	0.777304
ENSSSCG00000018069	ND2	-0.185142	0.776488
ENSSSCG00000034207	CEBPB	-0.185279	0.775898
ENSSSCG00000013901	IFI30	-0.1861	0.775312
ENSSSCG00000040782	MRPS21	-0.186169	0.775347
ENSSSCG00000000084	ATF4	-0.187007	0.765876
ENSSSCG00000015480	PRRC2C	-0.187008	0.765725
ENSSSCG00000038493	PFDN1	-0.187664	0.767316
ENSSSCG00000018082	COX3	-0.189016	0.760926
ENSSSCG00000032010	RNH1	-0.189136	0.760451
ENSSSCG00000012173	SAT1	-0.189304	0.773629
ENSSSCG00000030149	CAPNS1	-0.189325	0.759791
ENSSSCG00000017421	ACLY	-0.189592	0.771128
ENSSSCG00000032312	RAB11A	-0.189743	0.760348
ENSSSCG00000032234	TMEM165	-0.190048	0.761067
ENSSSCG00000039640	CDC34	-0.190479	0.760367
ENSSSCG00000003903	ENSSSCG00000003903	-0.191785	0.752767
ENSSSCG00000003760	TTLL7	-0.19189	0.764718
ENSSSCG00000013436	ENSSSCG00000013436	-0.191999	0.755752
ENSSSCG00000005643	ENSSSCG00000005643	-0.192138	0.754708
ENSSSCG00000006232	ENSSSCG00000006232	-0.192226	0.751015
ENSSSCG00000034012	CASP3	-0.192606	0.757207
ENSSSCG00000009010	ARFIP1	-0.193746	0.755533
ENSSSCG00000036293	SRSF10	-0.193929	0.754787
ENSSSCG00000027114	SCP2	-0.194139	0.749721
ENSSSCG00000006469	MRPL24	-0.194691	0.753939
ENSSSCG00000032693	MAPK12	-0.195747	0.75327
ENSSSCG00000024972	CCDC25	-0.196844	0.743363
ENSSSCG00000037558	YY1	-0.197091	0.741541
ENSSSCG00000015331	PON2	-0.1974	0.748084
ENSSSCG00000021229	MAT2B	-0.197513	0.746536
ENSSSCG00000009249	HNRNPD	-0.197563	0.743126
ENSSSCG00000011491	THOC7	-0.198256	0.73735
ENSSSCG00000006135	CPNE3	-0.198479	0.739046
ENSSSCG00000009823	VPS29	-0.198917	0.734624
ENSSSCG00000037869	NDUFA5	-0.199059	0.73735
ENSSSCG00000046892	ATP5MG	-0.199111	0.734295
ENSSSCG00000035434	SEC61G	-0.199258	0.732407
ENSSSCG00000013905	FKBP8	-0.199584	0.738278
ENSSSCG00000023269	EXOC1	-0.199624	0.780941
ENSSSCG00000015298	SRI	-0.199802	0.733195
ENSSSCG00000010759	GLRX3	-0.20019	0.732913
ENSSSCG00000023837	WFDC1	-0.200453	0.734852
ENSSSCG00000009821	ARPC3	-0.200913	0.728303
ENSSSCG00000002042	OXA1L	-0.202126	0.773453
ENSSSCG00000033025	C21orf91	-0.2024	0.734511
ENSSSCG00000016100	NDUFB3	-0.202614	0.72614
ENSSSCG00000034521	NUDT21	-0.202653	0.729146
ENSSSCG00000004217	RNF146	-0.202961	0.729241
ENSSSCG00000017355	GRN	-0.2034	0.729829
ENSSSCG00000037594	PNISR	-0.20409	0.725758
ENSSSCG00000004199	EPB41L2	-0.205125	0.722018
ENSSSCG00000035034	CNIH4	-0.205805	0.725758
ENSSSCG00000038992	TUBB6	-0.206212	0.721399
ENSSSCG00000017065	MRPL22	-0.206351	0.722655
ENSSSCG00000030996	XBP1	-0.207164	0.719551
ENSSSCG00000029518	RIOK3	-0.207965	0.715186
ENSSSCG00000039731	ENSSSCG00000039731	-0.20803	0.716237
ENSSSCG00000003766	DNAJB4	-0.208077	0.715186
ENSSSCG00000037777	ENSSSCG00000037777	-0.208508	0.715186
ENSSSCG00000023304	SRRM2	-0.209023	0.715186
ENSSSCG00000009864	MED13L	-0.209037	0.715186
ENSSSCG00000013600	RAB11B	-0.209087	0.715186
ENSSSCG00000007188	ENSSSCG00000007188	-0.210167	0.711852
ENSSSCG00000032390	NDUFB2	-0.210344	0.714861
ENSSSCG00000031432	KDELR2	-0.210352	0.714155
ENSSSCG00000011930	ATG3	-0.211038	0.715186
ENSSSCG00000030484	AHR	-0.212051	0.715186
ENSSSCG00000018051	COPS3	-0.212838	0.713323
ENSSSCG00000013155	ENSSSCG00000013155	-0.213032	0.707768
ENSSSCG00000013065	ASRGL1	-0.21319	0.714932
ENSSSCG00000011004	TOPORS	-0.213578	0.714761
ENSSSCG00000005287	PSAT1	-0.213596	0.715186
ENSSSCG00000022155	RBPJ	-0.21392	0.708289
ENSSSCG00000025701	NCK1	-0.214024	0.711698
ENSSSCG00000036005	CNEP1R1	-0.214664	0.711653
ENSSSCG00000010308	CHCHD1	-0.216131	0.704592
ENSSSCG00000016884	PELO	-0.216474	0.706587
ENSSSCG00000037510	ENSSSCG00000037510	-0.216616	0.698195
ENSSSCG00000022784	PLEKHO1	-0.218794	0.735514
ENSSSCG00000025766	SLC10A3	-0.218811	0.694367
ENSSSCG00000011965	TMEM45A	-0.219063	0.732983
ENSSSCG00000038776	GET3	-0.219231	0.728528
ENSSSCG00000037213	TRAPPC3	-0.219768	0.696197
ENSSSCG00000010320	VDAC2	-0.220171	0.689177
ENSSSCG00000036317	VASP	-0.220551	0.68888
ENSSSCG00000022454	NRBP1	-0.220709	0.694367
ENSSSCG00000003637	MAP7D1	-0.221504	0.685729
ENSSSCG00000038967	ENSSSCG00000038967	-0.222682	0.690947
ENSSSCG00000017024	CCNG1	-0.223021	0.683913
ENSSSCG00000035914	PSMB2	-0.223929	0.679819
ENSSSCG00000006079	RIDA	-0.224326	0.683434
ENSSSCG00000023761	HNRNPR	-0.225832	0.677933
ENSSSCG00000021292	OSBPL9	-0.225999	0.683913
ENSSSCG00000010209	FAM13C	-0.22626	0.688575
ENSSSCG00000016724	MRPS24	-0.226638	0.715186
ENSSSCG00000000097	ENSSSCG00000000097	-0.227053	0.67101
ENSSSCG00000040275	HEBP1	-0.227272	0.680897
ENSSSCG00000022545	CALM3	-0.227848	0.671063
ENSSSCG00000002655	MAP1LC3B	-0.227972	0.671063
ENSSSCG00000022726	RHOD	-0.228145	0.678028
ENSSSCG00000028865	SAP18	-0.228326	0.669203
ENSSSCG00000006032	EMC2	-0.229632	0.712521
ENSSSCG00000004123	UTRN	-0.229766	0.669203
ENSSSCG00000015987	NFE2L2	-0.229819	0.669203
ENSSSCG00000027287	PEDS1	-0.229914	0.669203
ENSSSCG00000017294	DCAF7	-0.22997	0.673012
ENSSSCG00000024313	NDUFA4	-0.230034	0.669203
ENSSSCG00000040663	HERPUD1	-0.230584	0.669203
ENSSSCG00000014177	CHD1	-0.23087	0.669203
ENSSSCG00000035118	BRD9	-0.230928	0.671063
ENSSSCG00000015034	SDHD	-0.231047	0.669203
ENSSSCG00000033814	SMIM15	-0.231663	0.669203
ENSSSCG00000005038	PSMC6	-0.232307	0.664128
ENSSSCG00000008433	STPG4	-0.232327	0.660837
ENSSSCG00000017549	PHB	-0.232687	0.665983
ENSSSCG00000011356	UQCRC1	-0.232981	0.66577
ENSSSCG00000017287	PSMC5	-0.233818	0.663152
ENSSSCG00000028414	ENSSSCG00000028414	-0.235261	0.654579
ENSSSCG00000027491	ENSSSCG00000027491	-0.235747	0.658075
ENSSSCG00000000406	PTGES3	-0.235905	0.653665
ENSSSCG00000040570	C11orf58	-0.236174	0.652073
ENSSSCG00000037131	CLTA	-0.236755	0.648816
ENSSSCG00000028855	GMPS	-0.236908	0.69494
ENSSSCG00000016635	CAV2	-0.237336	0.655221
ENSSSCG00000006061	ENSSSCG00000006061	-0.238117	0.646294
ENSSSCG00000029030	SMCHD1	-0.239196	0.654991
ENSSSCG00000034259	PMEPA1	-0.239365	0.648323
ENSSSCG00000021991	ENSSSCG00000021991	-0.239376	0.648738
ENSSSCG00000003791	SRSF11	-0.239437	0.646891
ENSSSCG00000004666	ENSSSCG00000004666	-0.24028	0.645393
ENSSSCG00000033155	TMEM30A	-0.240498	0.644614
ENSSSCG00000006090	MTERF3	-0.240679	0.643246
ENSSSCG00000038762	BTF3L4	-0.241385	0.643618
ENSSSCG00000050244	ENSSSCG00000050244	-0.241464	0.648323
ENSSSCG00000012014	BTG3	-0.241818	0.642512
ENSSSCG00000003505	DDOST	-0.24188	0.644355
ENSSSCG00000009851	ENSSSCG00000009851	-0.242056	0.636988
ENSSSCG00000026626	RER1	-0.242558	0.637779
ENSSSCG00000014568	DENND2B	-0.242602	0.646294
ENSSSCG00000027340	PI4K2B	-0.243125	0.644986
ENSSSCG00000004610	CCPG1	-0.243136	0.639876
ENSSSCG00000003253	ENSSSCG00000003253	-0.243578	0.637485
ENSSSCG00000004470	HMGN3	-0.243619	0.634567
ENSSSCG00000009967	PITPNB	-0.244494	0.635968
ENSSSCG00000014871	TSKU	-0.247589	0.63262
ENSSSCG00000035048	C1QBP	-0.247651	0.629013
ENSSSCG00000021355	SOD1	-0.247866	0.623627
ENSSSCG00000032364	SELENOH	-0.248069	0.628635
ENSSSCG00000027127	MAP2K2	-0.248175	0.625238
ENSSSCG00000011746	SKIL	-0.248608	0.621753
ENSSSCG00000034313	SELENOW	-0.248975	0.625521
ENSSSCG00000005273	OSTF1	-0.249692	0.621177
ENSSSCG00000010904	NEK7	-0.250293	0.665484
ENSSSCG00000003798	SERBP1	-0.250441	0.616446
ENSSSCG00000027257	PSMB1	-0.250964	0.616216
ENSSSCG00000014014	TBC1D9B	-0.251957	0.659978
ENSSSCG00000017902	CAMTA2	-0.251989	0.620855
ENSSSCG00000025108	G6PD	-0.252435	0.625521
ENSSSCG00000027594	USP16	-0.2529	0.616909
ENSSSCG00000012318	MAGED1	-0.254098	0.614104
ENSSSCG00000025822	SFRP1	-0.25413	0.632152
ENSSSCG00000017957	EIF4A1	-0.25537	0.604697
ENSSSCG00000036960	NOP10	-0.255394	0.606417
ENSSSCG00000003806	LEPROT	-0.255476	0.612253
ENSSSCG00000012965	DRAP1	-0.255604	0.606017
ENSSSCG00000013849	TPM4	-0.25574	0.60135
ENSSSCG00000001554	SRPK1	-0.255967	0.614934
ENSSSCG00000028908	DYNLT3	-0.256083	0.608281
ENSSSCG00000010821	EPRS1	-0.256342	0.60849
ENSSSCG00000003849	MAGOH	-0.256513	0.610863
ENSSSCG00000029050	MRPL55	-0.256926	0.611791
ENSSSCG00000003532	LUZP1	-0.257702	0.603326
ENSSSCG00000031147	ACAP2	-0.258453	0.606058
ENSSSCG00000031901	PAPSS1	-0.258487	0.607917
ENSSSCG00000009570	MPHOSPH8	-0.258595	0.600508
ENSSSCG00000005453	ENSSSCG00000005453	-0.258616	0.597513
ENSSSCG00000039230	POLR2D	-0.258733	0.60586
ENSSSCG00000037143	ENSSSCG00000037143	-0.259225	0.596831
ENSSSCG00000000072	SLC25A17	-0.260419	0.599499
ENSSSCG00000003577	WASF2	-0.26074	0.599642
ENSSSCG00000008181	TXNDC9	-0.261394	0.599438
ENSSSCG00000010172	ENSSSCG00000010172	-0.26161	0.599499
ENSSSCG00000034040	TMEM11	-0.26167	0.601768
ENSSSCG00000029954	THRAP3	-0.262025	0.593467
ENSSSCG00000003520	CDC42	-0.262433	0.588032
ENSSSCG00000003612	EIF3I	-0.262821	0.590158
ENSSSCG00000006994	PCM1	-0.263504	0.588032
ENSSSCG00000012699	FHL1	-0.26383	0.587497
ENSSSCG00000016026	ZC3H15	-0.263963	0.591677
ENSSSCG00000013400	ENSSSCG00000013400	-0.264356	0.591677
ENSSSCG00000040710	SURF4	-0.264457	0.587412
ENSSSCG00000031892	HSBP1	-0.265123	0.578021
ENSSSCG00000017913	ENSSSCG00000017913	-0.265806	0.579598
ENSSSCG00000027381	GGCX	-0.266138	0.588207
ENSSSCG00000011961	TFG	-0.266426	0.579598
ENSSSCG00000016974	MAP1B	-0.266689	0.57532
ENSSSCG00000022225	NOP58	-0.266899	0.583858
ENSSSCG00000033450	PDAP1	-0.267358	0.584265
ENSSSCG00000000806	SCAF11	-0.268963	0.576235
ENSSSCG00000009788	DENR	-0.269649	0.569468
ENSSSCG00000008640	IAH1	-0.269738	0.573072
ENSSSCG00000037299	ENSSSCG00000037299	-0.269988	0.579598
ENSSSCG00000028304	ZFP36L1	-0.270125	0.570479
ENSSSCG00000007609	ENSSSCG00000007609	-0.270825	0.570213
ENSSSCG00000031857	SMIM19	-0.270894	0.571297
ENSSSCG00000007763	BCKDK	-0.270986	0.575744
ENSSSCG00000025531	SSPN	-0.271513	0.575759
ENSSSCG00000006480	NAXE	-0.271769	0.57107
ENSSSCG00000001862	ETFA	-0.271824	0.571297
ENSSSCG00000016056	GLS	-0.272037	0.567888
ENSSSCG00000038007	HACD1	-0.272129	0.576002
ENSSSCG00000011803	EIF4A2	-0.272306	0.561917
ENSSSCG00000035690	SFPQ	-0.272493	0.565524
ENSSSCG00000035852	CSNK1D	-0.272822	0.568461
ENSSSCG00000032684	BOK	-0.273279	0.575534
ENSSSCG00000030186	KIF2A	-0.27444	0.562895
ENSSSCG00000011843	PAK2	-0.274547	0.563746
ENSSSCG00000017907	PFN1	-0.274698	0.554486
ENSSSCG00000039196	POLR2I	-0.274705	0.562827
ENSSSCG00000008239	CAPG	-0.27526	0.55377
ENSSSCG00000027907	ENSSSCG00000027907	-0.275989	0.552301
ENSSSCG00000016185	ARPC2	-0.27626	0.547881
ENSSSCG00000005054	MAPK1IP1L	-0.27752	0.556176
ENSSSCG00000008147	FHL2	-0.278752	0.549114
ENSSSCG00000015565	C1orf21	-0.278752	0.556532
ENSSSCG00000003433	PLOD1	-0.279018	0.557395
ENSSSCG00000015434	SYPL1	-0.279237	0.546842
ENSSSCG00000006628	PSMD4	-0.27936	0.552503
ENSSSCG00000032090	PDCD6	-0.279656	0.546842
ENSSSCG00000016692	TAX1BP1	-0.27985	0.542231
ENSSSCG00000012597	PLS3	-0.280003	0.54425
ENSSSCG00000021343	ZEB2	-0.280055	0.548865
ENSSSCG00000021644	BRD7	-0.280487	0.545946
ENSSSCG00000025010	UNC50	-0.280849	0.548025
ENSSSCG00000002907	ENSSSCG00000002907	-0.281105	0.541278
ENSSSCG00000009361	POSTN	-0.281504	0.562243
ENSSSCG00000050627	ENSSSCG00000050627	-0.281556	0.544447
ENSSSCG00000005037	ERO1A	-0.281891	0.55213
ENSSSCG00000010313	VCL	-0.28214	0.537394
ENSSSCG00000012856	NAP1L4	-0.282202	0.54916
ENSSSCG00000014577	TMEM9B	-0.282505	0.540647
ENSSSCG00000007085	DSTN	-0.28258	0.5345
ENSSSCG00000007736	TMEM248	-0.283089	0.58387
ENSSSCG00000012365	MSN	-0.283224	0.533489
ENSSSCG00000004050	WTAP	-0.283251	0.54044
ENSSSCG00000028655	RAB18	-0.283293	0.537224
ENSSSCG00000006835	SARS1	-0.283873	0.540346
ENSSSCG00000023599	TIMM8B	-0.284038	0.537695
ENSSSCG00000011942	CD47	-0.284092	0.5312
ENSSSCG00000030608	METAP2	-0.284681	0.535201
ENSSSCG00000017114	ENSSSCG00000017114	-0.284863	0.534941
ENSSSCG00000015519	RASAL2	-0.285972	0.538579
ENSSSCG00000009772	ENSSSCG00000009772	-0.286431	0.525715
ENSSSCG00000009555	LAMP1	-0.286864	0.532249
ENSSSCG00000010247	DDX21	-0.287089	0.535188
ENSSSCG00000022940	G3BP2	-0.287528	0.5312
ENSSSCG00000000105	KDELR3	-0.28823	0.526103
ENSSSCG00000037595	AP3S1	-0.28829	0.523821
ENSSSCG00000004480	COX7A2	-0.288874	0.520697
ENSSSCG00000032092	DDX5	-0.288949	0.520425
ENSSSCG00000004893	VPS4B	-0.289004	0.52863
ENSSSCG00000034086	ATP5F1C	-0.289021	0.521975
ENSSSCG00000017202	ENSSSCG00000017202	-0.289495	0.519116
ENSSSCG00000015013	RDX	-0.290734	0.520601
ENSSSCG00000004414	CD164	-0.291066	0.514854
ENSSSCG00000016461	ZYX	-0.292141	0.513973
ENSSSCG00000017895	RABEP1	-0.29221	0.522954
ENSSSCG00000026812	EMG1	-0.292618	0.521434
ENSSSCG00000032182	CGGBP1	-0.293331	0.512444
ENSSSCG00000030567	SSR3	-0.293656	0.513901
ENSSSCG00000005528	NDUFA8	-0.294261	0.513901
ENSSSCG00000001769	MORF4L1	-0.294334	0.509775
ENSSSCG00000008368	UGP2	-0.294711	0.516155
ENSSSCG00000004020	SFT2D1	-0.295671	0.511997
ENSSSCG00000017206	GRB2	-0.296082	0.510282
ENSSSCG00000036491	PCNP	-0.296873	0.507911
ENSSSCG00000037958	TOB2	-0.296894	0.513031
ENSSSCG00000012434	ATRX	-0.296954	0.509267
ENSSSCG00000004048	TCP1	-0.297273	0.507821
ENSSSCG00000021890	GNB1	-0.301109	0.507138
ENSSSCG00000001910	ISLR	-0.303446	0.518066
ENSSSCG00000032477	NRAS	-0.30345	0.50686
ENSSSCG00000026806	DHX9	-0.303831	0.507138
ENSSSCG00000002000	IPO4	-0.303974	0.507138
ENSSSCG00000031664	SRP9	-0.304385	0.507138
ENSSSCG00000022048	REEP5	-0.304881	0.502468
ENSSSCG00000031123	PPIG	-0.305657	0.504452
ENSSSCG00000016275	NCL	-0.305923	0.507138
ENSSSCG00000001814	IQGAP1	-0.306126	0.498001
ENSSSCG00000004639	USP8	-0.306997	0.502863
ENSSSCG00000023351	PLA2G4A	-0.307138	0.507138
ENSSSCG00000028132	NAA20	-0.30719	0.504096
ENSSSCG00000006775	CAPZA1	-0.3075	0.495283
ENSSSCG00000000116	POLR2F	-0.307517	0.494302
ENSSSCG00000035082	PHF5A	-0.307647	0.523804
ENSSSCG00000007487	PFDN4	-0.308413	0.49811
ENSSSCG00000017727	TMEM98	-0.308492	0.497887
ENSSSCG00000005518	ENSSSCG00000005518	-0.308626	0.49811
ENSSSCG00000004945	RPL4	-0.308631	0.490211
ENSSSCG00000016094	BZW1	-0.308874	0.489513
ENSSSCG00000022080	RHOA	-0.309038	0.487647
ENSSSCG00000031938	NEDD8	-0.309131	0.489569
ENSSSCG00000043781	RHOB	-0.310609	0.507138
ENSSSCG00000008571	HADHA	-0.310742	0.500595
ENSSSCG00000024486	HOOK3	-0.311508	0.48899
ENSSSCG00000008303	CCT7	-0.31159	0.487317
ENSSSCG00000034066	ZCRB1	-0.311784	0.48954
ENSSSCG00000022760	HNRNPK	-0.311857	0.481644
ENSSSCG00000012452	ENSSSCG00000012452	-0.31204	0.48921
ENSSSCG00000034357	DAG1	-0.313834	0.489592
ENSSSCG00000028113	CAPZA2	-0.313996	0.477576
ENSSSCG00000000104	DDX17	-0.314655	0.478526
ENSSSCG00000010368	GLUD1	-0.315176	0.480955
ENSSSCG00000027723	ENSSSCG00000027723	-0.315472	0.509082
ENSSSCG00000039659	TIMM10	-0.315688	0.508266
ENSSSCG00000014343	ENSSSCG00000014343	-0.315749	0.478058
ENSSSCG00000020878	HNRNPLL	-0.316137	0.507821
ENSSSCG00000004583	ENSSSCG00000004583	-0.316386	0.478081
ENSSSCG00000029774	RNF7	-0.316457	0.478081
ENSSSCG00000007743	ENSSSCG00000007743	-0.316681	0.473148
ENSSSCG00000002905	RBM42	-0.317121	0.480894
ENSSSCG00000038800	PUF60	-0.317393	0.479556
ENSSSCG00000008268	AUP1	-0.317852	0.507138
ENSSSCG00000017688	GGNBP2	-0.318318	0.477576
ENSSSCG00000004276	SMAP1	-0.318341	0.474762
ENSSSCG00000009791	RSRC2	-0.319146	0.474762
ENSSSCG00000014296	VDAC1	-0.319435	0.466542
ENSSSCG00000005041	FERMT2	-0.319571	0.464502
ENSSSCG00000009123	CAMK2D	-0.321041	0.470201
ENSSSCG00000015244	APLP2	-0.321572	0.471806
ENSSSCG00000023643	PDHA1	-0.322314	0.467616
ENSSSCG00000017082	SPARC	-0.322347	0.458196
ENSSSCG00000008516	DPY30	-0.322368	0.465796
ENSSSCG00000006487	CCT3	-0.323309	0.458937
ENSSSCG00000040912	SNX6	-0.323806	0.459003
ENSSSCG00000026230	SRP19	-0.325398	0.455205
ENSSSCG00000010606	SLK	-0.325413	0.464182
ENSSSCG00000005060	KTN1	-0.326588	0.450169
ENSSSCG00000028444	ARMC10	-0.326834	0.494302
ENSSSCG00000014339	CTNNA1	-0.327545	0.451156
ENSSSCG00000034733	CMAS	-0.329101	0.455698
ENSSSCG00000031530	DERL2	-0.329393	0.454359
ENSSSCG00000021145	AP1S1	-0.32941	0.454871
ENSSSCG00000004201	TMEM200A	-0.329446	0.451567
ENSSSCG00000026969	KRAS	-0.330006	0.45327
ENSSSCG00000025582	ENSSSCG00000025582	-0.330181	0.453296
ENSSSCG00000016998	NPM1	-0.330458	0.441771
ENSSSCG00000028355	ACTG1	-0.330526	0.437947
ENSSSCG00000010226	JMJD1C	-0.332032	0.449055
ENSSSCG00000008048	RNPS1	-0.332261	0.439972
ENSSSCG00000012001	ROBO1	-0.33348	0.444707
ENSSSCG00000001959	CFL2	-0.334469	0.430854
ENSSSCG00000011471	FLNB	-0.335577	0.444041
ENSSSCG00000015963	OLA1	-0.335917	0.439972
ENSSSCG00000026710	CARHSP1	-0.336073	0.435161
ENSSSCG00000037508	GSN	-0.336618	0.433442
ENSSSCG00000037772	ATP5PB	-0.3367	0.42789
ENSSSCG00000037245	HNRNPDL	-0.337375	0.430329
ENSSSCG00000040786	SPTBN1	-0.338974	0.426257
ENSSSCG00000016075	SF3B1	-0.33977	0.426956
ENSSSCG00000038307	POLE4	-0.340817	0.422233
ENSSSCG00000030225	TRA2B	-0.342339	0.42354
ENSSSCG00000021591	ENSSSCG00000021591	-0.343387	0.415133
ENSSSCG00000016750	YKT6	-0.343535	0.41747
ENSSSCG00000011684	U2SURP	-0.343559	0.421625
ENSSSCG00000039885	PTP4A2	-0.343577	0.410679
ENSSSCG00000010058	ENSSSCG00000010058	-0.343823	0.414343
ENSSSCG00000025855	RNMT	-0.343892	0.457805
ENSSSCG00000006304	MPC2	-0.344302	0.418199
ENSSSCG00000010685	TIAL1	-0.345395	0.418457
ENSSSCG00000035432	HDGFL3	-0.34599	0.412686
ENSSSCG00000014264	HINT1	-0.34623	0.404318
ENSSSCG00000016954	ERBIN	-0.346346	0.410934
ENSSSCG00000029855	LHFPL6	-0.346362	0.408469
ENSSSCG00000031280	MRPL57	-0.348423	0.403595
ENSSSCG00000034624	TMEM50B	-0.348918	0.408632
ENSSSCG00000015988	ENSSSCG00000015988	-0.349009	0.400556
ENSSSCG00000004103	PCMT1	-0.349412	0.404613
ENSSSCG00000037274	ENSSSCG00000037274	-0.350836	0.394528
ENSSSCG00000003589	SRSF4	-0.351301	0.405268
ENSSSCG00000006927	PKN2	-0.351412	0.442408
ENSSSCG00000000107	ENSSSCG00000000107	-0.351678	0.401879
ENSSSCG00000021821	MYO1C	-0.351953	0.402468
ENSSSCG00000039267	ATP6V0B	-0.352763	0.396281
ENSSSCG00000002516	WARS1	-0.352813	0.405179
ENSSSCG00000003680	RALBP1	-0.353168	0.396475
ENSSSCG00000011704	WWTR1	-0.35384	0.4031
ENSSSCG00000011739	PDCD10	-0.354289	0.393665
ENSSSCG00000030125	SELENOF	-0.354758	0.391248
ENSSSCG00000016035	COL5A2	-0.355035	0.387877
ENSSSCG00000012811	VBP1	-0.3555	0.398189
ENSSSCG00000028397	TMEM106C	-0.355961	0.396355
ENSSSCG00000031769	CTTN	-0.356058	0.39052
ENSSSCG00000038085	LEPROTL1	-0.356231	0.396084
ENSSSCG00000002869	LSM14A	-0.357444	0.390568
ENSSSCG00000013602	HNRNPM	-0.357457	0.388074
ENSSSCG00000036658	PSMD8	-0.358493	0.383316
ENSSSCG00000006088	SDC2	-0.359298	0.381609
ENSSSCG00000012062	TTC3	-0.359652	0.382036
ENSSSCG00000024916	DHX36	-0.35977	0.39076
ENSSSCG00000017386	BECN1	-0.359801	0.390504
ENSSSCG00000022559	USP14	-0.360446	0.389375
ENSSSCG00000036083	PCGF5	-0.361967	0.385478
ENSSSCG00000032908	PSMD7	-0.362	0.37879
ENSSSCG00000015973	ATP5MC3	-0.362487	0.375246
ENSSSCG00000026744	ZDHHC20	-0.362764	0.381349
ENSSSCG00000010743	BCCIP	-0.3638	0.379279
ENSSSCG00000034927	ENSSSCG00000034927	-0.36648	0.37627
ENSSSCG00000012029	BACH1	-0.366913	0.377162
ENSSSCG00000038973	PPP1R12A	-0.367434	0.364143
ENSSSCG00000017259	PRKAR1A	-0.368073	0.365341
ENSSSCG00000028485	YBX1	-0.368801	0.360998
ENSSSCG00000013427	DAZAP1	-0.368846	0.365013
ENSSSCG00000000719	NDUFA9	-0.368894	0.372994
ENSSSCG00000021587	MESD	-0.369204	0.366413
ENSSSCG00000031249	PTTG1IP	-0.369786	0.373377
ENSSSCG00000025751	MDH1	-0.370347	0.369034
ENSSSCG00000016370	SEPTIN2	-0.370632	0.365786
ENSSSCG00000024132	TMEM47	-0.374144	0.354523
ENSSSCG00000033299	FLNA	-0.374154	0.349757
ENSSSCG00000009327	ENSSSCG00000009327	-0.374241	0.352702
ENSSSCG00000015560	ARPC5	-0.374381	0.351947
ENSSSCG00000004499	ATP5F1A	-0.374481	0.351161
ENSSSCG00000006084	MTDH	-0.376885	0.346598
ENSSSCG00000009357	SMAD9	-0.377401	0.388424
ENSSSCG00000040889	LAMTOR5	-0.377782	0.345816
ENSSSCG00000032467	RAB5C	-0.378549	0.351296
ENSSSCG00000016090	SPATS2L	-0.380198	0.346028
ENSSSCG00000024591	ETV1	-0.38065	0.355608
ENSSSCG00000013318	ENSSSCG00000013318	-0.380754	0.342721
ENSSSCG00000012981	RELA	-0.380891	0.381349
ENSSSCG00000008180	EIF5B	-0.382281	0.339985
ENSSSCG00000009509	IPO5	-0.382811	0.339985
ENSSSCG00000002707	ENSSSCG00000002707	-0.384397	0.335337
ENSSSCG00000004587	MYO1E	-0.385004	0.373118
ENSSSCG00000008188	MGAT4A	-0.386087	0.336017
ENSSSCG00000006785	RAP1A	-0.386878	0.332364
ENSSSCG00000022159	FNDC3A	-0.387153	0.347681
ENSSSCG00000015710	ACTR3	-0.387291	0.325656
ENSSSCG00000032835	ATP6V1G1	-0.387559	0.32742
ENSSSCG00000015326	COL1A2	-0.387632	0.323935
ENSSSCG00000002790	TMEM208	-0.387642	0.336928
ENSSSCG00000036711	UBE2D2	-0.387667	0.327982
ENSSSCG00000013992	ARF1	-0.388555	0.325037
ENSSSCG00000027085	UQCRFS1	-0.389692	0.327761
ENSSSCG00000039235	PSMC4	-0.391445	0.333234
ENSSSCG00000024437	AP2M1	-0.392025	0.322286
ENSSSCG00000013650	ENSSSCG00000013650	-0.392163	0.328316
ENSSSCG00000000579	GOLT1B	-0.392166	0.360172
ENSSSCG00000015867	PRPF40A	-0.392787	0.320631
ENSSSCG00000034058	ARHGDIA	-0.393334	0.318273
ENSSSCG00000037066	GADD45A	-0.395387	0.329358
ENSSSCG00000008377	CCT4	-0.395755	0.315364
ENSSSCG00000027051	EMC7	-0.395967	0.321988
ENSSSCG00000001918	NPTN	-0.396906	0.31277
ENSSSCG00000011101	ITGB1	-0.397523	0.308939
ENSSSCG00000036476	REEP3	-0.397732	0.31155
ENSSSCG00000016882	PARP8	-0.398761	0.349101
ENSSSCG00000016970	ENSSSCG00000016970	-0.398799	0.316881
ENSSSCG00000038989	CRK	-0.398831	0.307269
ENSSSCG00000008270	CCDC142	-0.398846	0.313846
ENSSSCG00000017712	AP2B1	-0.399987	0.316527
ENSSSCG00000022227	BRD4	-0.40002	0.312108
ENSSSCG00000005022	NIN	-0.400515	0.316457
ENSSSCG00000004425	LAMA4	-0.400826	0.316331
ENSSSCG00000022845	PJA2	-0.40116	0.312116
ENSSSCG00000013392	COPB1	-0.401325	0.307549
ENSSSCG00000014289	UQCRQ	-0.404132	0.301652
ENSSSCG00000009473	MYCBP2	-0.404282	0.303444
ENSSSCG00000039222	ENSSSCG00000039222	-0.404308	0.297567
ENSSSCG00000039426	FSTL1	-0.40577	0.296876
ENSSSCG00000012642	STAG2	-0.407076	0.333624
ENSSSCG00000003153	FTL	-0.407365	0.300741
ENSSSCG00000001505	PFDN6	-0.407752	0.304151
ENSSSCG00000000870	ARL1	-0.408485	0.297567
ENSSSCG00000009112	SEC24D	-0.408721	0.300157
ENSSSCG00000006508	ASH1L	-0.40913	0.29719
ENSSSCG00000032083	MRPL37	-0.409829	0.298268
ENSSSCG00000022447	F3	-0.410159	0.318273
ENSSSCG00000022790	SNX2	-0.410639	0.299336
ENSSSCG00000003514	HSPG2	-0.41085	0.292134
ENSSSCG00000013391	PSMA1	-0.411779	0.291574
ENSSSCG00000017836	PAFAH1B1	-0.41178	0.289341
ENSSSCG00000003722	CDH2	-0.412585	0.298577
ENSSSCG00000035622	UBE2D3	-0.412709	0.283775
ENSSSCG00000034725	UBE2R2	-0.412961	0.321282
ENSSSCG00000002846	DNAJA2	-0.413474	0.288365
ENSSSCG00000027294	CDV3	-0.413823	0.283775
ENSSSCG00000039249	ENSSSCG00000039249	-0.415449	0.285358
ENSSSCG00000001696	ENSSSCG00000001696	-0.415866	0.283775
ENSSSCG00000033332	PSMA7	-0.41664	0.279369
ENSSSCG00000012961	ENSSSCG00000012961	-0.416776	0.277882
ENSSSCG00000031808	TM9SF2	-0.417235	0.286814
ENSSSCG00000017555	LUC7L3	-0.417321	0.283775
ENSSSCG00000028827	PARVA	-0.417715	0.282952
ENSSSCG00000003885	CMPK1	-0.418323	0.279182
ENSSSCG00000006496	LMNA	-0.418733	0.274736
ENSSSCG00000015862	LIMS2	-0.418734	0.284481
ENSSSCG00000034782	VPS25	-0.419202	0.280488
ENSSSCG00000037314	TMCO1	-0.419348	0.278906
ENSSSCG00000008940	GRSF1	-0.419623	0.311441
ENSSSCG00000028109	SNTB2	-0.420059	0.279493
ENSSSCG00000013647	CDC37	-0.420874	0.279369
ENSSSCG00000030577	PBDC1	-0.421221	0.309051
ENSSSCG00000000293	ITGA5	-0.421478	0.27414
ENSSSCG00000030502	CEP170	-0.422998	0.277568
ENSSSCG00000012481	TSPAN6	-0.423115	0.277699
ENSSSCG00000011662	COPB2	-0.423594	0.27414
ENSSSCG00000035098	MED4	-0.423881	0.279493
ENSSSCG00000038873	SLMAP	-0.424263	0.279835
ENSSSCG00000010312	PLAU	-0.424388	0.284986
ENSSSCG00000016027	ITGAV	-0.424506	0.271171
ENSSSCG00000007160	DDRGK1	-0.424839	0.304269
ENSSSCG00000035842	SUMO1	-0.425183	0.266241
ENSSSCG00000010508	TM9SF3	-0.426004	0.270064
ENSSSCG00000024059	VAT1	-0.426203	0.270639
ENSSSCG00000008602	LAPTM4A	-0.427487	0.259462
ENSSSCG00000024927	STX12	-0.427667	0.268526
ENSSSCG00000008072	ASPN	-0.427932	0.31627
ENSSSCG00000038008	RBM14	-0.427934	0.271304
ENSSSCG00000000767	ATP6V1E1	-0.431791	0.256801
ENSSSCG00000017623	VEZF1	-0.431839	0.291117
ENSSSCG00000033690	DERL1	-0.432261	0.259372
ENSSSCG00000029059	SSRP1	-0.432389	0.262621
ENSSSCG00000038144	ENSSSCG00000038144	-0.432558	0.257309
ENSSSCG00000016738	ENSSSCG00000016738	-0.432801	0.255977
ENSSSCG00000016604	WASL	-0.43335	0.256539
ENSSSCG00000006752	CSDE1	-0.43375	0.251347
ENSSSCG00000016118	CYP20A1	-0.433792	0.257161
ENSSSCG00000033228	SPAG9	-0.434193	0.255323
ENSSSCG00000023984	RSL1D1	-0.434458	0.256867
ENSSSCG00000014961	CWC15	-0.435295	0.258596
ENSSSCG00000021410	STRAP	-0.436329	0.250358
ENSSSCG00000008398	PPP4R3B	-0.437259	0.249517
ENSSSCG00000016079	MOBKL3	-0.438416	0.251427
ENSSSCG00000015273	ATP2B4	-0.438709	0.248036
ENSSSCG00000051054	ENSSSCG00000051054	-0.439112	0.285729
ENSSSCG00000009047	SMARCA5	-0.439897	0.245681
ENSSSCG00000004421	FYN	-0.441133	0.278888
ENSSSCG00000038156	TMED7	-0.441583	0.249814
ENSSSCG00000021893	ROCK1	-0.441661	0.243826
ENSSSCG00000023080	TPP1	-0.443091	0.247031
ENSSSCG00000002023	PABPN1	-0.443604	0.236773
ENSSSCG00000004908	LMAN1	-0.443937	0.240661
ENSSSCG00000010299	ANXA7	-0.443967	0.241202
ENSSSCG00000026761	CCT8	-0.44669	0.234582
ENSSSCG00000021359	CDC42EP3	-0.447928	0.232802
ENSSSCG00000013054	ATL3	-0.448355	0.264143
ENSSSCG00000016077	HSPD1	-0.448641	0.231663
ENSSSCG00000034952	DPM1	-0.448785	0.232405
ENSSSCG00000040879	CNBP	-0.449123	0.228785
ENSSSCG00000016577	ATP6V1F	-0.450033	0.230035
ENSSSCG00000016874	PAIP1	-0.450708	0.229352
ENSSSCG00000026472	RPL7L1	-0.450947	0.229886
ENSSSCG00000015770	VEGFC	-0.451953	0.23183
ENSSSCG00000020964	SEC22B	-0.452371	0.232042
ENSSSCG00000004385	SNX3	-0.452875	0.224784
ENSSSCG00000010674	FAM204A	-0.453749	0.224238
ENSSSCG00000007031	POLB	-0.454749	0.253563
ENSSSCG00000031262	TXNIP	-0.455072	0.240975
ENSSSCG00000015576	TPR	-0.455585	0.224118
ENSSSCG00000004550	OAZ2	-0.455899	0.230979
ENSSSCG00000004192	CCN2	-0.456349	0.226106
ENSSSCG00000004307	ENSSSCG00000004307	-0.456431	0.222402
ENSSSCG00000023245	NONO	-0.456994	0.221618
ENSSSCG00000024126	CCT5	-0.457384	0.223822
ENSSSCG00000006066	RNF19A	-0.457898	0.226831
ENSSSCG00000015407	GNAI1	-0.457984	0.224238
ENSSSCG00000010238	HNRNPH3	-0.458046	0.222736
ENSSSCG00000046439	GNG10	-0.458542	0.2138
ENSSSCG00000011166	ZMYND11	-0.458577	0.224238
ENSSSCG00000016991	DUSP1	-0.458952	0.224784
ENSSSCG00000017015	RARS1	-0.45905	0.224784
ENSSSCG00000013260	ENSSSCG00000013260	-0.459654	0.233903
ENSSSCG00000006644	CERS2	-0.460582	0.245771
ENSSSCG00000017212	SUMO2	-0.460851	0.210734
ENSSSCG00000003566	NUDC	-0.461345	0.216742
ENSSSCG00000022404	SLC3A2	-0.461767	0.222839
ENSSSCG00000010281	PSAP	-0.461779	0.214058
ENSSSCG00000003914	PRDX1	-0.46264	0.210915
ENSSSCG00000023326	PNRC2	-0.462895	0.215404
ENSSSCG00000011562	EMC3	-0.464139	0.21583
ENSSSCG00000039309	YIPF5	-0.46415	0.2138
ENSSSCG00000038752	C6orf62	-0.464952	0.215404
ENSSSCG00000032398	VGLL3	-0.465042	0.208655
ENSSSCG00000039201	TGIF2-RAB5IF	-0.465385	0.209649
ENSSSCG00000010204	BICC1	-0.466228	0.217018
ENSSSCG00000040657	STRN3	-0.467383	0.207666
ENSSSCG00000007203	ENSSSCG00000007203	-0.467824	0.20626
ENSSSCG00000027669	TNS1	-0.467952	0.209886
ENSSSCG00000030857	LENG8	-0.4689	0.232803
ENSSSCG00000014058	CLTB	-0.469448	0.204197
ENSSSCG00000011795	IGF2BP2	-0.469562	0.208546
ENSSSCG00000015814	ENSSSCG00000015814	-0.469601	0.207942
ENSSSCG00000004705	MAP1A	-0.470585	0.208192
ENSSSCG00000026382	PPP2R5E	-0.470638	0.20626
ENSSSCG00000022081	PHLDB2	-0.470854	0.203658
ENSSSCG00000013305	CAPRIN1	-0.471616	0.202092
ENSSSCG00000016234	CUL3	-0.472328	0.206272
ENSSSCG00000013263	CREB3L1	-0.472424	0.206281
ENSSSCG00000004528	MBD2	-0.472576	0.206145
ENSSSCG00000009934	KCTD10	-0.473206	0.226106
ENSSSCG00000014850	SPCS2	-0.473356	0.201676
ENSSSCG00000009244	SEC31A	-0.474188	0.200973
ENSSSCG00000021180	ENSSSCG00000021180	-0.474375	0.201206
ENSSSCG00000032914	MANF	-0.474908	0.203242
ENSSSCG00000037127	CDKN2AIPNL	-0.475482	0.199359
ENSSSCG00000020715	GOLGA7	-0.476003	0.200973
ENSSSCG00000008573	RAB10	-0.476105	0.199169
ENSSSCG00000024983	RSL24D1	-0.476874	0.200846
ENSSSCG00000001966	ARHGAP5	-0.476986	0.19704
ENSSSCG00000040743	M6PR	-0.479196	0.196527
ENSSSCG00000031172	RNF11	-0.479294	0.196427
ENSSSCG00000025942	MCCC1	-0.481364	0.19706
ENSSSCG00000010877	HNRNPU	-0.481666	0.189794
ENSSSCG00000026064	ENSSSCG00000026064	-0.482167	0.19184
ENSSSCG00000025966	EIF4H	-0.48238	0.193603
ENSSSCG00000026229	ENSSSCG00000026229	-0.482565	0.19162
ENSSSCG00000003872	EPS15	-0.483349	0.193603
ENSSSCG00000032381	LITAF	-0.48403	0.185017
ENSSSCG00000008406	CCDC88A	-0.484779	0.19414
ENSSSCG00000022295	ENSSSCG00000022295	-0.48494	0.185816
ENSSSCG00000008569	HADHB	-0.4857	0.210887
ENSSSCG00000004432	HDAC2	-0.486328	0.189524
ENSSSCG00000001868	TSPAN3	-0.486579	0.185017
ENSSSCG00000011013	WAC	-0.486589	0.191827
ENSSSCG00000009545	COL4A2	-0.48718	0.183971
ENSSSCG00000028553	ILF2	-0.487511	0.189499
ENSSSCG00000024484	DEGS1	-0.488619	0.185526
ENSSSCG00000013911	TMEM59L	-0.489158	0.191529
ENSSSCG00000017213	JPT1	-0.489245	0.18414
ENSSSCG00000028771	MEF2A	-0.491079	0.180953
ENSSSCG00000000019	NUP50	-0.491255	0.205383
ENSSSCG00000009192	PDLIM5	-0.491833	0.178084
ENSSSCG00000016434	RHEB	-0.492212	0.17577
ENSSSCG00000024578	PHLDB1	-0.492224	0.186603
ENSSSCG00000015486	PIGC	-0.493161	0.183257
ENSSSCG00000000510	TMEM19	-0.49319	0.201676
ENSSSCG00000000152	RBFOX2	-0.493504	0.178084
ENSSSCG00000013592	ELAVL1	-0.493803	0.179089
ENSSSCG00000008980	SCARB2	-0.495697	0.18073
ENSSSCG00000022869	BCAP29	-0.495767	0.178084
ENSSSCG00000012746	ENSSSCG00000012746	-0.495901	0.175429
ENSSSCG00000036724	CRYAB	-0.496046	0.179246
ENSSSCG00000017900	KIF1C	-0.496528	0.180123
ENSSSCG00000005768	ENSSSCG00000005768	-0.496607	0.172928
ENSSSCG00000031077	KPNA4	-0.497173	0.177594
ENSSSCG00000012604	LAMP2	-0.497743	0.176949
ENSSSCG00000016754	AEBP1	-0.49941	0.170297
ENSSSCG00000002965	ACTN4	-0.499454	0.170085
ENSSSCG00000031513	HRAS	-0.499857	0.176149
ENSSSCG00000001757	WDR61	-0.50044	0.195604
ENSSSCG00000010158	TOMM20	-0.501989	0.172754
ENSSSCG00000032007	RTN4	-0.502328	0.164565
ENSSSCG00000016564	UBE2H	-0.504233	0.172949
ENSSSCG00000017513	NPEPPS	-0.504781	0.166705
ENSSSCG00000014136	VCAN	-0.505269	0.198817
ENSSSCG00000006162	ZC2HC1A	-0.506567	0.170297
ENSSSCG00000033154	ARL6IP5	-0.506661	0.161415
ENSSSCG00000034014	MRPL40	-0.507073	0.164997
ENSSSCG00000010625	SMC3	-0.507118	0.16384
ENSSSCG00000008971	USO1	-0.507761	0.167871
ENSSSCG00000027457	FBXO22	-0.508412	0.165253
ENSSSCG00000010243	CCAR1	-0.508727	0.166205
ENSSSCG00000017668	VMP1	-0.509006	0.159697
ENSSSCG00000004854	TJP1	-0.51242	0.161061
ENSSSCG00000032164	PEA15	-0.512809	0.160094
ENSSSCG00000010203	ENSSSCG00000010203	-0.512874	0.155425
ENSSSCG00000021118	GSPT1	-0.513684	0.155659
ENSSSCG00000003701	SNRPD1	-0.514286	0.158367
ENSSSCG00000016824	RAI14	-0.514827	0.157645
ENSSSCG00000004358	ASCC3	-0.515216	0.158927
ENSSSCG00000006553	UBAP2L	-0.515435	0.158713
ENSSSCG00000017544	ATP5MC1	-0.517008	0.151641
ENSSSCG00000016174	FN1	-0.517378	0.151038
ENSSSCG00000005024	PYGL	-0.517901	0.157891
ENSSSCG00000016017	DNAJC10	-0.520422	0.154137
ENSSSCG00000011980	CLDND1	-0.520588	0.156976
ENSSSCG00000036081	TBC1D20	-0.521218	0.153543
ENSSSCG00000013297	CD44	-0.5214	0.151592
ENSSSCG00000035676	G3BP1	-0.521634	0.153281
ENSSSCG00000006340	UAP1	-0.522234	0.158311
ENSSSCG00000004542	NARS1	-0.522807	0.148622
ENSSSCG00000035762	ENSSSCG00000035762	-0.523691	0.151223
ENSSSCG00000007713	BUD23	-0.5251	0.150778
ENSSSCG00000000274	PCBP2	-0.52533	0.143845
ENSSSCG00000017728	MYO1D	-0.526331	0.149219
ENSSSCG00000012583	ACSL4	-0.526695	0.151223
ENSSSCG00000036924	PSMA4	-0.527708	0.145321
ENSSSCG00000017196	MRPL38	-0.528098	0.164997
ENSSSCG00000008510	LTBP1	-0.528437	0.144348
ENSSSCG00000022828	PNN	-0.530484	0.144785
ENSSSCG00000010035	YWHAH	-0.530963	0.14466
ENSSSCG00000033175	SASH1	-0.531718	0.146552
ENSSSCG00000024413	PPP2R1A	-0.533893	0.141639
ENSSSCG00000010260	SAR1A	-0.53551	0.140195
ENSSSCG00000037653	RAB5A	-0.536198	0.136346
ENSSSCG00000033374	MRPL20	-0.536269	0.134307
ENSSSCG00000015769	SPCS3	-0.537321	0.138102
ENSSSCG00000003109	TMEM160	-0.538131	0.156083
ENSSSCG00000003465	FBLIM1	-0.538542	0.134589
ENSSSCG00000035686	CS	-0.538581	0.137174
ENSSSCG00000015455	CUL1	-0.539482	0.137174
ENSSSCG00000001770	CTSH	-0.539929	0.135938
ENSSSCG00000009828	PPP1CC	-0.540386	0.136346
ENSSSCG00000036210	DYNC1LI2	-0.540447	0.136766
ENSSSCG00000016916	IL6ST	-0.540716	0.135736
ENSSSCG00000037575	FKBP14	-0.540989	0.153779
ENSSSCG00000037216	PPP4R2	-0.544117	0.131998
ENSSSCG00000011720	MBNL1	-0.545621	0.125109
ENSSSCG00000037170	POMP	-0.546328	0.125294
ENSSSCG00000013405	EIF4G2	-0.548775	0.120893
ENSSSCG00000038718	ADRM1	-0.549185	0.129192
ENSSSCG00000036702	ACTN1	-0.549373	0.120291
ENSSSCG00000008484	SRSF7	-0.551085	0.132246
ENSSSCG00000009072	ENSSSCG00000009072	-0.551522	0.127551
ENSSSCG00000026981	ENSSSCG00000026981	-0.553743	0.128445
ENSSSCG00000012325	SMC1A	-0.553779	0.144557
ENSSSCG00000015504	CACYBP	-0.554155	0.124132
ENSSSCG00000030053	ARCN1	-0.554168	0.121202
ENSSSCG00000005950	PHF20L1	-0.555377	0.138102
ENSSSCG00000008508	FAM98A	-0.555639	0.123282
ENSSSCG00000017089	ANXA6	-0.55596	0.120188
ENSSSCG00000004029	QKI	-0.55639	0.11912
ENSSSCG00000006386	COPA	-0.55644	0.121893
ENSSSCG00000009799	DIABLO	-0.558933	0.136346
ENSSSCG00000012252	DDX3X	-0.559264	0.117517
ENSSSCG00000009164	CISD2	-0.559264	0.119594
ENSSSCG00000006556	TPM3	-0.559893	0.114997
ENSSSCG00000013052	ENSSSCG00000013052	-0.560357	0.11501
ENSSSCG00000008423	PPP1R21	-0.561066	0.118388
ENSSSCG00000011621	SEC61A1	-0.561313	0.119068
ENSSSCG00000015340	ASNS	-0.562051	0.125142
ENSSSCG00000023886	RPA3	-0.567709	0.114987
ENSSSCG00000001638	MRPS10	-0.567832	0.127579
ENSSSCG00000039591	SERINC3	-0.568144	0.115927
ENSSSCG00000035344	UBE2S	-0.568253	0.138102
ENSSSCG00000008900	SRP72	-0.568938	0.11151
ENSSSCG00000016714	CYCS	-0.569141	0.108237
ENSSSCG00000017069	LARP1	-0.569284	0.112956
ENSSSCG00000038465	VAPA	-0.569333	0.106011
ENSSSCG00000025049	CYBRD1	-0.569862	0.11483
ENSSSCG00000015943	GORASP2	-0.571918	0.109639
ENSSSCG00000005656	ENSSSCG00000005656	-0.574719	0.103988
ENSSSCG00000037803	MARCKS	-0.574961	0.102692
ENSSSCG00000017671	RNFT1	-0.575332	0.123278
ENSSSCG00000038359	ENSSSCG00000038359	-0.575934	0.102227
ENSSSCG00000031918	CYC1	-0.576549	0.102559
ENSSSCG00000030668	C7H6orf125	-0.576661	0.1024
ENSSSCG00000034786	HACD2	-0.57736	0.105991
ENSSSCG00000006709	NOTCH2	-0.577825	0.1024
ENSSSCG00000005437	KLF4	-0.578317	0.11501
ENSSSCG00000008352	PNO1	-0.578334	0.105396
ENSSSCG00000026552	MFSD14B	-0.578532	0.105053
ENSSSCG00000023674	SON	-0.578957	0.0993216
ENSSSCG00000011643	AMOTL2	-0.582712	0.0974003
ENSSSCG00000033655	TUBB2B	-0.582777	0.0982884
ENSSSCG00000036634	MAP4K5	-0.58287	0.115964
ENSSSCG00000006324	ENSSSCG00000006324	-0.582885	0.113197
ENSSSCG00000008614	SMC6	-0.583843	0.102227
ENSSSCG00000006282	KIFAP3	-0.583895	0.101944
ENSSSCG00000002307	ERH	-0.584832	0.0966844
ENSSSCG00000006502	ARHGEF2	-0.586756	0.0980986
ENSSSCG00000000405	ENSSSCG00000000405	-0.587648	0.0946694
ENSSSCG00000027256	CNIH1	-0.58768	0.097209
ENSSSCG00000028646	MMADHC	-0.590273	0.0960728
ENSSSCG00000036350	HNRNPA2B1	-0.591442	0.0910926
ENSSSCG00000000908	UBE2NL	-0.592806	0.0925537
ENSSSCG00000006824	GNAI3	-0.594489	0.0926972
ENSSSCG00000010560	MRPL43	-0.59481	0.0949312
ENSSSCG00000016990	ENSSSCG00000016990	-0.595321	0.0896992
ENSSSCG00000040706	DBN1	-0.595711	0.0938278
ENSSSCG00000014292	HSPA4	-0.596432	0.0911374
ENSSSCG00000037465	SERP1	-0.597415	0.0936812
ENSSSCG00000017785	NUFIP2	-0.597602	0.0911374
ENSSSCG00000026239	VPS35	-0.598182	0.0900174
ENSSSCG00000036549	DPYSL3	-0.598902	0.0948629
ENSSSCG00000005601	HSPA5	-0.599326	0.0946694
ENSSSCG00000027686	YTHDF2	-0.601268	0.0895465
ENSSSCG00000003672	CAP1	-0.601637	0.0850817
ENSSSCG00000009668	CLU	-0.60203	0.104684
ENSSSCG00000021652	LSM8	-0.602151	0.0886976
ENSSSCG00000000690	MLF2	-0.602691	0.0858128
ENSSSCG00000033860	ZMAT3	-0.603364	0.0871792
ENSSSCG00000028902	RB1CC1	-0.605517	0.0869754
ENSSSCG00000011943	BBX	-0.606449	0.0862829
ENSSSCG00000001022	SSR1	-0.60816	0.0836811
ENSSSCG00000035446	CAVIN1	-0.608329	0.0826647
ENSSSCG00000031503	PRRX1	-0.609218	0.0860037
ENSSSCG00000036639	STOM	-0.6101	0.0860037
ENSSSCG00000037606	PSMB3	-0.610106	0.0853112
ENSSSCG00000011107	CCNY	-0.610136	0.095646
ENSSSCG00000027224	PCBP1	-0.611347	0.0795574
ENSSSCG00000038348	NME1	-0.611407	0.0828956
ENSSSCG00000003654	MACF1	-0.612761	0.0817561
ENSSSCG00000015892	PSMD14	-0.613904	0.082542
ENSSSCG00000032223	EIF1AX	-0.614343	0.0781888
ENSSSCG00000035658	VPS36	-0.616777	0.079589
ENSSSCG00000006193	TRAM1	-0.617095	0.0805632
ENSSSCG00000022398	NUCKS1	-0.617322	0.0751799
ENSSSCG00000008242	KCMF1	-0.617594	0.0795005
ENSSSCG00000016330	LRRFIP1	-0.619618	0.0762348
ENSSSCG00000011137	GDI2	-0.620891	0.0751165
ENSSSCG00000033733	ENSSSCG00000033733	-0.620957	0.0746779
ENSSSCG00000011889	GSK3B	-0.621967	0.0777303
ENSSSCG00000036592	ENSSSCG00000036592	-0.622507	0.0780009
ENSSSCG00000011867	MYLK	-0.624351	0.0754041
ENSSSCG00000002505	PAPOLA	-0.624359	0.0748208
ENSSSCG00000013336	CCDC34	-0.625358	0.0882579
ENSSSCG00000001958	BAZ1A	-0.625901	0.0768291
ENSSSCG00000010351	CCSER2	-0.626081	0.0747821
ENSSSCG00000033602	UBE2K	-0.630592	0.0719514
ENSSSCG00000004058	EZR	-0.630832	0.0731104
ENSSSCG00000007253	MAPRE1	-0.630866	0.0718369
ENSSSCG00000028035	ENSSSCG00000028035	-0.633473	0.0727584
ENSSSCG00000032595	RAP1B	-0.633929	0.067013
ENSSSCG00000009176	LAMTOR3	-0.634041	0.081286
ENSSSCG00000015097	DDX6	-0.63551	0.0705166
ENSSSCG00000006901	EVI5	-0.636021	0.0692922
ENSSSCG00000046387	PSMD2	-0.636682	0.0683898
ENSSSCG00000007067	JAG1	-0.640078	0.0694608
ENSSSCG00000015411	PTPN12	-0.641147	0.0667048
ENSSSCG00000015888	RBMS1	-0.641594	0.0644893
ENSSSCG00000027529	BIRC2	-0.641786	0.0656912
ENSSSCG00000030289	PTPN11	-0.642031	0.0656584
ENSSSCG00000040735	DDAH1	-0.642061	0.0637418
ENSSSCG00000028420	EIF4E	-0.642403	0.0667048
ENSSSCG00000014146	RASA1	-0.644998	0.0644851
ENSSSCG00000008678	TMEM129	-0.648246	0.0641909
ENSSSCG00000009775	CDK2AP1	-0.648292	0.0606956
ENSSSCG00000030295	NUTF2	-0.64836	0.0634815
ENSSSCG00000038947	ENSSSCG00000038947	-0.649	0.0619337
ENSSSCG00000008504	CRIM1	-0.651235	0.0586244
ENSSSCG00000029226	UBC	-0.651487	0.0635251
ENSSSCG00000015567	NIBAN1	-0.65176	0.0627398
ENSSSCG00000008358	ACTR2	-0.652275	0.0589942
ENSSSCG00000011933	NECTIN3	-0.654059	0.0589389
ENSSSCG00000012247	ATP6AP2	-0.654209	0.06042
ENSSSCG00000000808	SLC38A2	-0.655012	0.0588334
ENSSSCG00000040642	LASP1	-0.656995	0.0573256
ENSSSCG00000040854	ENSSSCG00000040854	-0.657156	0.0573147
ENSSSCG00000000377	ENSSSCG00000000377	-0.657954	0.0602676
ENSSSCG00000004294	SYNCRIP	-0.658265	0.0565396
ENSSSCG00000009793	CLIP1	-0.658279	0.058223
ENSSSCG00000005436	RAD23B	-0.659299	0.0581107
ENSSSCG00000011226	TGFBR2	-0.660015	0.060844
ENSSSCG00000005955	EFR3A	-0.660248	0.0581107
ENSSSCG00000036049	PEG10	-0.662776	0.0543266
ENSSSCG00000010682	PRDX3	-0.664976	0.0558192
ENSSSCG00000015808	ADAM9	-0.666436	0.0552713
ENSSSCG00000005055	LGALS3	-0.666952	0.0609955
ENSSSCG00000016272	PSMD1	-0.668005	0.0550249
ENSSSCG00000014435	CSNK1A1	-0.669957	0.0514502
ENSSSCG00000006889	ARHGAP29	-0.672447	0.0535031
ENSSSCG00000000849	HSP90B1	-0.672696	0.0511188
ENSSSCG00000031429	YAP1	-0.673463	0.0510817
ENSSSCG00000038646	ENAH	-0.675838	0.0492711
ENSSSCG00000011535	ARL8B	-0.675853	0.0521628
ENSSSCG00000021042	BRWD1	-0.675975	0.0599647
ENSSSCG00000033272	DNAJB6	-0.676379	0.0492506
ENSSSCG00000027459	RNF13	-0.680315	0.0514502
ENSSSCG00000001971	HECTD1	-0.681233	0.048505
ENSSSCG00000004441	ENSSSCG00000004441	-0.684814	0.0486636
ENSSSCG00000012534	MORF4L2	-0.685539	0.0456796
ENSSSCG00000011977	DCBLD2	-0.6861	0.0487523
ENSSSCG00000012251	USP9X	-0.688172	0.0481769
ENSSSCG00000005751	COL5A1	-0.689355	0.044112
ENSSSCG00000005096	HIF1A	-0.689693	0.0436078
ENSSSCG00000026488	ENSSSCG00000026488	-0.689864	0.0535892
ENSSSCG00000012621	UBE2A	-0.689951	0.0471423
ENSSSCG00000011676	ENSSSCG00000011676	-0.691848	0.0442211
ENSSSCG00000037734	UBE2M	-0.694002	0.0428065
ENSSSCG00000029998	KLF7	-0.697089	0.0454406
ENSSSCG00000008638	YWHAQ	-0.697289	0.0417285
ENSSSCG00000011027	KIF5B	-0.698403	0.0402443
ENSSSCG00000005981	FBXO32	-0.701269	0.0509723
ENSSSCG00000005466	PTBP3	-0.702132	0.0405711
ENSSSCG00000008068	IARS1	-0.702872	0.0416571
ENSSSCG00000016616	FAM3C	-0.708248	0.0400179
ENSSSCG00000006538	FLAD1	-0.709133	0.0425569
ENSSSCG00000004620	MYO5A	-0.709554	0.0375367
ENSSSCG00000000697	ENSSSCG00000000697	-0.709872	0.0392218
ENSSSCG00000012639	THOC2	-0.711301	0.0459586
ENSSSCG00000001499	DST	-0.715105	0.0391542
ENSSSCG00000016581	CALU	-0.715155	0.036672
ENSSSCG00000035684	TMED10	-0.717817	0.036144
ENSSSCG00000003512	EIF4G3	-0.717873	0.036672
ENSSSCG00000006646	ARNT	-0.718209	0.037808
[truncated: 119 more rows]

## Sheet: LVSC RPS18 C3
FeatureID	Genes	ISC/R FC	P-Value
ENSSSCG00000017705	CCL5	2.49184	0.00747406
ENSSSCG00000035392	IGFBP2	2.23236	2.03207e-23
ENSSSCG00000037697	MGP	2.17754	1.34523e-19
ENSSSCG00000006002	CCN3	1.8926	6.18856e-12
ENSSSCG00000012076	MX2	1.83147	4.03236e-14
ENSSSCG00000037358	HPS5	1.77035	6.50958e-10
ENSSSCG00000030681	MYBPH	1.75758	6.15396e-13
ENSSSCG00000008959	CXCL2	1.72523	2.9978e-12
ENSSSCG00000030300	ENSSSCG00000030300	1.63841	1.7653e-09
ENSSSCG00000028623	RARRES1	1.58941	6.73275e-12
ENSSSCG00000010452	IFIT1	1.56185	3.36192e-11
ENSSSCG00000009881	OAS2	1.53902	3.34152e-11
ENSSSCG00000040904	CLDN1	1.45406	6.52045e-10
ENSSSCG00000016018	FRZB	1.45156	1.785e-09
ENSSSCG00000035297	ISG12(A)	1.4406	4.91469e-10
ENSSSCG00000034570	ENSSSCG00000034570	1.43979	5.67678e-10
ENSSSCG00000033453	BST2	1.42015	3.37524e-09
ENSSSCG00000001952	NFKBIA	1.41555	3.53481e-09
ENSSSCG00000017723	CCL2	1.38836	1.39018e-09
ENSSSCG00000040575	ISG15	1.38186	9.4877e-09
ENSSSCG00000000519	GLIPR1	1.37586	1.23013e-08
ENSSSCG00000020705	MAP3K8	1.35097	9.962e-09
ENSSSCG00000023956	NEDD9	1.31485	1.96333e-08
ENSSSCG00000016331	RAMP1	1.3082	3.25726e-08
ENSSSCG00000040184	LMO7	1.29438	7.80962e-08
ENSSSCG00000031579	PCP4L1	1.28215	8.26215e-08
ENSSSCG00000009240	ENSSSCG00000009240	1.23561	3.26481e-07
ENSSSCG00000000146	MYH11	1.23076	2.79166e-07
ENSSSCG00000040317	SOD2	1.20478	6.15113e-07
ENSSSCG00000027660	IFI44L	1.16652	1.33171e-06
ENSSSCG00000035249	GADD45G	1.15881	2.16705e-06
ENSSSCG00000006308	CREG1	1.15028	2.72332e-06
ENSSSCG00000004125	STX11	1.14504	2.51266e-06
ENSSSCG00000011946	ALCAM	1.12914	9.01685e-06
ENSSSCG00000017146	ENSSSCG00000017146	1.11845	1.44459e-05
ENSSSCG00000031518	STARD4	1.10491	6.59785e-06
ENSSSCG00000038384	COX4I2	1.09103	1.06356e-05
ENSSSCG00000000033	TSPO	1.08982	5.09458e-06
ENSSSCG00000017886	FBXO39	1.08432	1.6305e-05
ENSSSCG00000008957	AMCF-II	1.07253	0.000940857
ENSSSCG00000014336	EGR1	1.06279	1.16516e-05
ENSSSCG00000006821	GSTM3	1.03685	3.91091e-05
ENSSSCG00000031356	HES1	1.03207	3.344e-05
ENSSSCG00000008799	LIMCH1	1.02745	2.70139e-05
ENSSSCG00000036383	LGALS3BP	1.02414	8.14569e-05
ENSSSCG00000032580	MGST1	1.02405	6.02479e-05
ENSSSCG00000038912	IFITM3	1.02172	2.98994e-05
ENSSSCG00000039060	RASSF3	1.01929	6.87429e-05
ENSSSCG00000038594	ENSSSCG00000038594	0.995353	9.4131e-05
ENSSSCG00000000774	USP18	0.987258	0.000142088
ENSSSCG00000032436	ENSSSCG00000032436	0.986757	8.93609e-05
ENSSSCG00000039953	PNRC1	0.986364	6.02479e-05
ENSSSCG00000016057	STAT1	0.969053	0.000108439
ENSSSCG00000012077	MX1	0.963674	0.000158765
ENSSSCG00000012853	IRF7	0.953196	0.000336168
ENSSSCG00000028056	ZFP36	0.947383	0.000247044
ENSSSCG00000035634	PLSCR1	0.936448	0.000326984
ENSSSCG00000003766	DNAJB4	0.936426	0.000164045
ENSSSCG00000016261	SP110	0.92806	0.000415433
ENSSSCG00000027607	IER3	0.926878	0.000245079
ENSSSCG00000033922	ALKAL1	0.917219	0.000771658
ENSSSCG00000040162	NUPR1	0.901714	0.00494143
ENSSSCG00000024240	CCDC9	0.900487	0.000457649
ENSSSCG00000023924	PDE1A	0.896221	0.000642795
ENSSSCG00000011951	NFKBIZ	0.890435	0.000547604
ENSSSCG00000030277	ENDOV	0.886362	0.000821332
ENSSSCG00000027646	TIPARP	0.883625	0.000647372
ENSSSCG00000015839	NRG1	0.871067	0.00107583
ENSSSCG00000026454	PMAIP1	0.86817	0.0010097
ENSSSCG00000015579	PTGS2	0.8605	0.00100621
ENSSSCG00000012074	ENSSSCG00000012074	0.857563	0.00115107
ENSSSCG00000031712	MFAP5	0.851886	0.00109208
ENSSSCG00000010554	SCD	0.830805	0.00276885
ENSSSCG00000024800	DSC2	0.826806	0.00243299
ENSSSCG00000007492	FAM210B	0.818281	0.00201353
ENSSSCG00000023379	UBE2L6	0.812495	0.00269293
ENSSSCG00000022288	STK38L	0.812329	0.00196146
ENSSSCG00000010017	SMTN	0.809317	0.00218769
ENSSSCG00000008496	EIF2AK2	0.806933	0.00231577
ENSSSCG00000016322	ACKR3	0.802312	0.00370502
ENSSSCG00000005455	SVEP1	0.800205	0.00285165
ENSSSCG00000001716	RCAN2	0.795821	0.00283928
ENSSSCG00000008443	EPAS1	0.776506	0.00410579
ENSSSCG00000015595	ATF3	0.775136	0.00781789
ENSSSCG00000010204	BICC1	0.774641	0.00411955
ENSSSCG00000023105	NET1	0.773919	0.00441176
ENSSSCG00000028297	APH1A	0.771393	0.0048148
ENSSSCG00000030067	GINM1	0.759658	0.00434476
ENSSSCG00000025206	RNF19B	0.756697	0.00900972
ENSSSCG00000023760	CLEC14A	0.755009	0.0066086
ENSSSCG00000008857	MSMO1	0.754225	0.00607416
ENSSSCG00000010454	IFIT5	0.752203	0.00620369
ENSSSCG00000008374	B3GNT2	0.746445	0.0076918
ENSSSCG00000010493	PDLIM1	0.743011	0.00742682
ENSSSCG00000002004	PSME2	0.740776	0.00687977
ENSSSCG00000009446	PCDH17	0.739402	0.00818804
ENSSSCG00000004464	TENT5A	0.735015	0.00867858
ENSSSCG00000011695	AGTR1	0.731068	0.00813389
ENSSSCG00000005164	HACD4	0.714273	0.0103262
ENSSSCG00000014157	NR2F1	0.712726	0.012665
ENSSSCG00000016535	CALD1	0.706821	0.00923302
ENSSSCG00000011042	RSU1	0.702729	0.0102211
ENSSSCG00000021328	PCSK1N	0.70257	0.0111514
ENSSSCG00000004687	B2M	0.700438	0.0105109
ENSSSCG00000029066	IDI1	0.695851	0.0154324
ENSSSCG00000014997	ENSSSCG00000014997	0.689839	0.0161257
ENSSSCG00000012258	FUNDC1	0.685734	0.016143
ENSSSCG00000005316	ENSSSCG00000005316	0.685209	0.0127906
ENSSSCG00000032269	LIMA1	0.685066	0.0133922
ENSSSCG00000035430	YPEL3	0.684733	0.0153583
ENSSSCG00000021229	MAT2B	0.682214	0.0155428
ENSSSCG00000034378	IFNGR2	0.676559	0.0156496
ENSSSCG00000008480	MORN2	0.675997	0.019585
ENSSSCG00000002795	CDH11	0.669582	0.0171651
ENSSSCG00000015322	TFPI2	0.668816	0.0201951
ENSSSCG00000038804	HBQ1	0.666392	0.0220938
ENSSSCG00000007073	ISM1	0.657686	0.0282238
ENSSSCG00000039873	DCXR	0.657602	0.0236197
ENSSSCG00000004550	OAZ2	0.654461	0.0228809
ENSSSCG00000036595	ENSSSCG00000036595	0.650329	0.0227958
ENSSSCG00000006512	FDPS	0.649242	0.0301476
ENSSSCG00000017614	TRIM25	0.648772	0.0291161
ENSSSCG00000035419	RARRES2	0.646848	0.0271235
ENSSSCG00000014812	FOLR2	0.643248	0.0301669
ENSSSCG00000013655	ICAM1	0.642054	0.031456
ENSSSCG00000032369	HSD3B7	0.639637	0.0291017
ENSSSCG00000008686	ENSSSCG00000008686	0.63483	0.0280566
ENSSSCG00000009592	NFIL3	0.632368	0.0344126
ENSSSCG00000001912	PML	0.63093	0.0345938
ENSSSCG00000021628	TMEM70	0.615074	0.0362765
ENSSSCG00000012427	ENSSSCG00000012427	0.614611	0.0319262
ENSSSCG00000016828	ENSSSCG00000016828	0.608074	0.0410165
ENSSSCG00000022689	GADD45B	0.606117	0.0449433
ENSSSCG00000040118	ENSSSCG00000040118	0.604315	0.0362765
ENSSSCG00000003768	NEXN	0.603713	0.0369396
ENSSSCG00000016857	DAB2	0.603522	0.0400882
ENSSSCG00000016420	INSIG1	0.602673	0.0535216
ENSSSCG00000011973	COL8A1	0.595003	0.0415813
ENSSSCG00000028529	REM1	0.594211	0.0542208
ENSSSCG00000012474	DIAPH2	0.589033	0.0468332
ENSSSCG00000013408	ADM	0.588357	0.05504
ENSSSCG00000035077	INHBA	0.58805	0.0548
ENSSSCG00000025463	PROS1	0.587528	0.0509726
ENSSSCG00000013614	CNN1	0.584495	0.0489015
ENSSSCG00000039283	SIX3	0.579759	0.0590222
ENSSSCG00000029219	SH3BGR	0.578914	0.0566113
ENSSSCG00000038861	TM2D1	0.577419	0.0530307
ENSSSCG00000020984	LXN	0.57478	0.058437
ENSSSCG00000018092	ND6	0.574184	0.060975
ENSSSCG00000014670	TRIM22	0.573258	0.0616984
ENSSSCG00000017091	TNIP1	0.56881	0.0619221
ENSSSCG00000016900	ESM1	0.568418	0.0899708
ENSSSCG00000015410	PHTF2	0.566599	0.0657593
ENSSSCG00000023247	OPTN	0.56183	0.0626214
ENSSSCG00000032645	CHIC2	0.561444	0.0634843
ENSSSCG00000038953	UBE2B	0.554185	0.0639692
ENSSSCG00000006175	LY96	0.553951	0.0706977
ENSSSCG00000015435	NAMPT	0.550967	0.0765526
ENSSSCG00000003983	SMAP2	0.55076	0.0671802
ENSSSCG00000000402	RBMS2	0.550042	0.0808653
ENSSSCG00000002006	PSME1	0.549303	0.0776341
ENSSSCG00000038541	TMEM60	0.545919	0.0776341
ENSSSCG00000035299	SFRP4	0.541274	0.155742
ENSSSCG00000051054	ENSSSCG00000051054	0.540689	0.0868346
ENSSSCG00000005997	COL14A1	0.539754	0.0833557
ENSSSCG00000032984	ENSSSCG00000032984	0.535051	0.0928844
ENSSSCG00000031147	ACAP2	0.533458	0.0855433
ENSSSCG00000009565	GAS6	0.528212	0.102534
ENSSSCG00000015958	PDK1	0.526574	0.0954843
ENSSSCG00000008645	ID2	0.52598	0.0949637
ENSSSCG00000001396	ENSSSCG00000001396	0.525449	0.0989599
ENSSSCG00000031773	ENSSSCG00000031773	0.524691	0.0873217
ENSSSCG00000038856	TRIM8	0.523388	0.0989599
ENSSSCG00000002366	NPC2	0.521463	0.0927447
ENSSSCG00000005899	MFSD3	0.519099	0.10159
ENSSSCG00000039506	MYL6	0.518715	0.0902615
ENSSSCG00000040188	TNFSF12	0.518422	0.106668
ENSSSCG00000016885	ITGA1	0.517245	0.111236
ENSSSCG00000029594	WBP1L	0.515928	0.112157
ENSSSCG00000037032	DNASE1L1	0.515616	0.102558
ENSSSCG00000010292	P4HA1	0.513374	0.0991232
ENSSSCG00000001834	MFGE8	0.512683	0.102677
ENSSSCG00000016872	HMGCS1	0.510674	0.123934
ENSSSCG00000003922	UROD	0.509174	0.109068
ENSSSCG00000000951	CSRP2	0.508304	0.121735
ENSSSCG00000030484	AHR	0.507022	0.114226
ENSSSCG00000029998	KLF7	0.505716	0.113665
ENSSSCG00000006162	ZC2HC1A	0.505571	0.11339
ENSSSCG00000001341	ENSSSCG00000001341	0.503792	0.111236
ENSSSCG00000024669	ENSSSCG00000024669	0.502712	0.117135
ENSSSCG00000005970	SQLE	0.501952	0.123581
ENSSSCG00000038918	CTSF	0.501557	0.117637
ENSSSCG00000013297	CD44	0.499505	0.115117
ENSSSCG00000000916	LUM	0.499247	0.117024
ENSSSCG00000027872	MYBL1	0.495653	0.139819
ENSSSCG00000014141	RFESD	0.49482	0.128583
ENSSSCG00000036381	RBMS3	0.494483	0.123581
ENSSSCG00000038007	HACD1	0.494212	0.126665
ENSSSCG00000037158	MTURN	0.490919	0.127272
ENSSSCG00000005688	PTGES	0.490876	0.123581
ENSSSCG00000031538	RNASE4	0.48424	0.145789
ENSSSCG00000037360	CST3	0.482558	0.127469
ENSSSCG00000035895	JDP2	0.481208	0.142703
ENSSSCG00000015284	MDM4	0.48031	0.168283
ENSSSCG00000017752	WSB1	0.478506	0.1347
ENSSSCG00000035653	PGAP2	0.478236	0.151823
ENSSSCG00000015311	CYP51A1	0.477974	0.155282
ENSSSCG00000013322	IMMP1L	0.477551	0.149834
ENSSSCG00000010016	MORC2	0.476724	0.169098
ENSSSCG00000003760	TTLL7	0.472382	0.154881
ENSSSCG00000004507	SMAD7	0.472251	0.15762
ENSSSCG00000015301	STEAP1	0.468187	0.157501
ENSSSCG00000005029	RTRAF	0.468176	0.145131
ENSSSCG00000004049	ACAT2	0.466368	0.174073
ENSSSCG00000006325	MGST3	0.460819	0.160657
ENSSSCG00000001866	RCN2	0.457448	0.166738
ENSSSCG00000007281	MAP1LC3A	0.456599	0.162327
ENSSSCG00000033727	GPX1	0.45658	0.165507
ENSSSCG00000025910	ZNF277	0.455986	0.177055
ENSSSCG00000010313	VCL	0.454187	0.163728
ENSSSCG00000024736	ACP4	0.453457	0.176848
ENSSSCG00000024009	ENSSSCG00000024009	0.453183	0.180753
ENSSSCG00000004658	FBN1	0.45171	0.178409
ENSSSCG00000039243	CD81	0.450727	0.16825
ENSSSCG00000023142	GAMT	0.450649	0.190954
ENSSSCG00000005073	ARID4A	0.450341	0.189706
ENSSSCG00000005267	ANXA1	0.448883	0.17134
ENSSSCG00000012971	EFEMP2	0.444761	0.179342
ENSSSCG00000021067	BLVRB	0.444349	0.197097
ENSSSCG00000023803	ELK3	0.442144	0.195352
ENSSSCG00000027357	CSTB	0.435834	0.189828
ENSSSCG00000026606	PAIP2	0.43563	0.194662
ENSSSCG00000012173	SAT1	0.435425	0.20855
ENSSSCG00000030108	ZNFX1	0.435173	0.209986
ENSSSCG00000026383	NRP2	0.434258	0.21394
ENSSSCG00000002953	ENSSSCG00000002953	0.433535	0.205808
ENSSSCG00000026414	ENSSSCG00000026414	0.433475	0.199077
ENSSSCG00000050172	ENSSSCG00000050172	0.432589	0.212503
ENSSSCG00000010987	UBAP2	0.431448	0.207418
ENSSSCG00000026951	PSMB8	0.42938	0.217433
ENSSSCG00000038772	IKBIP	0.427101	0.20855
ENSSSCG00000010816	TGFB2	0.426654	0.227292
ENSSSCG00000036402	MYL9	0.424169	0.207332
ENSSSCG00000002368	LTBP2	0.423985	0.20855
ENSSSCG00000002254	NR2F2	0.423332	0.237959
ENSSSCG00000015770	VEGFC	0.42225	0.218505
ENSSSCG00000004024	ENSSSCG00000004024	0.421904	0.229384
ENSSSCG00000012440	PGK1	0.421649	0.211827
ENSSSCG00000036411	ACOT13	0.42134	0.227262
ENSSSCG00000038994	CLIC4	0.420976	0.212077
ENSSSCG00000024174	TGIF1	0.42034	0.22501
ENSSSCG00000036804	TCEA2	0.419076	0.230536
ENSSSCG00000010447	ACTA2	0.418875	0.216554
ENSSSCG00000007188	ENSSSCG00000007188	0.418682	0.214217
ENSSSCG00000008740	FBXL5	0.418346	0.23611
ENSSSCG00000003532	LUZP1	0.41673	0.223501
ENSSSCG00000027074	FER	0.415801	0.235912
ENSSSCG00000027459	RNF13	0.415604	0.235025
ENSSSCG00000004293	SNX14	0.41556	0.224121
ENSSSCG00000008294	ACTG2	0.414968	0.238936
ENSSSCG00000009904	DYNLL1	0.413227	0.224233
ENSSSCG00000005650	CERCAM	0.412495	0.242746
ENSSSCG00000027157	SLC40A1	0.412263	0.244222
ENSSSCG00000007272	CHMP4B	0.411907	0.228416
ENSSSCG00000020963	EPDR1	0.411666	0.263017
ENSSSCG00000010332	PLAC9	0.409799	0.249307
ENSSSCG00000021750	MEX3D	0.407205	0.243322
ENSSSCG00000030857	LENG8	0.407012	0.249026
ENSSSCG00000003691	MYL12A	0.402335	0.241193
ENSSSCG00000008510	LTBP1	0.402276	0.249265
ENSSSCG00000001573	PIM1	0.401954	0.269507
ENSSSCG00000016027	ITGAV	0.399983	0.253194
ENSSSCG00000001773	TMED3	0.399777	0.257679
ENSSSCG00000016661	SEPTIN7	0.396481	0.252205
ENSSSCG00000011357	SHISA5	0.395379	0.269145
ENSSSCG00000034261	TMEM59	0.392597	0.264881
ENSSSCG00000004192	CCN2	0.39222	0.270792
ENSSSCG00000027428	ENHO	0.390311	0.287019
ENSSSCG00000000457	USP15	0.387105	0.292802
ENSSSCG00000011471	FLNB	0.387069	0.286594
ENSSSCG00000013366	ENSSSCG00000013366	0.386353	0.272315
ENSSSCG00000010574	LDB1	0.386111	0.29431
ENSSSCG00000022058	ENSSSCG00000022058	0.384656	0.286182
ENSSSCG00000011689	PLOD2	0.383627	0.281525
ENSSSCG00000036476	REEP3	0.381691	0.283394
ENSSSCG00000011980	CLDND1	0.380845	0.298681
ENSSSCG00000032213	DBI	0.38064	0.286182
ENSSSCG00000010943	AOPEP	0.379258	0.286703
ENSSSCG00000022906	ENSSSCG00000022906	0.378009	0.302601
ENSSSCG00000036488	KLF3	0.376582	0.31307
ENSSSCG00000012001	ROBO1	0.376521	0.303707
ENSSSCG00000025326	TMEM243	0.376341	0.314808
ENSSSCG00000022230	CD9	0.376057	0.302032
ENSSSCG00000035532	ATP5F1D	0.374923	0.309123
ENSSSCG00000014633	CAVIN3	0.373792	0.296097
ENSSSCG00000038616	ENSSSCG00000038616	0.373354	0.33162
ENSSSCG00000023277	NDUFA1	0.372231	0.320645
ENSSSCG00000011775	KLHL24	0.368596	0.335566
ENSSSCG00000036114	RPL22L1	0.368476	0.311649
ENSSSCG00000034810	PEF1	0.367887	0.32594
ENSSSCG00000037637	GGH	0.367852	0.330815
ENSSSCG00000001918	NPTN	0.36539	0.315749
ENSSSCG00000001836	RLBP1	0.362122	0.359197
ENSSSCG00000006061	ENSSSCG00000006061	0.359326	0.327185
ENSSSCG00000026004	MSRB3	0.359047	0.334855
ENSSSCG00000014151	CETN3	0.358373	0.344403
ENSSSCG00000035511	C1QTNF1	0.357794	0.338411
ENSSSCG00000027941	LSAMP	0.355379	0.35306
ENSSSCG00000010606	SLK	0.355114	0.350174
ENSSSCG00000032962	ZNF664	0.351808	0.365554
ENSSSCG00000036236	ELOVL6	0.351198	0.367304
ENSSSCG00000032312	RAB11A	0.350958	0.348425
ENSSSCG00000021597	PHLDA2	0.350939	0.350576
ENSSSCG00000022333	C16orf87	0.350922	0.37011
ENSSSCG00000008913	IGFBP7	0.350236	0.345146
ENSSSCG00000003183	RRAS	0.34997	0.347196
ENSSSCG00000007052	FERMT1	0.347326	0.388033
ENSSSCG00000004610	CCPG1	0.34676	0.360887
ENSSSCG00000026552	MFSD14B	0.346136	0.367119
ENSSSCG00000009396	PHF11	0.345232	0.375042
ENSSSCG00000036049	PEG10	0.345184	0.359803
ENSSSCG00000037439	TRAPPC4	0.342156	0.377008
ENSSSCG00000000145	ENSSSCG00000000145	0.341278	0.386378
ENSSSCG00000034905	MVD	0.339579	0.4074
ENSSSCG00000026044	FDFT1	0.339224	0.394076
ENSSSCG00000036817	PPP4C	0.338635	0.381423
ENSSSCG00000022206	UOX	0.338576	0.374042
ENSSSCG00000022945	UCHL1	0.33844	0.376298
ENSSSCG00000016882	PARP8	0.337959	0.385692
ENSSSCG00000029761	ENSSSCG00000029761	0.337322	0.392478
ENSSSCG00000005037	ERO1A	0.333734	0.396516
ENSSSCG00000006940	CCN1	0.331551	0.383681
ENSSSCG00000017073	FAM114A2	0.331405	0.401777
ENSSSCG00000002383	FOS	0.330248	0.43074
ENSSSCG00000014170	CAST	0.32998	0.389889
ENSSSCG00000010275	PCBD1	0.329462	0.404064
ENSSSCG00000040786	SPTBN1	0.329324	0.394076
ENSSSCG00000034753	FAM177A1	0.328078	0.416128
ENSSSCG00000015056	REXO2	0.327912	0.390116
ENSSSCG00000031128	PPIC	0.327733	0.399928
ENSSSCG00000008232	RNF181	0.325006	0.401145
ENSSSCG00000015735	PTPN18	0.325006	0.41138
ENSSSCG00000009403	ITM2B	0.324096	0.39933
ENSSSCG00000034795	SCAMP1	0.321959	0.423504
ENSSSCG00000011854	LRCH3	0.321893	0.425161
ENSSSCG00000029030	SMCHD1	0.321327	0.423858
ENSSSCG00000038989	CRK	0.320358	0.408356
ENSSSCG00000007067	JAG1	0.32002	0.425048
ENSSSCG00000016034	COL3A1	0.319011	0.413412
ENSSSCG00000002646	ENSSSCG00000002646	0.318494	0.417373
ENSSSCG00000033025	C21orf91	0.318066	0.429569
ENSSSCG00000010067	MIF	0.317808	0.413412
ENSSSCG00000009111	SYNPO2	0.317333	0.453716
ENSSSCG00000022401	ENSSSCG00000022401	0.315744	0.444293
ENSSSCG00000008414	ERLEC1	0.314973	0.429014
ENSSSCG00000000759	WNT5B	0.314334	0.453293
ENSSSCG00000015244	APLP2	0.313844	0.437209
ENSSSCG00000011704	WWTR1	0.313542	0.441762
ENSSSCG00000038614	NENF	0.311412	0.441171
ENSSSCG00000017472	IGFBP4	0.311208	0.456126
ENSSSCG00000002707	ENSSSCG00000002707	0.309466	0.439243
ENSSSCG00000008072	ASPN	0.309348	0.49754
ENSSSCG00000024019	GTF2H5	0.308049	0.455343
ENSSSCG00000002841	N4BP1	0.307428	0.463815
ENSSSCG00000003332	SDF4	0.306748	0.44547
ENSSSCG00000002332	SIPA1L1	0.305834	0.470577
ENSSSCG00000039194	KANK2	0.305097	0.465243
ENSSSCG00000038628	SKP1	0.304743	0.447074
ENSSSCG00000025531	SSPN	0.303432	0.465243
ENSSSCG00000036560	PAWR	0.302974	0.454174
ENSSSCG00000015650	MAPKAPK2	0.301858	0.473696
ENSSSCG00000015328	SGCE	0.301411	0.467465
ENSSSCG00000024267	TMEM50A	0.30083	0.462258
ENSSSCG00000000685	TPI1	0.300466	0.456672
ENSSSCG00000005317	TLN1	0.299564	0.463081
ENSSSCG00000016434	RHEB	0.299533	0.460576
ENSSSCG00000033175	SASH1	0.298946	0.477054
ENSSSCG00000037267	MAX	0.298264	0.473696
ENSSSCG00000006237	SDCBP	0.297947	0.467984
ENSSSCG00000011552	ARPC4	0.297321	0.465001
ENSSSCG00000040421	HMG20B	0.296863	0.468828
ENSSSCG00000006488	GLMP	0.296713	0.485886
ENSSSCG00000010476	MYOF	0.294649	0.479583
ENSSSCG00000032003	ENSSSCG00000032003	0.293871	0.473696
ENSSSCG00000031261	RHOQ	0.293586	0.49837
ENSSSCG00000015987	NFE2L2	0.293246	0.481419
ENSSSCG00000024614	ITSN1	0.29269	0.503101
ENSSSCG00000027675	FOXP1	0.292194	0.483407
ENSSSCG00000011642	RYK	0.291884	0.488804
ENSSSCG00000032381	LITAF	0.291664	0.482104
ENSSSCG00000003178	IRF3	0.29136	0.504062
[truncated: 1,951 more rows]

## Sheet: LVSC RPS18 C4
FeatureID	Genes	ISC FC	P-Value
[truncated: 2,966 more rows]

[truncated: 19 more sheets: LVSC RPSA All, LVSC RPSA C1, LVSC RPSA C2, LVSC RPSA C3, LVSC RPSA C4, LVSC RPL30 All, LVSC RPL30 C1, LVSC RPL30 C2, LVSC RPL30 C3, LVSC RPL30 C4, LVSC RPL30 C5, LVSC RPL30 C6, LVSC RPL30 C7, EATDS RPL30 All, EATDS RPL30 C1, EATDS RPL30 C2, EATDS RPL30 C3, EATDS RPL30 C4, Supp Table]
